# Supplementary material for: Data on overstory and understory trees in aspen-dominated boreal mixedwood stands over 20 years after partial harvesting
Source: Data Brief. 2018 Jan 20;17:284–7. doi: 10.1016/j.dib.2018.01.019 (PMC5988285; doi:10.1016/j.dib.2018.01.019)
Supplement: Supplementary file 2 — Supplementary material [file mmc2.xlsx]

## Sheet: Year0
Overstory plot	Section	Tree #	Species	Distance (m)	Azimuth (°)	dbh (cm)	Height (m)	Survival
1	1	1	2	6.7	16.7	16.7	17.7	2
1	1	2	4	8.8	16.7	20.8	22.7	1
1	1	3	3	10.4	22.5	17.1	11.7	1
1	1	4	4	10.7	19	27.4	23.3	1
1	1	5	11	12.1	25.6	28.7	27.6	1
1	1	6	11	14.8	4.6	31.4	24.9	1
1	1	7	2	17.1	7.1	15.1	14	1
1	1	8	11	18.5	16	36.5	25.8	1
1	1	9	11	19.2	22.8	20.2	5.05	2
1	1	10	2	20.5	12.9	15.4	13.2	1
1	1	11	11	22.9	16.9	24.7	22.7	1
1	2	1	2	5.6	37.6	23	17.9	1
1	2	2	1	6.3	55.9	15.4	11.7	1
1	2	3	2	8.3	57.5	14.7	13.5	2
1	2	4	11	8.7	35.9	21.3	25.8	1
1	2	7	11	12.6	42	25.8	23.3	1
1	2	8	11	15.3	41	26.2	24.5	1
1	2	10	1	13.5	57	5	4.41	1
1	2	12	11	15.4	54	28	25.1	1
1	2	13	2	16.8	45	14.7	11.1	1
1	2	14	2	18.1	33	17.7	15.9	1
1	2	15	11	18.2	41	20.6	22.7	1
1	2	17	11	17.4	50	27	23.7	1
1	2	18	1	17.9	55	5	4.94	1
1	2	19	11	17.5	60	19.3	24.5	1
1	2	20	1	20.2	36	9.2	7.93	1
1	2	21	11	22.1	31	27.8	24.1	1
1	2	23	11	23.5	35	19.6	20.1	1
1	2	24	1	24.4	44	22.8	16.4	1
1	2	25	11	24.2	46	17.2	23.8	1
1	2	26	11	23.8	49	17	24.1	1
1	2	27	11	24.1	51	28	23.7	1
1	2	29	11	21.2	56	15.8	7.27	2
1	2	30	11	22.7	60	21.2	24.4	1
1	2	31	1	23.4	54	17	14.8	1
1	3	1	3	7.7	67	25.2	16.9	1
1	3	2	11	8.39	89	19	24.6	1
1	3	3	2	11.8	73	16.5	15.3	1
1	3	5	11	12.8	78	32.2	25.5	1
1	3	6	3	13.6	88	19.8	14.6	1
1	3	7	1	13.7	77	5	4.54	1
1	3	10	11	15.5	73	24.1	25.1	1
1	3	11	11	15.1	80.5	19.2	20.7	1
1	3	12	11	18.4	82.9	20.5	25.8	1
1	3	13	3	18.7	83.2	17.3	13.6	1
1	3	14	1	18.6	71.4	6.9	6.6	1
1	3	15	11	19.5	68.5	22.8	22.4	1
1	3	16	11	19.6	88.2	22.5	25	1
1	3	17	11	20.5	87.8	13.8	9.9	2
1	3	18	11	21.3	72.6	20.8	10.1	2
1	3	19	11	22.7	66.6	22.5	22.8	1
1	3	20	11	23.5	71.7	23.2	22.8	1
1	4	1	1	5.2	118.6	8.3	6.1	1
1	4	2	11	9.4	116.4	44.7	25	1
1	4	3	3	7.8	108.4	16	14.5	1
1	4	4	1	13.3	106.4	14.3	14.3	1
1	4	5	11	15	109.4	21.3	16	2
1	4	6	2	15.6	110.6	10.1	9.23	1
1	4	7	1	16.9	118.3	21.8	18.1	1
1	4	8	11	18	119.6	26.5	26	1
1	4	9	11	18.9	117.6	23.2	20.4	1
1	4	10	11	17.9	106.9	16.7	5.7	2
1	4	11	2	14.4	100	12	10	1
1	4	12	3	14.9	94.2	6.3	5.4	2
1	4	13	4	15.7	97.4	26.7	23.2	1
1	4	14	4	16.4	91.3	23	22.8	1
1	4	15	2	17	92.7	15.1	14.4	1
1	4	16	3	17.1	97.8	7	6.1	1
1	4	18	11	21.6	95.2	37.3	24.8	1
1	4	19	3	20.5	102.2	8.3	6.04	1
1	4	23	11	21.6	117.7	32	25.8	1
1	4	24	11	23.5	117.5	22.5	25.9	1
1	4	25	1	22	102.6	8.7	5.6	1
1	4	26	2	22	101.8	11.8	11.3	1
1	4	28	1	23.3	100.9	12.5	8.2	1
1	4	30	11	24.1	113.4	26.5	23.8	1
1	4	31	11	24.5	113.4	15.8	16.4	1
1	4	32	3	24.3	115.3	8.7	6.2	2
1	5	1	11	6.9	132	20.9	24.3	1
1	5	2	4	11	121.4	32.1	24.8	1
1	5	3	2	12	120.6	10.4	11.7	2
1	5	5	4	13.2	128.5	24.4	20.2	1
1	5	6	2	14.8	130.5	12.2	12.8	1
1	5	9	11	16.8	139.3	15.7	19.9	1
1	5	10	11	16.8	134.3	16.6	22.4	1
1	5	12	3	18.3	142.1	8.4	4.72	1
1	5	14	11	20	133.5	17	19.7	1
1	5	15	11	20.9	136.6	28.9	24.9	1
1	5	16	2	22.5	140.1	13.2	13.8	2
1	5	17	11	20.6	149.9	18.2	18.5	1
1	5	18	11	23.8	149.6	33.8	23.8	1
1	5	19	4	24.5	139	32.9	23.1	1
1	5	20	2	25	138.6	15	15.3	1
1	5	22	11	24.6	129.7	39.8	24.6	1
1	6	1	11	3.2	167.2	31.6	25.2	1
1	6	3	2	5.3	163.4	15.7	14	1
1	6	4	11	6.8	179.6	17.3	19.9	1
1	6	6	1	9.4	157.1	24.9	16.3	1
1	6	9	11	12.4	168.6	15.9	9.21	2
1	6	10	11	14.9	168.5	24.9	9.21	2
1	6	11	14	15.9	163.3	9.9	14.5	1
1	6	13	1	15.5	159.2	17.3	17	1
1	6	14	11	15.8	164.3	25.1	23.1	1
1	6	15	11	16.7	163.9	17.2	20.8	1
1	6	16	11	21.1	172.1	43.8	26.2	1
1	6	17	11	19.4	163.7	25.8	25.4	1
1	6	19	11	22.9	151.3	19.3	25	1
1	6	20	1	23.3	155.7	12.9	7	2
1	6	21	2	23.3	165.8	13.9	10.8	1
1	6	22	11	21.9	178.9	21.9	21.7	1
1	7	1	11	6	191	27.1	23.8	1
1	7	2	11	8.1	206.4	28.4	23	1
1	7	3	2	8.8	192.1	14.7	14.5	2
1	7	4	11	10.2	182.5	29.6	24.8	1
1	7	5	11	11.8	194.9	21.1	21.6	1
1	7	6	11	13.6	181.2	28	23.6	1
1	7	8	2	13.4	205.5	15.9	14.8	1
1	7	9	11	13.7	201.8	13.5	16.2	1
1	7	10	1	14.5	195.4	19.2	17.3	1
1	7	11	11	15.1	189.9	19.9	4.27	2
1	7	13	11	16.7	192.3	19.5	19.5	1
1	7	14	11	16.9	201.6	26.9	25.8	1
1	7	15	1	17.8	203.6	19.8	17.3	1
1	7	16	3	18.3	193.7	8.9	6.16	1
1	7	17	11	17.8	186.5	26.4	23.8	1
1	7	18	11	19	198.6	23.2	12.2	2
1	7	19	11	19.3	210	19.2	22.5	1
1	7	21	2	20.7	182	14.2	12.5	1
1	7	22	11	24.7	181.1	22.7	25.2	1
1	7	23	11	24.7	184.1	22.6	23.2	1
1	7	24	11	24.4	184.3	23.9	21.2	1
1	7	25	3	23.3	193.4	13.5	10.5	1
1	7	26	2	24.6	205.6	13	12.6	1
1	8	1	11	4	230.2	33.4	25	1
1	8	2	3	5.2	221.1	17.7	15.7	1
1	8	4	1	7.8	221.3	17.8	15.3	1
1	8	6	11	8.9	228.2	17.4	9.3	2
1	8	7	11	9.6	227.4	35.4	26	1
1	8	8	11	10.8	228.7	29.2	23	1
1	8	9	2	10.7	226	13.8	14.3	1
1	8	10	2	14.3	233.4	14.4	13.5	2
1	8	11	4	16.3	236.4	13.1	7.5	2
1	8	12	2	17.4	224.6	15.4	12.3	1
1	8	13	4	17.6	225.7	23.9	20.4	1
1	8	14	2	20	226.4	10.8	11.1	2
1	8	15	2	20.7	236	12.6	12.2	1
1	8	16	2	22.1	226.1	18.9	16.9	1
1	8	17	11	22.8	220.6	25	24.2	1
1	8	18	2	22.5	214.5	14.7	13.1	1
1	8	19	2	24.1	212.2	13.5	13.6	1
1	8	20	11	24.5	212	14.1	8.5	2
1	8	21	11	24.1	214.8	15	18.4	1
1	8	22	2	24.9	218.3	11.5	9.2	1
1	8	23	11	23.5	225.7	34.1	26	1
1	8	24	2	23.1	228.6	14.6	15.5	1
1	8	26	11	24.9	229.8	18.9	19.5	1
1	8	27	11	24.3	244.2	28	25.2	1
1	9	1	2	2.5	240.2	19.5	14.5	1
1	9	2	2	7.4	243	16.4	12.8	1
1	9	3	2	7.6	261.4	16.9	17.7	1
1	9	5	2	10.8	259.4	14.3	14	1
1	9	6	11	11.3	266.3	19.5	20.9	1
1	9	8	2	13.6	244.9	18.6	14.3	1
1	9	9	2	13.9	244.2	12.3	12.8	1
1	9	10	11	16.2	256.7	40.2	26.6	1
1	9	11	11	16.8	253.8	34.5	24.6	1
1	9	12	2	16.8	242.2	17.3	14.8	1
1	9	13	2	16.9	240.2	14.9	15.5	1
1	9	14	2	18.9	257.6	13.1	10.9	1
1	9	15	11	19.3	257	22.1	15.7	2
1	9	16	2	19.7	257.5	10.9	6.8	2
1	9	17	2	19.6	268.2	7.6	9.1	2
1	9	18	11	21.5	265.8	30.4	27	1
1	9	19	11	22.3	265.2	23.1	22.1	1
1	9	20	2	22.7	264.9	12.4	13.2	1
1	9	21	3	24.4	266.4	19	15.8	1
1	9	22	2	21.9	245.7	16.2	15.5	1
1	9	24	2	22.5	241.6	9	8.1	1
1	9	25	11	23.4	243.8	32.9	25.9	1
1	10	1	11	7.6	292	38.7	27.3	1
1	10	2	11	10.1	285.5	43.4	26.8	1
1	10	4	11	11.8	293.5	18.7	18.7	2
1	10	5	2	15.6	290.6	22.6	17.8	1
1	10	6	3	18.2	284.2	23.5	20.1	1
1	10	7	4	22.2	284.5	24.3	19.3	2
1	10	9	11	23.2	275.1	20.8	24.7	1
1	10	10	11	23.3	272	30.5	25.7	1
1	10	11	11	24.1	272.5	26	22.5	1
1	10	12	4	24.2	287.5	18.4	19.3	2
1	10	13	2	24.4	292.8	15.5	15.1	1
1	10	14	11	24.9	293.8	36	26.5	1
1	10	15	3	22.9	298.3	19.3	10.5	1
1	11	1	2	5.4	305.5	21.8	17	1
1	11	2	2	5.8	300.4	9.5	6.57	2
1	11	3	2	7.8	310.3	14.4	13	1
1	11	5	1	8.5	318.3	6.1	4.7	1
1	11	6	2	9.4	319.9	9.3	6.14	2
1	11	10	2	14.5	303.1	22.8	19.4	1
1	11	11	2	15.2	321.8	16.7	14.6	1
1	11	12	11	17.4	327.3	27.2	22.2	1
1	11	13	11	16.8	314.7	15.1	4.45	2
1	11	14	11	16.8	306.6	22.7	21.1	1
1	11	15	11	18.4	310.9	12.8	16.7	1
1	11	16	11	13.5	328.3	35.2	25.2	1
1	11	17	2	18.7	303.8	15.9	12.5	1
1	11	18	11	22	327.2	31.9	25.3	1
1	11	21	3	23.7	327.3	13.4	12.3	1
1	11	22	3	23.3	329.2	20.7	16.8	1
1	11	23	11	24	304.7	15	18.7	1
1	12	1	2	8.3	330.6	14.8	15.9	1
1	12	2	11	8.2	349.3	16.3	20.9	2
1	12	3	11	9.2	354.4	14.6	19.2	2
1	12	4	11	10	352.5	31.3	25.6	1
1	12	5	1	10.3	355.7	11.4	10	1
1	12	6	11	12	356.8	21	21	1
1	12	13	11	16	342.2	24	23.5	1
1	12	14	11	16.7	358.4	17.1	18.9	1
1	12	16	1	20.3	347.6	22.8	15.6	1
1	12	17	11	19.5	343.3	16.4	18.6	1
1	12	18	11	23	340.1	22.8	23.6	1
1	12	19	11	24.5	344.3	20.7	22.2	1
1	12	20	11	24.8	354.7	15.8	17.7	1
1	12	21	3	24.7	359.2	20	15.5	1
2	1	1	11	9	25.5	22.2	22.2	1
2	1	2	2	12.4	10.7	14.2	14.7	1
2	1	3	11	13	11.8	16.7	23.9	2
2	1	5	11	15.7	7.2	30.9	26	1
2	1	6	11	15.7	6.8	22.8	20.8	1
2	1	7	14	16.4	6.6	16.9	17.4	1
2	1	8	11	18.6	6	25	24.2	1
2	1	9	11	18	22.6	28.6	24.3	1
2	1	10	2	19.9	23.5	12	11.8	1
2	1	11	11	21.7	29.6	21.9	23	1
2	1	12	11	21.7	15.1	30.5	25.8	1
2	2	1	11	3.1	51.3	36.3	25.9	1
2	2	2	2	4.9	58.8	11.5	10.4	1
2	2	3	4	6.9	54.5	26.2	6.84	2
2	2	4	11	9.9	37.4	18.7	8.21	2
2	2	5	11	10.6	55.3	26.4	25.6	1
2	2	8	11	12.9	54.1	29.9	25.8	1
2	2	9	11	14	56.2	34.7	23.5	2
2	2	10	11	15.5	54.5	20.7	23.3	1
2	2	11	11	15.5	49.4	18.5	24.5	1
2	2	12	11	15.9	46.1	19.8	8.21	2
2	2	13	2	16.3	47.7	16.8	15.6	1
2	2	15	11	18.5	53.1	16.3	23.1	2
2	2	16	1	18.9	52.9	15.2	12	1
2	2	19	11	22.6	35.4	33.4	27.2	1
2	2	20	2	21.4	57.3	16.5	14.8	1
2	2	21	3	21.8	58.4	16.3	14.7	1
2	2	22	11	22.9	56.4	19.6	23.3	1
2	2	23	1	22.2	55.3	13.5	10.6	1
2	2	24	11	23	44.6	26.5	23.1	1
2	3	1	14	6.9	80.9	3.2	5.31	1
2	3	3	1	8.5	74.2	7.2	5.49	1
2	3	4	11	8.9	85.1	32.8	23.6	1
2	3	5	14	10	65.8	19.8	15.4	1
2	3	6	2	10.5	65	7.7	6.1	1
2	3	7	11	10.7	85.1	24.5	21.5	1
2	3	11	11	13.8	84.8	16	17.7	1
2	3	12	11	16.4	66.1	32.8	23.1	1
2	3	13	2	17.5	68.5	10.7	8.72	1
2	3	14	2	17.2	79	12.9	11.3	1
2	3	17	11	19.9	79.5	30.7	25.5	1
2	3	18	11	21.4	78.2	22.8	20.8	1
2	3	19	11	21	71	28.8	12.7	2
2	3	23	11	22	72.5	29.9	25	1
2	3	24	1	21.6	67.7	20.5	18	1
2	3	26	11	24	61.5	33.6	26	1
2	3	29	2	24.5	74.8	12.8	10.8	1
2	3	30	3	20.6	88.4	19.9	15.8	1
2	3	31	11	22.3	89.9	28.9	23.4	1
2	4	1	1	3.1	98.4	4.7	4.63	1
2	4	2	1	5.8	118.4	7.1	6.03	1
2	4	3	2	7	101.7	16.8	8.51	2
2	4	4	2	7.6	117	16.3	13	1
2	4	5	3	8.6	103.3	7.7	5.32	1
2	4	6	14	10	102.8	4.8	6.85	1
2	4	7	11	10.4	106.2	26.2	22.5	1
2	4	8	3	12.9	104.1	9.4	6.73	1
2	4	10	11	16.2	97.2	35.9	24.2	1
2	4	14	2	21.1	114.2	18.9	11.4	1
2	4	16	3	19.4	91.6	13.2	10.2	1
2	4	17	1	21.5	95.1	14.4	13.4	1
2	4	20	11	21.9	94.3	17.5	17.3	2
2	4	23	11	24.2	94.8	25.1	23.6	1
2	4	24	11	22.7	104.8	33.4	26.1	1
2	4	26	11	23.9	118	24.5	22.8	1
2	4	27	11	23.8	113.4	33.9	25.8	1
2	5	1	14	3.8	125.7	2.8	4.66	1
2	5	3	11	7	122.7	26.3	25.6	1
2	5	4	11	11.5	132.1	32	24.7	1
2	5	5	11	13.2	137.7	20.4	5.85	2
2	5	6	11	14.5	146.9	18.5	5.85	2
2	5	8	11	15.9	140.1	26.4	26.9	1
2	5	9	11	16.4	141.5	25.7	26.8	1
2	5	10	11	17.4	145.5	31.7	22.3	1
2	5	11	11	17.3	127.3	22.6	24.3	1
2	5	12	2	17.9	126.3	15.1	14	1
2	5	13	2	20.7	123.3	10.9	10.1	1
2	5	14	11	21	121.4	25.5	23.2	1
2	5	15	1	20.8	124.3	12.7	7.3	1
2	5	16	11	21.2	137.4	27.4	26.4	1
2	5	17	11	20.9	142.9	32	23.2	1
2	5	18	11	22.7	141.8	25.9	25.6	1
2	5	19	2	24.8	142.5	9.7	10.2	1
2	5	20	11	23.9	147.5	18.9	7.44	2
2	6	1	11	8.8	172.1	36.5	23.5	1
2	7	1	11	6.3	207.4	17.4	10.2	2
2	7	2	11	6.7	184.2	35.9	26	1
2	7	3	1	21.2	209.4	5.8	4.78	1
2	7	6	11	23.2	208.7	31.2	25.3	1
2	7	8	11	23.3	198.2	23.1	12.4	2
2	7	9	11	23.5	195.4	38	23.4	2
2	7	10	11	24.4	200.9	22.1	22.1	2
2	8	1	2	4	236.4	16.3	14.6	1
2	8	2	2	9.3	218.8	14.7	12.3	1
2	8	3	11	10	214	35.7	26.1	1
2	8	4	2	13.9	240	12.9	12.3	1
2	8	5	2	16.2	227.3	20.5	16	1
2	8	6	11	16.3	239.6	18.1	8.6	2
2	8	7	11	17.9	224	41.7	24	1
2	8	8	11	19.7	229.1	25.7	27.3	1
2	8	9	2	20	231.6	11.3	11.4	1
2	8	10	3	21.5	231.3	12.7	12.8	1
2	8	11	2	22.2	231.7	15.6	13.6	2
2	8	12	11	21.6	222.1	33.5	26.4	1
2	8	13	11	22.7	238.8	24.2	28.1	1
2	8	14	2	23.8	230.2	13.9	10.9	2
2	8	15	11	24.3	225.8	36.9	24.9	1
2	8	16	2	24.2	217.6	23.3	19.7	1
2	8	17	3	22.1	216	17.6	18.6	1
2	8	19	11	20.9	211.2	30.7	21.7	1
2	9	1	11	6.3	266.1	35.5	4.95	2
2	9	2	11	10.7	261.3	28.8	25.4	1
2	9	3	2	10.5	240.6	14.9	13.6	1
2	9	4	2	10.4	261.4	15.2	12.3	1
2	9	5	11	12	243.6	28.3	25.2	1
2	9	6	2	12.2	249.3	17.5	15.9	1
2	9	7	11	13.8	259.5	26	24.7	1
2	9	8	11	16	268.4	32	25.2	1
2	9	9	2	18.6	263.5	18.9	17.5	1
2	9	10	11	15.8	243	28.9	26.3	1
2	9	11	11	18.6	243	20.1	26.1	1
2	9	12	11	19.7	251.6	31.1	27.1	1
2	9	13	11	20.5	265.6	22.1	25.5	1
2	9	16	11	21.7	264.6	33.4	27	1
2	9	17	11	21.2	247.3	31.1	26.3	1
2	9	18	2	21.9	261.9	16.2	14.8	1
2	9	19	14	19.6	241.4	3.3	4.71	1
2	9	20	2	21.5	249.2	12.6	11.6	2
2	9	23	2	22.6	245.1	16.5	15.4	1
2	10	1	3	2.7	279.5	7.5	5.55	1
2	10	2	11	8.6	285	22	25.4	1
2	10	6	1	11.8	292.2	12.2	9.4	1
2	10	7	11	12	278.7	33.3	26.5	1
2	10	9	1	14.1	293.6	13.2	11.9	1
2	10	10	11	13.2	288.2	24.9	24.5	2
2	10	11	2	13.7	275.2	14.1	15.3	1
2	10	13	11	17.8	298.7	27.5	26.5	1
2	10	14	2	19	291.8	18.3	13.4	1
2	10	15	11	17.7	281.6	29.6	25.9	1
2	10	16	2	18	280.8	16	12.9	1
2	10	17	11	23.7	286.5	37.8	26.9	1
2	10	18	11	23.6	296.4	22.2	25.8	1
2	10	19	11	24.8	293.7	19.4	23.4	1
2	10	20	2	25	281.2	23.7	16.4	1
2	11	1	14	2.9	302	3.5	5.8	1
2	11	2	1	5.8	301.5	4.9	4.31	1
2	11	3	11	6.7	318.8	33	26.9	1
2	11	4	11	8.5	320.6	27	24.1	1
2	11	7	11	12.6	314.7	26.8	27.3	1
2	11	8	1	12.9	311.2	7.8	7.54	1
2	11	9	11	16.4	305.8	29.7	26.7	1
2	11	10	11	14.8	327.9	24.5	25.1	1
2	11	11	11	18	310.7	28	26	1
2	11	12	2	15.7	301.2	13.1	12	1
2	11	13	3	20.9	306.5	21.5	16.5	1
2	11	14	11	19.3	308.5	21.4	27	1
2	11	15	11	19	325.2	21.8	6.03	2
2	11	16	4	20.9	325.4	27	25.5	2
2	11	17	11	22.7	313.4	35.5	27.3	1
2	11	18	2	24.8	313.7	17.8	15.9	1
2	11	19	2	24.2	317.5	15.6	16.4	1
2	12	1	11	9.8	343.1	26.9	25.9	1
2	12	2	11	12.3	356.5	29.9	23.5	1
2	12	3	3	12.8	349.2	18.1	15.3	1
2	12	4	11	13.4	331.9	37.4	26.7	1
2	12	5	11	14.4	347.1	29.1	26.1	1
2	12	6	1	14.5	351.6	7.2	5.41	1
2	12	7	14	18.8	354.9	5.3	8.7	1
2	12	8	11	19.8	339.7	31.6	25.7	1
2	12	9	3	19.8	355.1	7	4.9	1
2	12	10	11	21.7	335	19.5	21.8	2
2	12	11	14	22	353.3	16.3	13.9	1
2	12	12	11	22.4	354.5	26.8	24.5	1
2	12	13	11	22.4	352.4	30	24.8	1
2	12	14	14	22.7	351.3	11.9	13.1	1
2	12	15	1	23.9	349.8	8.5	5.76	1
2	12	16	11	23.1	358.8	22.3	23.9	1
3	1	1	2	9.5	16.1	18.1	13.7	1
3	1	3	11	12.2	15.2	20.5	24.3	1
3	1	6	2	11.1	3	13.7	7.7	1
3	1	7	11	12.3	1.2	21.7	22.4	1
3	1	8	11	12.5	16.9	17.8	21.1	1
3	1	10	2	15	0.5	13.5	11.6	1
3	1	11	11	13.2	27	26.9	25.9	1
3	1	12	11	16.5	27.4	21.8	24.4	1
3	1	13	2	16.6	30	14.7	12.9	1
3	1	14	11	17.5	27.8	34	25.1	1
3	1	15	1	17.4	8.1	11.5	9.5	1
3	1	16	11	17.9	15.3	32.4	25.4	1
3	1	17	2	19.1	11.5	12.9	12.8	1
3	1	18	11	17.8	5	14.5	9.61	2
3	1	19	11	20.1	2.1	36.4	25.2	1
3	1	20	11	20.5	17.3	14.9	8.51	2
3	1	21	11	22	10.7	19.3	20.3	1
3	1	22	2	21.1	4.9	15.7	15.7	1
3	1	23	11	23.5	1.4	27	23.1	1
3	1	24	3	23.6	3.5	17.5	13.9	1
3	1	25	2	23.3	16.7	13.9	14.8	1
3	1	26	11	23.7	22.3	22.6	22.4	1
3	2	1	11	4.7	31.8	35.4	26.4	1
3	2	2	11	4.9	40.1	18.6	8.87	2
3	2	3	3	5.7	54.3	7.7	6.65	1
3	2	4	11	7.2	39	18.1	19.3	1
3	2	5	11	10.1	52	23.8	24.3	1
3	2	6	11	10.7	45.3	23.8	24.5	1
3	2	7	2	8.2	30.4	12.9	14.7	1
3	2	8	2	11.6	36.8	14	12	1
3	2	9	3	12.4	38	9.6	8.51	1
3	2	10	11	12.9	42.1	28	25	1
3	2	11	2	14.6	43.1	12.2	9.5	1
3	2	12	11	15	46.5	37	23.1	1
3	2	13	2	20.9	33	18.4	14.9	1
3	2	14	11	22.9	31.1	42.7	26.1	1
3	2	15	2	24.3	34.2	18.3	14.3	1
3	2	16	2	21.7	48.7	18.1	13.1	1
3	2	17	11	23.5	49.2	47.8	24.4	1
3	3	1	11	4.3	63.4	26.8	24.8	1
3	3	2	11	4	84.5	29.8	26.1	1
3	3	3	2	5.1	71.9	7.4	5.62	2
3	3	4	2	7.5	85.3	15.4	13.5	1
3	3	5	2	7.8	70	12.5	12.6	2
3	3	6	11	8.9	72.4	17.3	21	1
3	3	8	11	13	88	35.6	27.2	1
3	3	9	2	11.6	61.3	15.9	14.7	2
3	3	10	11	19.9	84.6	47	26.3	1
3	3	12	3	21.2	63.6	33.9	27.2	1
3	3	13	1	19.7	68.6	4.7	4.8	1
3	3	14	3	23.2	84.3	14	9	1
3	3	15	11	24.8	89.4	30.9	26.5	1
3	4	1	1	1.6	120	18.2	14.8	1
3	4	2	2	5.3	107.3	10.7	9.41	1
3	4	3	1	6.8	106	9.6	7.57	1
3	4	4	11	7.6	102.9	37.6	25.2	1
3	4	5	11	11.8	91.4	18.3	19.6	2
3	4	6	11	15.3	90.3	24.8	20	2
3	4	8	2	12.7	116.4	14.5	15.2	1
3	4	9	3	14.2	107.7	10.6	6.33	1
3	4	10	11	14.8	105.4	22.5	24.1	1
3	4	11	11	16.4	98.8	26	22.8	1
3	4	12	1	17.1	107.6	17.2	12.4	1
3	4	13	11	16.7	111.6	22.3	25.2	1
3	4	14	2	16	117.6	11.6	11.5	1
3	4	15	11	18.6	105.3	23.6	25.8	1
3	4	17	11	21	114.4	24.1	24.7	1
3	4	19	1	22.7	119.2	22.5	18.1	1
3	4	20	1	22	99.8	10.5	6.77	1
3	4	21	11	22.8	117.8	25.1	26.3	1
3	4	22	2	22.3	110.8	8.8	8.33	1
3	4	24	11	24.1	111.8	20.8	23.8	2
3	4	25	11	24.3	102.7	37.4	27	1
3	4	26	11	23.6	97	30.7	26.4	1
3	4	27	2	23.4	98.9	15.5	15	1
3	5	1	11	12.2	129.1	33.8	27.2	1
3	5	2	11	14.6	147.6	23.2	25.3	1
3	5	5	2	14.6	129.9	14.8	13.1	1
3	5	16	2	15.6	142.2	18.9	14.9	1
3	5	17	11	17.9	124.7	30.1	26.4	1
3	5	18	11	19	132.2	27.6	26.2	1
3	5	19	11	20.3	138.3	24.9	25	1
3	5	20	11	22.4	129.1	37.3	26.3	1
3	5	21	2	23	135.7	17.2	13.6	1
3	5	22	2	24.5	145.6	16.9	12.9	1
3	5	23	11	24.9	128.9	28.3	26.3	1
3	6	1	11	4.5	175.7	37.6	27	1
3	6	3	1	10.3	167	14.6	10.5	1
3	6	4	1	13.5	154.4	6.2	5.03	1
3	6	5	11	14	151.8	35.6	24.3	1
3	6	6	3	15	154.2	25.4	19.1	1
3	6	7	11	15.7	150.4	25.1	24.6	1
3	6	8	11	17.7	152.3	17.5	14.7	2
3	6	9	2	17.8	174.4	11.5	10.4	1
3	6	10	11	18.4	164	36	23.6	1
3	6	11	11	22.8	175.5	20.5	21.3	1
3	6	12	11	19.8	157	33.7	24.6	1
3	6	13	2	21.1	151.3	15.7	13.9	1
3	7	1	2	6.1	207.9	18.1	13.2	1
3	7	2	11	6.7	191.4	29.4	24.2	1
3	7	3	11	7	188.4	36.3	22.2	1
3	7	4	2	7.8	182.6	11.9	7.98	1
3	7	5	3	12.5	199.3	19.3	12.4	1
3	7	6	11	13.2	189.4	36.7	26.4	1
3	7	7	14	16	192.4	8.1	8.31	1
3	7	8	11	18.7	181.8	23.9	25.1	1
3	7	9	11	17.2	205.2	29.9	24.9	1
3	7	10	2	19.5	184.5	15.2	13.5	1
3	7	11	2	10.9	194.7	11.2	7.62	1
3	7	12	11	20.3	193.2	22.3	25.9	1
3	7	13	2	21.6	196.7	12.5	12.7	1
3	7	14	11	22.3	193.9	25	25.8	1
3	7	15	1	22.7	195.8	15.3	11.9	1
3	7	17	11	22.5	185	37.5	26.8	1
3	7	18	11	22.1	181.4	27.6	24.9	1
3	7	19	11	23.1	181.6	22.1	18.2	1
3	8	1	11	9	221.4	26.9	23.5	1
3	8	2	11	15.1	215	26.7	25.8	1
3	8	3	11	16.2	222.6	34.8	25.9	1
3	8	4	11	16.7	215.6	28.9	19	1
3	8	5	3	16.6	223.4	22.8	14.1	1
3	8	6	3	23.8	236	23.5	17.3	1
3	9	1	3	6.9	241	42.2	27.4	1
3	9	2	11	14.8	249.1	43.3	25.4	1
3	9	3	2	16.4	249.2	18.7	15	1
3	9	4	2	16.8	254.1	16.8	16.8	1
3	9	5	1	18.7	247.9	11.7	9.6	1
3	9	6	11	19.6	266.9	30.7	25.3	1
3	9	10	1	20.6	267.9	7.7	6.98	1
3	9	13	2	21.9	240.1	16	15.8	1
3	9	16	11	22.8	253.8	24.9	25.8	1
3	9	17	11	24.2	246.8	40.4	26.6	1
3	10	1	2	13.2	288.6	19.2	16.5	1
3	10	2	2	12.9	298.1	19.4	19	1
3	10	3	2	14.3	288.9	8.8	9.93	2
3	10	4	2	14.8	280.5	12.4	11.1	1
3	10	5	11	15.1	277.5	35	25.6	1
3	10	6	11	16.4	278.8	23.9	19.9	1
3	10	9	11	19.8	270.7	34.3	23.7	1
3	10	10	1	15.8	293.8	NA	22.9	1
3	10	15	11	19.5	278.4	26.3	21.8	1
3	10	16	2	20.7	275.5	15.3	13.8	1
3	10	20	1	24.4	294.4	6	4.41	1
3	11	1	11	6.9	326.3	45.4	26.3	1
3	11	2	2	9.5	326.5	13.7	12.6	1
3	11	3	2	13.9	304.6	9.3	8.19	2
3	11	5	2	15.3	310.4	12.4	12.3	2
3	11	6	2	14.7	318.4	10.9	12.1	2
3	11	7	2	16.4	312.8	12.9	12.8	2
3	11	8	2	15.7	320.4	11.1	12.9	1
3	11	9	3	15.8	319	11.1	10.6	1
3	11	10	11	16.1	321.7	18	9.9	2
3	11	11	11	16.6	322.8	38.1	24.7	1
3	11	12	11	17.2	309.2	48.2	24.2	1
3	11	13	11	17.7	307.7	28.5	22.2	1
3	11	14	2	18.9	306.4	13.5	13.1	1
3	11	15	2	21.2	307	15.8	9	2
3	11	16	11	21.7	312.3	13.6	16.2	2
3	11	17	2	22.6	316.1	8.3	7.67	2
3	11	18	2	24.2	321.8	16.9	17.5	1
3	11	19	2	24	312.6	18.7	16.8	1
3	12	2	2	7.3	341.4	11.8	11.9	1
3	12	3	11	7.9	342.8	32	26.1	1
3	12	4	11	8.2	336.6	23	19.9	1
3	12	5	2	9.2	330.7	7.7	9.41	2
3	12	6	11	9.1	332.6	26.3	22.2	1
3	12	7	2	9.1	359.2	14.9	13.6	1
3	12	8	2	12.2	330.1	15.6	16.1	1
3	12	9	11	12.5	336.6	19.9	21.2	1
3	12	10	11	16.2	359.2	15.6	5.62	2
3	12	12	11	16.4	353.1	30.6	23	1
3	12	13	1	16.4	357.5	5.4	5.84	1
3	12	14	3	16.7	334.8	20.5	17	1
3	12	16	11	18.2	340	26.8	20.1	1
3	12	17	2	19.4	334.2	9.4	10.2	2
3	12	19	11	20.3	331.3	11.8	4.56	2
3	12	20	11	19.4	351.2	17.3	17	1
3	12	21	2	20.5	333.7	19.3	17	1
3	12	23	11	20	347.4	27.7	19.8	1
3	12	24	2	21.6	349.6	19.8	7.8	1
3	12	25	1	24.2	331.6	11.7	10	1
4	1	1	2	5.1	21.7	13.5	13.2	1
4	1	2	14	6.5	10.1	5.6	5.6	1
4	1	5	1	8.1	11.9	12.1	10.5	1
4	1	7	3	10	22.9	19.1	13.6	1
4	1	8	3	12	23.4	14.3	11.9	1
4	1	10	11	15.7	19.3	40.3	23.6	1
4	1	11	1	20.3	18.7	7.1	5.66	1
4	1	12	11	21	16.6	38	23.5	1
4	2	1	1	0.8	57.6	11.1	8.2	1
4	2	3	11	7.2	59.9	27.8	25.1	1
4	2	6	11	9.5	39.5	34.3	26.3	1
4	2	7	11	10.1	59.9	26.2	25.3	1
4	2	9	11	12	31.9	21.8	8.8	2
4	2	10	11	13.8	35	31.5	26.7	1
4	2	11	2	14.1	40.5	11.2	7.4	1
4	2	13	11	23.5	50.9	20.6	24.1	1
4	2	14	11	16.5	53.6	21.3	26.1	1
4	2	15	11	17.3	45	37.4	26	1
4	2	17	3	19	42	5.6	4.05	1
4	2	18	2	20.5	39.6	11.8	7.2	1
4	2	20	14	21.1	48.7	5.4	6.74	1
4	2	21	11	19.9	51.6	33.2	25.7	1
4	2	22	3	21.6	55.8	7.4	5.35	1
4	2	23	11	24.4	40.2	18.9	4.3	2
4	2	24	11	20.8	59.8	24.4	23.5	1
4	2	26	11	21.6	31.9	21.7	20.5	2
4	2	27	1	25	30.8	13.9	9.5	1
4	3	1	11	6.6	71.9	19.6	22.9	1
4	3	2	1	9.5	68.3	4.2	4.14	1
4	3	3	1	9.9	71.5	4.8	4.51	1
4	3	4	1	10.3	76	4.3	4.31	1
4	3	7	1	10.6	68.4	13	8.7	1
4	3	8	11	10.3	79.5	38.2	27.1	1
4	3	9	2	14.8	66.1	9.7	8.6	1
4	3	10	11	14.8	80.9	28.8	26.5	1
4	3	11	3	17.8	88.1	5.9	4.69	1
4	3	12	11	17.7	84.3	37.3	27.7	1
4	3	14	11	17.1	75.4	21.3	25.5	1
4	3	15	11	17.4	61.7	40	28.5	1
4	3	16	3	18.8	81.9	17.3	12	1
4	3	17	11	20	82.2	28.3	21.1	1
4	3	20	2	24.1	88.2	15.7	14.1	2
4	3	21	3	24.6	86.7	7.5	5	1
4	4	1	11	0.8	111	45.1	27.4	1
4	4	2	11	10.2	116.7	23.4	25.1	1
4	4	3	11	15.1	112	23	23.8	1
4	4	4	11	15.5	117.3	32.1	24.6	1
4	4	6	1	16.8	96.8	5.4	4.61	1
4	4	11	11	20.1	107.8	35	26.7	1
4	4	13	14	20.7	99.7	5	4.1	1
4	4	14	11	20	98.8	26.8	24.3	1
4	4	15	11	19.1	97.5	18.2	12.4	2
4	4	16	11	19.7	117.6	36.8	27.4	1
4	4	17	14	20.7	95.5	3.7	4.91	1
4	4	18	11	23.4	93.2	37.4	27.3	1
4	4	19	3	24.9	116.3	20.9	15.1	1
4	5	2	11	8.2	137.7	22.7	24.7	1
4	5	3	11	8.9	142.6	31.1	25.4	1
4	5	4	2	10.2	124.1	14.2	13.6	1
4	5	5	11	11.1	129.9	27.4	25	1
4	5	6	3	11.8	128.7	16.3	13.9	1
4	5	7	11	13	138.3	21.3	24.5	1
4	5	8	11	14	140.7	28.9	25.1	1
4	5	11	11	14.2	129	16.6	7.7	2
4	5	12	2	15.9	126.7	15.4	15	1
4	5	13	2	17.3	139.6	13.3	10.3	1
4	5	14	11	18.7	144	21.6	23.1	1
4	5	15	11	18.9	135.6	18	17.3	2
4	5	16	11	20.9	138.3	32.5	26	1
4	5	17	3	20.7	135.1	7.8	5	1
4	5	18	1	20.8	131	13	11.8	1
4	5	19	2	21.5	121.6	13.4	13.1	1
4	5	20	11	22.9	127.1	26.3	25.2	1
4	5	21	11	22.8	131.6	39.8	7.8	2
4	5	22	2	22.9	134.7	15	13.1	1
4	5	23	1	22.5	135.8	7.9	6.3	1
4	5	25	11	21.8	144.6	31.6	26	1
4	5	26	11	23.6	143.5	21.5	7.5	2
4	5	27	3	24.6	146	6.5	4.3	1
4	5	30	11	24.1	133.9	33.4	28.1	1
4	6	3	11	11.7	175	20.6	21.7	1
4	6	4	11	13	157.4	19.6	4.1	2
4	6	5	11	15.9	180	30.5	6.28	2
4	6	8	1	21.1	173	7.1	6.73	1
4	6	9	11	22.1	176.5	32.8	27.2	1
4	6	10	3	23.1	175.7	19.6	16.3	1
4	6	11	11	24.1	174.5	30	25.1	1
4	6	12	11	23.9	169.7	30.4	27.9	1
4	6	13	11	24.7	168.9	32.4	22.9	1
4	7	2	11	7.5	205.2	41.8	28.7	1
4	7	3	1	8.6	201	8	6.3	1
4	7	4	11	8.4	183.4	28.9	23.4	1
4	7	5	11	15.3	190.4	37.4	25.7	1
4	7	6	2	15.6	206.6	16.4	15.7	1
4	7	7	11	16.8	203.6	18.8	22.7	2
4	7	8	1	18	204.5	5.2	4.52	1
4	7	9	11	18.5	193.9	33.4	24.2	1
4	7	10	11	18.8	192.5	28	24.8	1
4	7	11	2	18.7	188.7	15.4	12.7	1
4	7	12	2	24.5	181.2	17.2	10.2	1
4	7	13	11	23.7	191.3	32.7	22.6	1
4	7	14	11	23.1	196.4	32	24	1
4	7	15	2	23	198.8	14.2	13	1
4	8	1	2	3.3	232.2	14.7	8.11	2
4	8	2	11	9.6	224.2	27.3	24.3	1
4	8	3	1	12.7	217.3	4.6	4.31	1
4	8	4	1	12.7	229.4	19.5	18.1	1
4	8	5	11	12.9	234.3	32.9	25.6	1
4	8	6	1	15.2	228.3	11.3	8.9	1
4	8	7	3	15.8	232.8	17.6	17.9	1
4	8	8	11	13.5	209.7	25.9	24	1
4	8	9	11	17.1	227.5	30.9	26.6	1
4	8	10	11	16.5	211.7	26.3	22.3	1
4	8	12	11	18.9	222.8	24.8	23	1
4	8	13	11	19.3	230.5	25.6	22.8	1
4	8	14	1	18.1	236.4	20.5	17.4	1
4	8	15	11	17.2	238.4	21.8	5.57	2
4	8	16	1	21.2	223.4	7.8	5.6	1
4	8	17	11	21	218.9	29.8	24.4	1
4	8	18	11	21.1	215.7	14.6	8.4	2
4	8	19	11	23.4	219.4	27.3	23.7	1
4	8	20	11	24.5	230	33.8	25.7	1
4	8	21	11	24.4	239.4	15	17.9	2
4	8	22	2	24.5	240	11.1	10.3	1
4	9	1	11	7.5	247.5	16.2	18.2	2
4	9	2	11	10.5	251.1	20.6	23.5	1
4	9	4	11	12.2	248.9	15.4	18.5	2
4	9	5	11	12.5	262.5	30.3	27.1	1
4	9	6	11	13.4	239.6	18.3	21.2	1
4	9	7	2	14.7	261.2	20.5	16.1	1
4	9	8	11	16.4	259	24.8	25.9	1
4	9	9	11	18.5	268.7	44.3	4.37	2
4	9	10	11	18.5	256.1	27.3	25	1
4	9	11	11	20.8	260.3	24.8	21.8	2
4	9	12	2	21.8	255.4	15.8	15.1	1
4	9	13	11	22.1	256.8	35.3	26	1
4	9	14	11	22.2	254	33.8	25.6	1
4	9	15	1	22.9	251.3	13.8	11.9	1
4	9	16	11	23	244.5	29.3	22.7	1
4	9	17	11	23.6	243.3	22.7	21.8	1
4	9	18	2	23.9	242.8	15.5	15.1	1
4	9	19	11	24.9	261.6	27.8	22.8	1
4	10	1	11	7.1	285.1	30.1	26	1
4	10	2	11	9.4	284.5	24.2	24.6	1
4	10	4	11	13.7	294	32.4	25.9	1
4	10	5	1	14.1	276.8	16.2	5.26	2
4	10	6	11	18.7	290.7	28.9	25.9	1
4	10	7	11	18.6	249.4	23.4	24.1	1
4	10	8	1	20.5	295	8.9	8.5	1
4	10	9	11	20.5	298.7	41	28.8	1
4	10	10	2	21.7	289.7	12.7	12.6	1
4	10	12	1	19.8	274.3	5	4.58	1
4	10	13	1	22.5	274.9	8.9	5.45	1
4	10	14	11	22.8	287.7	30.3	25	1
4	10	16	11	24.9	289.9	28.7	22.8	1
4	11	1	3	7.7	304.3	29.3	25.4	1
4	11	2	11	12.4	307.7	18	23.2	2
4	11	3	1	14.2	304.8	7.3	6.5	1
4	11	4	11	14.3	302.2	20.1	7.17	2
4	11	5	11	14.3	306.4	18.8	23.8	1
4	11	7	11	7.2	326.1	26.3	26	1
4	11	9	11	15	314.9	22	27.5	1
4	11	10	3	16.9	319.1	17.8	13.5	1
4	11	11	1	17.2	10.4	10.9	7.9	1
4	11	12	11	18.2	318.7	37.8	25	1
4	11	13	1	20.3	315.6	6.9	6.45	1
4	11	14	11	21.5	313.1	43	26.5	1
4	11	15	11	21.6	311.4	28.7	27	1
4	11	16	11	22.5	300.2	22.3	24.4	1
4	11	17	2	22	301.8	13.8	13.6	1
4	11	18	11	22.8	303.2	22.6	21.2	1
4	11	19	2	24.2	301.2	13	12.9	1
4	11	20	11	24.3	300	19.3	7.3	2
4	12	1	11	4.6	342.2	27.3	26.7	1
4	12	2	11	4.9	338	32.3	25.9	1
4	12	3	11	4.9	331.1	17.8	4.9	2
4	12	4	1	10.6	334.7	6.8	6.29	1
4	12	6	11	14	354.1	23.1	24.3	1
4	12	7	11	14.6	356.9	17.1	4.66	2
4	12	8	2	16	345.3	17.2	16.9	1
4	12	11	11	18.8	357.9	33.3	26.6	1
4	12	12	2	20.5	351.4	7.9	5.84	2
4	12	13	11	20.6	352.6	39	27.3	1
4	12	14	2	21.1	351.1	12.4	12.1	1
4	12	15	11	20.8	350.7	21.8	24.3	1
4	12	16	2	20.3	340.9	15.5	14.1	1
4	12	17	11	21.5	340.1	21.3	27.1	1
4	12	18	2	21.3	332.1	16	13.4	1
4	12	20	2	22.3	330.7	10.9	9.1	1
4	12	21	2	22.9	333.6	16	14.6	1
4	12	22	11	24.1	338.4	19.9	8.54	2
4	12	23	11	23.3	344.4	31.8	23.8	1
4	12	24	2	24.6	355.3	18	15.7	1
4	12	25	11	22.9	357.8	37.1	23.8	1
5	1	1	11	12.4	0	23.7	23.7	1
5	1	2	11	13.2	0.9	22.7	21.5	1
5	1	3	14	17.6	3.3	3.9	4.72	1
5	1	4	11	13.4	29	49.3	26.8	1
5	1	5	2	16.2	21	11.6	7.96	2
5	1	6	11	18.1	21.2	30.7	25.3	1
5	1	8	2	19.7	22	12.4	8.9	1
5	1	9	2	23.2	11.5	19.8	15.4	1
5	1	10	11	23.3	13.3	44.8	26.1	1
5	2	1	2	5	46.4	11.5	11.2	1
5	2	2	11	6.4	37.5	24.7	27.2	1
5	2	3	11	7.2	55.6	28.5	4.5	1
5	2	4	11	8	33.6	33.8	27.3	1
5	2	5	3	8.1	46.6	15.5	5.38	2
5	2	6	11	9.5	33.3	23.9	20.2	2
5	2	7	11	15.3	51.2	37.1	27.1	1
5	2	9	1	17.9	32.2	9.8	7.85	1
5	2	10	2	17.8	59.7	14.5	13.4	1
5	2	11	2	18.3	55.7	13.8	14.6	1
5	2	12	2	18.5	42.4	14.7	11.8	1
5	2	13	11	18.3	54.3	24.7	23.3	2
5	2	15	11	21.2	39	40.7	27.8	1
5	2	16	1	22.1	37	10.5	7.4	1
5	2	17	11	20.9	58.1	27.3	23.5	1
5	2	18	2	24.2	40.7	14	12.8	1
5	2	19	11	22.4	56.5	30.9	25.9	1
5	2	20	11	25	39.3	25.3	24.6	1
5	2	22	11	24.1	48.9	22	24.5	1
5	3	1	2	5.6	74.4	13	12.3	1
5	3	2	11	7.4	89.6	33.3	28.5	1
5	3	3	2	10.7	60.3	14.9	15.5	1
5	3	4	11	11.4	65.6	28.2	23.7	1
5	3	5	3	13.9	69.2	23.5	16.9	1
5	3	6	11	16.3	73.5	14.8	4.06	2
5	3	7	11	15.6	79.2	28	26.1	1
5	3	8	11	15.9	82.6	30	27.1	1
5	3	11	11	17.9	88.4	29.4	23.7	1
5	3	12	11	19.5	73.6	30.2	25.1	1
5	3	14	2	20.6	79.9	14.2	13	1
5	3	15	2	21.7	80.1	11.8	12.7	1
5	3	16	11	23.2	88.6	28.2	24.7	1
5	3	17	2	23.8	82.3	15.5	13.4	1
5	3	18	3	24	61	21.9	14.6	1
5	3	19	11	24.9	62.8	37.2	24.7	1
5	3	20	1	25	73.9	6.5	5.73	1
5	3	21	11	24.8	81	41.3	27	1
5	4	1	2	2.6	94.9	17.9	14.1	1
5	4	3	11	8	92.6	27.2	23.9	1
5	4	4	1	8.3	96.8	15.8	12	1
5	4	5	11	9.5	113.9	23.6	21.9	1
5	4	6	2	10.4	106.6	14	12.6	1
5	4	8	11	14.5	101.3	27.7	21.1	1
5	4	9	2	16.8	109.2	19.5	16.3	1
5	4	10	1	16.2	120	11	7.47	1
5	4	11	3	20.3	104.4	27.8	17.6	1
5	4	12	2	20.1	111.8	11.7	12.2	1
5	4	17	11	22.2	102.6	35.7	22.9	1
5	4	18	2	22.2	117.6	19.7	18.1	1
5	4	19	2	23.8	97.5	12.2	11.6	1
5	4	20	1	23.5	106.2	6.7	5.03	1
5	4	21	2	23.7	118	12.8	13.1	1
5	4	22	11	24.7	107.1	30.7	23.9	1
5	4	23	11	24.7	103.2	31.8	22.1	1
5	5	1	11	4.6	145.8	19.7	18.3	2
5	5	5	3	7.6	143.2	7.2	5.75	1
5	5	6	2	10	131.8	18.3	15.2	1
5	5	7	11	11.1	146.8	25.4	20.2	1
5	5	8	1	12.4	121.5	15.2	15.8	1
5	5	10	11	13.2	125.8	38.5	24.1	1
5	5	13	1	12.9	137.7	20.4	17.6	1
5	5	15	11	14.1	135.8	25.2	23.7	1
5	5	16	11	14.8	122.4	25.6	23.2	1
5	5	17	11	14.8	133.9	23.5	5.2	1
5	5	18	2	16.6	146.8	15.9	16.2	1
5	5	19	2	21.4	140	20.9	16.7	1
5	5	20	2	22.1	126.4	19.8	16.7	1
5	5	22	2	23.1	142.1	19	13.7	1
5	5	23	11	23.4	135.1	39	25.7	1
5	5	24	1	24.4	150	9.2	7.8	1
5	6	1	1	1.84	163.8	6.8	5.55	1
5	6	3	11	2.6	161.8	34.8	24.3	1
5	6	4	11	6.5	179.7	28.6	22.4	1
5	6	5	11	7.3	176.7	33.5	24.5	1
5	6	6	2	9.9	172.4	16.9	13.5	1
5	6	7	11	9.5	152.1	37.1	25.7	1
5	6	8	3	10.8	154.6	19.3	16.7	1
5	6	9	2	11.6	161	10.2	11.2	1
5	6	10	11	12.1	162.1	23	22	1
5	6	11	11	14.9	160	19	19.5	1
5	6	12	1	15.4	159	21.3	12.7	2
5	6	13	11	16	172.8	33.6	23.5	1
5	6	14	2	17	166.1	11.8	11.4	1
5	6	15	2	18.5	175.9	20	15.2	1
5	6	16	2	17.8	160.5	18.1	15.7	1
5	6	17	2	19.4	168.2	13.6	11.8	1
5	6	18	11	20.5	163.3	12.1	4.76	2
5	6	19	11	21.5	168.2	27.1	22.8	1
5	6	20	2	21.7	156.1	18	18.5	1
5	6	21	2	22.6	169.5	10.5	8.8	1
5	6	22	2	24.7	167.4	11.6	8.2	2
5	7	1	11	5.6	208.8	17	18.1	2
5	7	2	11	6	186.6	21.3	20.2	1
5	7	3	2	9.5	183.4	4.6	4.33	2
5	7	4	2	11.8	192	18	14.9	1
5	7	5	11	11.6	206.8	25.6	21.2	1
5	7	6	2	14.1	207.6	15.9	14.3	1
5	7	7	11	15.3	183.5	32.4	24.2	1
5	7	8	11	15.8	189.9	23.7	21.1	1
5	7	9	2	17.9	186.9	15.7	14.4	1
5	7	10	2	18.5	197.4	12.7	10	2
5	7	11	11	19.3	193.1	15	7.12	2
5	7	12	2	19.6	184.7	13.5	12.5	1
5	7	13	11	20.7	198.3	16.3	20.5	1
5	7	14	11	21	185.2	31.2	22.7	1
5	7	15	2	21.4	189.1	17.5	15.3	1
5	7	17	2	23.6	193.6	13.4	12.1	2
5	7	19	11	22.3	200.7	20	22.2	1
5	7	20	11	22.4	203.8	13.6	5.31	2
5	7	21	11	22.8	199.8	31.5	25.2	1
5	7	22	2	23.9	202.2	16.8	13.5	1
5	7	23	11	24.8	193.7	19.8	23	2
5	7	24	11	8.9	209.8	21.1	22.7	1
5	8	1	2	2.4	225.1	15.5	11.4	1
5	8	2	11	3.9	214.8	23.7	23.3	1
5	8	3	1	4.5	216.4	18.4	16	1
5	8	5	1	8.8	218.6	13.7	13.7	1
5	8	6	2	9.1	230.6	13.7	14.1	1
5	8	7	11	10.1	226.7	32	23.9	1
5	8	8	1	11.1	221.4	8.1	5.19	1
5	8	9	11	15	221	16.8	20.3	2
5	8	10	2	15	217.5	13.3	8.13	2
5	8	16	11	17.5	237.9	22	22.9	1
5	8	17	2	16.5	223.3	12.1	14	2
5	8	18	11	16.9	226.4	33.1	25.2	1
5	8	19	2	17.1	223.8	12.7	12.4	1
5	8	20	11	17.2	212	18	20.5	1
5	8	21	2	17.6	211.6	20.2	18	1
5	8	22	2	19.4	218	15	15	1
5	8	23	11	20.1	213.3	14.8	8.41	2
5	8	24	2	19.8	225.7	15.8	10	2
5	8	25	11	20.6	212.7	26.8	24.4	1
5	8	26	2	21	211.3	13.3	12.3	2
5	8	27	11	20.7	218.2	23.7	24.9	1
5	8	28	2	20.9	234.3	9.7	9.31	1
5	8	29	11	21.7	236.6	29.9	25.1	1
5	8	30	2	22.2	239.6	8.8	7.26	1
5	8	31	11	22.9	238.6	25.5	20.6	1
5	8	34	1	24.5	220.9	9.6	9.31	1
5	9	1	11	12.1	255.2	23.5	25.5	1
5	9	2	11	12.7	261.6	26.9	24.9	1
5	9	3	2	12.4	245.8	13.5	12.1	1
5	9	4	2	12.8	239.6	7.7	5.17	1
5	9	5	11	14.2	256.8	23.3	24.1	1
5	9	6	2	14	264.3	15.7	13.7	1
5	9	7	2	15.2	266.2	11.6	11	2
5	9	8	2	16.3	262.4	8.1	7.93	2
5	9	9	1	17.5	265.1	16.6	14.2	1
5	9	10	11	18	265.8	15.1	6.41	2
5	9	11	11	17.4	253.1	35.2	26.2	1
5	9	12	1	18.2	251.5	14.8	10.6	1
5	9	14	11	20.7	257.8	32.6	25.9	1
5	9	15	1	19.9	242.8	4.7	4	1
5	9	16	2	20.9	244.4	9	8.55	1
5	9	18	3	22.1	246.1	5.5	4.17	1
5	9	19	1	22.5	249.2	18.1	14.5	1
5	9	20	11	22.6	252	29.4	22.7	1
5	9	26	2	23.8	269.1	16.4	13.4	1
5	9	27	11	22.7	246.4	26.5	23.4	1
5	10	1	11	10.5	293.3	29.8	25.1	1
5	10	2	2	10.3	277.1	17	12.4	1
5	10	4	11	12.9	273.3	23.3	21.7	1
5	10	7	3	16.1	279.8	22	16.6	1
5	10	9	11	18.3	275.9	32.8	23.9	1
5	10	10	2	18.2	274.3	14.7	12.2	1
5	10	11	11	19.5	295	28.3	23.9	1
5	10	12	11	20.2	296.8	26.5	24.2	1
5	10	13	2	20.8	298.8	13.2	11.5	1
5	10	14	2	20.3	286.8	14	11.4	1
5	10	15	11	20.8	288.1	22.8	21.2	1
5	10	16	11	21.3	271.3	29.1	23.2	1
5	10	17	2	22	275.1	14.4	12.9	1
5	10	18	11	22.3	279.6	28.8	18.1	1
5	10	19	11	22.9	294.1	29.7	6.17	2
5	11	1	2	4.7	314	17.4	14.1	1
5	11	2	2	6.3	327.8	13.3	13.2	1
5	11	3	11	6.7	323.7	44.2	24.1	1
5	11	4	11	7.1	321.3	21.7	19.7	2
5	11	6	11	12.7	303.7	33.8	23.8	1
5	11	7	11	13.2	315.2	22.7	24.5	2
5	11	8	11	18.5	329.9	40	26.1	1
5	11	9	11	17.5	305.9	24.5	23.8	1
5	11	10	1	19	306.4	6.2	5.45	1
5	11	11	11	19.8	311.8	19	23.5	2
5	11	12	11	20.1	325.1	28	6.31	2
5	11	13	11	22.1	310.4	26.2	22.8	1
5	11	14	3	23.2	304.7	21.5	14.7	1
5	11	15	11	24.1	302.4	24	22.9	1
5	11	17	11	24.7	305.1	23.2	24.1	1
5	12	1	11	6.1	347.7	27.2	6.29	2
5	12	2	11	11.5	352.4	32.2	22.3	1
5	12	3	11	11.6	350.3	35.2	25.7	1
5	12	4	2	13.9	350.5	16.2	10.6	1
5	12	5	1	16.4	355.4	5	4.58	1
5	12	6	11	17.4	358.3	36.4	22.3	1
5	12	7	1	17.8	353.8	4	4.58	1
5	12	8	1	17.7	355	6.8	6.58	1
5	12	10	1	19.1	351.3	5.2	7.83	1
5	12	12	3	21.6	349.2	24.5	13.5	1
5	12	13	11	20.3	336.5	35.4	6.68	2
5	12	14	1	23.9	330.7	4.9	4.59	1
5	12	18	11	24.7	352.4	40	9.6	2
6	1	1	11	2.1	19.7	19	20.8	1
6	1	2	14	2.57	26.3	13.2	14.5	1
6	1	3	11	4.5	8.2	14.8	15.5	1
6	1	4	11	7.1	19.2	16.1	20.2	1
6	1	7	4	11.3	27.2	26.7	12.2	2
6	1	8	4	11.4	13.3	25.3	20.5	1
6	1	9	2	13.8	3.7	17.4	16.9	1
6	1	10	2	14.6	22.2	12.6	15.3	1
6	1	11	2	14.1	28.5	9.7	6.9	1
6	1	12	11	15.5	12.2	13.7	17.3	1
6	1	13	4	17.8	5.4	23.8	19	1
6	1	14	4	18.9	14.5	25	17.4	1
6	1	15	4	19.2	16.3	20.6	18.1	1
6	1	16	4	19.6	30	19.3	17	1
6	1	18	2	19.6	14.1	10.2	10.2	1
6	1	19	2	19.8	4.4	16.5	16.9	1
6	1	20	4	20.4	10	19.9	19	1
6	1	21	11	21.3	15.1	12.6	14.9	2
6	1	22	2	21.9	18.9	12.8	10.8	1
6	1	23	4	22.4	18.4	21.6	18.3	1
6	1	24	11	23.9	29.6	22.5	21.5	1
6	1	25	4	24	26.7	27.4	20.7	1
6	1	26	2	23.6	18.5	7.4	8.2	1
6	1	27	2	23.8	19.7	11	11.5	2
6	1	30	4	23.2	15.8	24	18.5	1
6	1	32	14	24	17.4	9.8	10.4	1
6	1	33	4	22	14.5	17.5	22.6	1
6	1	34	4	22.9	4.1	12.9	17.6	2
6	1	35	4	23.2	5	22.1	19.3	1
6	1	36	4	23.7	12.4	21.2	19.2	1
6	2	1	2	3.9	42.9	15.3	13.9	1
6	2	2	2	6.3	48.7	13.4	11	2
6	2	3	11	7.2	37.1	17.7	21.2	1
6	2	4	4	9.3	34.6	29	6	2
6	2	5	2	9.6	32.2	13.9	10.3	1
6	2	6	2	14.5	45.9	10.6	10.6	1
6	2	7	11	14.5	49.3	20.8	20	1
6	2	8	11	13.9	51.6	12.4	13	1
6	2	9	14	17.1	48.8	11.9	12.1	1
6	2	10	2	15.3	31	15	17.7	1
6	2	11	4	16.9	31.4	29.5	22.8	1
6	2	12	2	18.5	41.5	13.7	10.1	1
6	2	13	11	18	48	11.6	17.4	1
6	2	15	11	20	51	24.6	21.9	1
6	2	16	4	22.3	40.5	18.6	16.9	1
6	2	17	2	22.9	47.1	10.2	10.6	1
6	2	18	4	23.4	46.7	14.1	14.6	2
6	2	19	2	23.7	48.5	5.2	5.18	1
6	2	20	4	23.3	50.7	19.9	5.8	2
6	2	21	2	24.2	53.3	9.2	7.7	1
6	2	22	4	23.7	54.5	18	14.1	2
6	2	23	2	23.2	57	12.3	4.04	2
6	2	24	4	23.3	58.8	27.3	20.4	1
6	2	25	4	24.1	42	22.3	19.6	1
6	2	26	14	22.9	39	10	10.1	1
6	2	27	4	24.3	36.6	23.6	21	1
6	3	1	11	3.52	88.7	12.5	13.5	1
6	3	2	11	5.5	70.4	22.9	21.1	1
6	3	3	11	8.3	76.3	17	18.8	1
6	3	4	2	8.2	71.7	15	13.7	1
6	3	6	4	9.4	64.8	26.7	21.5	1
6	3	7	11	11.3	67.1	14.2	17.1	1
6	3	8	1	11.6	68.7	11.2	7.8	1
6	3	9	11	12.8	79.7	20.8	21	1
6	3	10	11	13.3	86.1	12.4	15.5	2
6	3	11	2	14.7	79.3	14.5	12.7	1
6	3	12	11	14.9	80.3	13.9	17.7	1
6	3	13	11	14.5	72.3	21.3	21.6	1
6	3	14	2	15.1	67.1	14.6	12.4	1
6	3	15	3	17.4	62.6	8.1	6.7	1
6	3	16	11	17.5	66.4	19.8	20.2	1
6	3	17	3	18.4	79.4	12.8	11.8	1
6	3	18	11	17.1	86.6	13.3	15.5	1
6	3	19	11	17.1	88.1	21.6	22.6	1
6	3	20	11	18.1	89.2	10.3	4.2	2
6	3	21	14	18.9	87.4	10.2	12.8	1
6	3	22	2	19.3	87.6	10.7	9.7	1
6	3	24	11	19.4	75.4	19.7	21.4	1
6	3	26	11	20.5	68.7	18.9	19.3	1
6	3	27	2	21.2	66.7	12.7	14.7	1
6	3	29	2	22.7	64.2	16.7	13.7	1
6	3	30	4	23	66	17.5	15.9	2
6	3	31	4	22.6	68.2	23.7	20.4	1
6	3	32	2	22.7	71.7	8.4	7.7	2
6	3	33	14	20.6	73.2	12.4	10.3	1
6	3	35	11	20.7	77.1	20	19	1
6	3	37	11	20.7	78.6	18.3	21.4	1
6	3	38	11	20.6	87.1	17.6	21.7	1
6	3	40	11	24.9	81.8	19.2	16.6	1
6	3	41	11	22.7	90	11.2	14.1	2
6	3	42	11	22.5	88.4	15	17.3	1
6	3	43	11	21.6	86	24.2	23.8	1
6	3	44	11	21.9	85.3	13.5	5.5	2
6	3	45	11	23.6	83.1	23.2	20.5	1
6	4	1	4	0.91	94.9	22.1	21.6	1
6	4	2	2	6.4	114.1	15.8	14.4	1
6	4	5	11	6.3	91.1	19.6	20	1
6	4	6	11	7.4	110	10.9	12.4	2
6	4	7	11	8.8	103.8	17.1	19	1
6	4	8	11	9	90.5	15.7	18.7	1
6	4	9	2	10	101	10.8	9	1
6	4	10	2	10.2	107.9	15.3	13	1
6	4	11	11	12.6	100.4	15.4	19.8	1
6	4	12	11	15.2	93.7	16.6	21.3	1
6	4	13	2	15.1	89.9	17.7	15.2	1
6	4	14	11	15.2	96.5	17.5	21.1	1
6	4	15	4	14.9	110.7	26	21	1
6	4	16	11	13.8	116	15.3	18.4	1
6	4	17	14	15.8	119.4	9.2	12.4	1
6	4	18	11	17.2	118.5	16.5	20.9	1
6	4	19	2	17	116	15.4	13.5	1
6	4	20	3	17.1	113.4	8.2	8.9	1
6	4	21	11	17.1	111.4	22.2	21.6	1
6	4	22	11	16.2	100.7	19.6	21	1
6	4	23	11	17.9	90.6	21.8	21.9	1
6	4	24	2	16.9	100.4	11.1	12.2	1
6	4	25	11	16.9	101	10.1	5.63	2
6	4	26	11	19.7	92.9	21	20.3	1
6	4	27	11	19.5	104.1	21.1	19.8	1
6	4	28	4	19.7	109.2	28.2	21	1
6	4	29	3	20.4	90.1	13	13.1	1
6	4	32	11	20.8	97.2	11.6	13.5	2
6	4	33	11	20.8	115.1	11.5	5.3	2
6	4	34	11	24.5	101.4	11.2	15.2	1
6	4	35	3	24.3	91.4	17.8	13.5	1
6	5	1	2	3.6	121.5	13.6	12.3	1
6	5	2	11	3.8	132.2	11.5	13.8	2
6	5	3	4	6.7	135.1	15.2	14	1
6	5	4	2	6.7	133.7	11.1	10.1	1
6	5	5	4	6.9	124.4	26.7	18.2	1
6	5	6	11	9	146.2	10.6	13.1	2
6	5	7	11	9.3	124.1	14.8	17	1
6	5	9	11	11.3	129.7	11.9	16.5	1
6	5	10	11	13.1	121.5	5.4	5.03	2
6	5	11	3	12.2	130	8	6	1
6	5	12	11	14.4	142.4	18.2	17.9	1
6	5	13	3	15.7	133.8	11	10.3	1
6	5	14	3	16.7	131.6	12.4	10.7	1
6	5	15	4	15.8	126.2	13.4	15.5	2
6	5	16	2	16.9	124.2	14.4	14.4	1
6	5	17	4	18.1	123.5	19.9	16.5	2
6	5	18	4	17.2	135.7	23.8	19.3	2
6	5	19	4	17.5	138.2	18.8	17.3	2
6	5	20	4	19.7	130.9	23.8	17.2	1
6	5	21	4	20.9	123.8	13.5	14.5	2
6	5	22	11	22.5	120.1	14.5	6.7	2
6	5	23	4	22.9	127.5	22.3	20.7	1
6	5	24	11	24.6	148.5	19.3	16.4	1
6	5	25	3	24.8	143.4	17.8	11.7	1
6	5	26	4	24.7	132.9	22.5	19.8	1
6	5	27	3	24.7	130.3	8	5.36	2
6	5	28	3	24.7	129.8	8	5.36	1
6	5	29	4	24.8	129.5	10	5.34	2
6	6	1	2	3.8	172	13.9	13.3	1
6	6	2	11	5.2	174.4	18.5	19.2	1
6	6	3	11	5	158.3	16.6	19.2	1
6	6	4	3	6.6	176.5	16.2	13.9	1
6	6	6	11	9.9	175.7	14.4	17.8	1
6	6	7	3	11.5	173	8.9	6.6	1
6	6	8	14	10.6	163.4	14	14.8	1
6	6	9	4	11.3	154.7	18.8	18.7	1
6	6	10	3	11.8	165.4	10.2	8.8	1
6	6	11	4	12.7	167.6	29.8	20.5	1
6	6	12	2	12.9	173.5	11.6	12.4	1
6	6	13	11	12.5	177.3	11.8	16.9	2
6	6	14	4	15.8	176	30	9.3	2
6	6	15	3	15.7	159.3	10.4	6.6	2
6	6	19	4	24.4	162.3	35.2	22.6	1
6	7	1	3	4.2	193.4	16.2	12.2	1
6	7	2	11	4.6	185.7	10.7	15.1	1
6	7	3	11	8.7	197.3	12.7	18.8	1
6	7	4	4	9.4	208.1	14.9	15.2	1
6	7	5	11	11.1	207.7	10.7	14.7	2
6	7	6	4	12.3	195.5	15.2	17.6	1
6	7	7	11	11.7	187.3	8.4	5.3	2
6	7	8	2	11.8	188.2	12.1	12.3	1
6	7	10	4	14.8	189.9	26.6	23.1	1
6	7	11	4	15.3	186.5	27.5	22.4	1
6	7	12	4	16.2	190.9	13.3	16	2
6	7	13	2	17.3	193.2	11.4	9.8	1
6	7	14	11	17.8	188.4	12.6	12.8	1
6	7	15	4	18.7	196.3	28.2	22.4	1
6	7	16	2	18.6	205.3	17.8	10.5	1
6	7	17	3	15.2	207.2	18.8	16.5	1
6	7	19	4	21.4	191.8	29.8	10.2	2
6	7	23	4	23.5	180.5	18.3	15.2	2
6	8	1	3	0.92	220.5	18.4	13.1	1
6	8	2	11	7.3	228.2	18.8	20.9	1
6	8	3	2	7.7	210.9	18.3	14.5	1
6	8	4	4	8.1	211.7	12.2	10.1	2
6	8	5	11	9.5	218.7	14.4	19.5	1
6	8	6	4	10.5	236.4	22.1	21.4	1
6	8	7	11	11.4	214.1	10	13.3	2
6	8	8	11	13.6	235.6	22.8	21.8	1
6	8	9	11	13.8	237.2	15.5	19.6	1
6	8	10	3	13.8	239	14.6	13.7	1
6	8	11	11	14.7	234.1	20.1	20.4	1
6	8	12	11	13.9	218.8	12.3	18.1	1
6	8	13	11	13.3	212.6	13.3	18.4	1
6	8	14	11	16.2	217.2	12.6	18.2	1
6	8	15	2	15.6	234.8	14.9	14.6	1
6	8	16	2	18.5	239.7	14.1	14.7	1
6	8	17	11	20	237.6	11.1	17.6	1
6	8	18	2	20.1	234.7	7.8	12.6	1
6	8	19	11	19.3	234.4	11	14.3	1
6	8	20	2	19.3	231.7	14.3	14.1	1
6	8	21	11	19.5	230.2	19	20.8	1
6	8	22	11	19.2	221.1	21.8	20.8	1
6	8	23	2	21.2	217.1	15.6	12.5	1
6	8	24	4	20.3	214.9	33.3	23.7	1
6	8	25	4	23.9	217.4	25.9	23.7	1
6	8	26	11	23.3	214.8	13.6	16.5	1
6	8	27	2	22.7	224.1	16.1	15.6	1
6	8	28	2	24.3	212.1	13.2	12	1
6	8	29	2	22.7	228.9	13.9	13.9	1
6	8	30	11	22.3	236.5	16.6	19.8	1
6	8	31	2	23.2	232.9	19.9	18.9	1
6	8	32	2	24	234	13.3	13.7	1
6	8	33	2	23.8	237.2	14.7	10.9	1
6	9	1	2	8.7	248.9	15.4	14.4	1
6	9	2	11	8.2	253.5	19.3	6.9	2
6	9	3	2	12.7	252.9	15.3	13.9	1
6	9	4	11	10.4	262.8	16.4	20	1
6	9	5	11	12.6	242.2	24.2	22.2	1
6	9	6	11	12.8	263.7	14.9	20.3	1
6	9	7	11	14.1	255	20.3	21.6	1
6	9	9	11	15.7	255.6	15.2	18.7	1
6	9	11	2	16.3	256.9	7.7	6.6	1
6	9	12	11	16.1	252.6	11.7	13.6	1
6	9	13	2	17.8	255	14.7	13.8	1
6	9	14	2	18.4	244.3	7.3	7.5	2
6	9	15	11	15.7	265.7	19	21.8	1
6	9	16	2	19.3	244.4	16.5	15.9	1
6	9	17	4	18.9	250.8	31.6	24.4	1
6	9	18	2	20.7	241.7	10.1	10.7	1
6	9	19	11	20.4	243.5	17.9	18.5	1
6	9	20	2	21.7	243.5	13.4	15.1	1
6	9	21	11	22.5	243	13.2	17.1	1
6	9	22	2	22.4	244.2	10	11.4	1
6	9	23	2	24	242.1	12.6	13.4	1
6	9	24	1	24.4	244.8	9.6	8.5	1
6	9	25	2	22.6	250.3	12.7	12.6	1
6	9	26	4	22.5	254.4	31.4	26.5	1
6	9	27	4	22.7	257.5	23.4	22.4	1
6	9	28	11	19	263	22.1	22.7	1
6	9	29	11	24.8	268.8	25.8	21	1
6	10	1	3	2.5	284	15.2	14.2	1
6	10	2	4	5.8	273.8	32.7	22.2	1
6	10	3	2	7.7	275.7	16	15.3	1
6	10	4	3	8.8	286.3	13.2	13.5	1
6	10	5	3	12.9	282.7	12.1	13.6	1
6	10	6	3	13.3	279.7	11.7	10.9	1
6	10	11	11	14.5	279.6	11.9	13.2	1
6	10	12	11	14.6	280.4	15.1	17.5	1
6	10	13	2	16.8	277.5	17.3	14.9	1
6	10	14	4	17.4	298.5	31.8	23.6	1
6	10	15	11	19.1	292	16.6	16.9	1
6	10	16	11	22.4	291.9	25.1	22.2	1
6	10	18	11	23.3	300.5	14.8	15.8	1
6	10	19	11	23.6	300.6	15.4	17	1
6	10	20	4	24.4	298.2	21.2	23.1	1
6	10	21	11	23.7	286.9	20.5	21.4	1
6	10	23	11	23.9	283.5	19.9	21.2	1
6	10	24	2	22.9	284	12.4	12.1	1
6	10	25	11	19.9	279.1	26.8	24	1
6	10	26	2	20.5	277.2	14	11.7	1
6	10	27	11	21.5	273.6	33.8	24.3	1
6	10	28	2	23.7	276.2	20.2	18.3	1
6	10	29	11	24.8	290.6	14.9	18.3	1
6	11	1	11	6.6	312	18.7	19.6	1
6	11	2	4	7.7	300	20.4	20.9	1
6	11	3	4	9.7	303.1	27.7	24.1	1
6	11	4	2	9.9	317.3	14.8	13	1
6	11	5	4	9.3	321.6	20.8	17.2	1
6	11	6	2	10.6	329.2	11.5	10.5	1
6	11	7	4	12.4	308.6	24.5	21.7	1
6	11	8	14	13.2	314.1	6.5	9	1
6	11	9	4	13.7	314.4	26.5	21.4	1
6	11	10	2	15.4	307.6	17	13.9	1
6	11	11	11	11.9	326	13.3	18.6	1
6	11	12	2	13.4	328.5	13.5	12.6	1
6	11	13	2	20.7	328.4	13.4	10.5	1
6	11	14	4	22.2	318.1	28	23.7	1
6	11	15	4	24.4	323.1	22.6	22.8	1
6	11	16	2	25	324.4	6.2	5.66	1
6	11	17	4	24.9	324.3	22.9	19.6	1
6	12	1	11	1.1	330.9	25.1	25.8	1
6	12	2	11	3.8	330	34	24.5	1
6	12	4	14	7.2	333.6	13.6	15.6	1
6	12	5	4	7.7	351.8	19.9	18.5	1
6	12	7	4	9.1	339.6	15.1	16.7	2
6	12	8	11	10.4	333.3	14.2	10.6	2
6	12	9	11	9.4	358.2	12.7	17.8	1
6	12	10	2	11.5	350.4	18.2	13.5	1
6	12	11	4	12.5	354.1	28.1	22	1
6	12	12	2	13.3	335.6	5.4	4.1	2
6	12	13	2	15.6	355.5	15.9	17.9	1
6	12	14	4	16.2	335.7	28.2	21.4	1
6	12	15	4	16.8	336.8	21.4	18.5	1
6	12	16	11	17.9	352.5	10.1	17.4	1
6	12	17	11	17.9	357.1	10.6	17.5	1
6	12	18	4	19	357	18.8	19	1
6	12	20	14	21.8	355.8	8.2	11.7	1
6	12	22	11	22.2	355.7	10.8	4.2	2
6	12	23	11	22.2	354.1	17.7	21	1
6	12	24	2	22.7	357	5.2	5.1	2
6	12	25	11	22.9	359	14.1	19.9	1
6	12	26	2	23.4	358.4	13.5	12.7	1
6	12	27	11	23.6	355.2	11.8	7.7	2
6	12	28	11	24.4	354.6	12	17	2
6	12	29	2	22.8	353.1	20	14.6	1
6	12	30	11	22.4	345.7	19	22.1	1
6	12	31	2	22.9	337.6	18.9	15.7	1
6	12	32	11	20.1	331.4	10.6	15.7	2
6	12	33	2	20.3	330.3	9.8	8.7	1
6	12	34	4	22.2	334.3	27.8	24.9	1
7	1	1	11	4.7	4.9	29.1	22.3	1
7	1	3	2	7.7	6.4	15	13	2
7	1	4	11	8	8.2	16.6	8.18	2
7	1	5	2	8.3	20.3	16.8	15.3	1
7	1	6	11	9.1	29.1	25.8	21.6	1
7	1	7	11	9.3	11.4	24.8	23.2	1
7	1	9	3	13.9	11.4	12.4	12.7	1
7	1	11	2	15.3	0.6	15	15.6	1
7	1	12	2	16.7	2.4	14	11.2	1
7	1	13	2	17.5	24.2	16.8	13.3	2
7	1	14	11	17.6	19	28.1	23.4	1
7	1	15	4	17.3	14.2	21.5	23.1	2
7	1	16	11	17.7	7.9	22.5	23.2	1
7	1	17	11	17.9	5.4	17.3	24.6	1
7	1	18	2	19.4	24.5	14.8	15.3	2
7	1	19	3	19.7	20.3	10.5	11.8	2
7	1	20	11	20.1	17.2	24	23.1	1
7	1	21	3	19.8	15.5	9.4	8.2	2
7	1	22	3	20.2	13.2	14.7	11.4	2
7	1	23	4	20.7	2.2	23.5	23.2	1
7	1	26	11	23	8.9	32.4	25.4	1
7	1	27	11	23	11.8	21.6	21.7	1
7	1	28	2	25	27.5	17	12.4	1
7	2	1	1	4.3	39.7	5	4.82	1
7	2	2	1	6.1	53.8	5	4.91	1
7	2	3	11	6.5	53.6	24.2	21.5	1
7	2	7	2	8.8	57.1	19	12.2	1
7	2	8	11	11.3	32.4	38.1	22.6	1
7	2	9	11	18.2	54.6	42.3	24.1	1
7	2	10	13	17.3	31.3	19.8	17.3	1
7	2	11	2	20.1	33.8	15	11.2	1
7	2	12	11	19.8	33.3	20.8	19.7	1
7	2	13	2	24.3	56.3	15	9.3	2
7	2	14	2	24.2	41.1	17.3	16.7	1
7	3	1	11	0.8	63.7	39.9	25.4	1
7	3	2	2	5.5	85	16.5	12.9	1
7	3	3	11	10.5	64.9	21.9	23.2	1
7	3	4	11	10.7	77.8	21.5	22	1
7	3	5	2	10.7	70	15.6	13.1	1
7	3	7	11	14.4	87.1	30.5	24.6	1
7	3	8	2	14.4	62.1	13.5	7.38	1
7	3	9	11	14.7	62.1	19	18	1
7	3	10	11	17	85.3	31.4	25	1
7	3	11	11	16.6	76.5	41.7	26	1
7	3	12	2	17.5	87.3	8.9	9	2
7	3	13	11	17.5	73.6	18.5	18.9	1
7	3	15	11	19.2	61.1	25.7	25.1	1
7	3	16	2	19.7	89	12.3	12.9	1
7	3	17	2	21.2	82.5	12.7	15.9	2
7	3	19	11	21.6	88.2	11	14.8	2
7	3	20	11	22.2	81.8	14.8	19.3	1
7	3	22	2	24.1	62.8	17.7	14.8	1
7	3	23	2	24.1	79.5	16.1	18	1
7	4	1	11	3.6	115.2	28.8	23.4	1
7	4	2	2	4.1	96.2	11.4	7.2	1
7	4	3	2	7.7	92.6	10.2	8.42	1
7	4	4	1	10.8	93.9	5.3	4.71	1
7	4	5	2	11	100.3	17	13.8	1
7	4	7	11	13.1	110.6	40.1	25	1
7	4	8	11	13.9	117.7	20.1	18.8	1
7	4	10	2	15.7	108.6	12.8	12.5	1
7	4	11	11	16.3	107.9	15.4	15.2	1
7	4	12	2	16.6	100.6	16.1	16.1	1
7	4	13	2	17.8	93.4	14.3	12.3	1
7	4	15	2	19.4	91.6	9	11.3	1
7	4	16	4	18.4	99.9	22.4	21.4	2
7	4	17	2	18.7	113.4	16.5	12.2	2
7	4	18	2	19.2	113.7	16.6	4.23	2
7	4	19	11	19.6	115.4	29.3	23.9	1
7	4	23	11	20.3	97.8	27	23	1
7	4	24	2	20.5	93.6	13.3	11.7	2
7	4	25	2	21	95.3	14	13.5	1
7	4	26	11	23.5	93.2	19.3	19.4	1
7	4	27	2	21.4	114.3	7.4	6.54	1
7	4	28	2	22.8	96.3	15.4	13.5	1
7	4	29	11	21.8	107.2	19	5.28	2
7	4	30	11	22.7	102	27.7	25.7	1
7	4	31	2	22.4	119.6	16.7	14.2	1
7	4	33	2	22	118.9	10	8.8	1
7	4	34	11	22.9	112.2	29.6	24.9	1
7	4	36	11	24.3	113.2	14.9	15.7	2
7	4	37	2	23.6	106.6	12.1	11.8	1
7	4	38	11	24.5	97	12.7	19.8	2
7	5	1	11	8.3	134.4	24.5	24.3	1
7	5	2	2	8.7	144.3	18.8	14	1
7	5	3	2	9.1	126.2	16	11.8	2
7	5	5	2	13.4	131.3	4.1	12.5	1
7	5	6	11	12.2	123.3	29.1	23.2	1
7	5	7	2	11.4	149.8	13.5	13.7	1
7	5	8	2	14	124.1	17.5	14.1	1
7	5	9	11	13.7	145.3	34.6	24.2	1
7	5	12	2	18	121	7.6	6.18	1
7	5	13	11	18.8	128.7	26.8	19.9	1
7	5	14	11	20.2	120.4	22.3	21.1	1
7	5	15	11	20.9	125.9	30.6	19.5	1
7	5	17	11	21.2	139	31.7	21	1
7	5	20	2	23.3	146.9	20.3	16.8	1
7	5	21	2	23.2	145.3	13.4	11.6	1
7	5	23	11	23.2	127.1	21.3	16.5	1
7	6	1	11	6.9	176.1	28.2	19.8	1
7	6	2	11	8.1	153.8	22.5	16.9	1
7	6	4	2	10.1	177.4	19	15.5	1
7	6	5	11	11.1	154.1	14.4	16.1	1
7	6	6	11	12.3	158.7	16.6	17.8	1
7	6	7	11	11.9	168.2	21	19.2	1
7	6	8	2	13.3	155	14	14	1
7	6	9	11	13.8	162.6	12	11.3	2
7	6	10	2	15.3	152.6	10.1	9.4	1
7	6	11	2	16.8	151.8	17	15.8	1
7	6	12	11	15	169.6	20.3	19.1	1
7	6	13	11	17.2	163.1	35.4	21.5	1
7	6	14	2	18.3	156.3	21.5	17.7	1
7	6	16	11	19.1	163.7	18.2	18.4	1
7	6	17	4	20.4	170.5	20.6	20.1	1
7	6	18	2	20.9	172.5	15.2	15.7	1
7	6	19	2	22.9	156.8	17.8	11.5	2
7	6	24	2	23.3	169.9	13	13	1
7	6	25	2	22.8	177.9	19.1	14.3	1
7	6	26	11	24.7	173.5	23	23.3	1
7	6	27	2	24.3	171.8	12	10.5	1
7	7	1	11	2.1	205.7	16.8	15	1
7	7	3	1	6.5	198.1	19	15.5	1
7	7	4	3	9.1	190.8	24	16.6	1
7	7	5	11	9.9	202.7	33.4	21.7	1
7	7	6	3	10.9	190.6	12.6	10.2	1
7	7	7	11	10.8	192.6	18.9	19	1
7	7	8	1	11.1	201.4	11.1	6.7	1
7	7	9	2	11.6	208.9	16.5	15.2	1
7	7	11	2	13.9	180.2	14.6	13.5	1
7	7	12	11	15.1	193.8	13.9	16.4	1
7	7	14	11	16	208.6	32.5	19.7	1
7	7	15	2	17	208.1	16.5	13	1
7	7	16	11	19.2	187.5	23	21.6	1
7	7	17	3	20.1	180.4	12.3	10.2	2
7	7	18	4	20.5	181.9	23	24.2	1
7	7	19	11	20.7	187.4	24.6	19.5	1
7	7	20	11	21.4	208.7	22.1	23.6	1
7	7	21	2	22.4	203.6	15.5	12	1
7	7	22	2	22	194.5	12.2	6.96	2
7	7	23	11	22.2	190.6	20.3	21.6	1
7	7	24	2	22.7	189.1	9.6	9.7	2
7	7	25	2	23.2	188.2	10.8	12.2	1
7	7	26	2	22.9	183.9	15	12.7	1
7	7	27	11	24.2	187.5	28.8	23.3	1
7	7	28	11	23.4	190.9	24.7	20.9	1
7	7	29	11	24.6	182.1	22.6	21.5	1
7	8	2	2	4	217.8	15.1	12.6	1
7	8	3	3	4.7	238.4	15.9	12.9	1
7	8	4	3	8.6	239.8	11.4	6.3	1
7	8	5	2	9.6	234.4	16.1	14.8	1
7	8	6	11	10.2	232.5	14.7	16.8	1
7	8	7	1	10.9	239	7.4	5.71	1
7	8	8	2	11.5	216	12.8	12.4	1
7	8	9	11	13.6	218.9	16.7	17.4	1
7	8	10	2	13.7	221.1	17.3	10.8	1
7	8	11	1	14.7	232.1	18.3	15.2	1
7	8	12	11	15.5	237.5	19.8	22.5	1
7	8	13	11	18.1	221.5	17.4	17.6	2
7	8	14	11	16.7	232.7	21.2	20.8	1
7	8	15	11	17.3	235.4	27.6	22.2	1
7	8	16	11	19.5	225.3	21.7	4.75	2
7	8	17	11	17.8	210.7	25	24.4	1
7	8	18	2	19.3	219.5	19.1	8.9	2
7	8	19	11	21.8	226.7	15.2	21.2	1
7	8	20	2	20.9	238.9	11.3	14.7	1
7	8	21	11	22	235.1	38.5	23.9	1
7	8	22	11	23.9	225	18.8	20.3	1
7	9	1	11	4.5	249.9	15.3	18.4	1
7	9	2	11	9.1	244.5	24.3	21.1	1
7	9	4	11	10.8	257.9	15.8	19.5	1
7	9	6	4	12.1	258	36.1	22.5	1
7	9	7	3	13.3	269.4	9.6	4.98	2
7	9	8	2	14.5	260.3	12	10.5	1
7	9	9	2	14.3	255.2	9	9.7	1
7	9	10	2	14.7	249	13.6	13.3	1
7	9	11	11	18.4	254.8	16.2	19.5	1
7	9	13	2	20.4	252.6	18.4	16.7	1
7	9	14	3	21	245.8	17.4	16	1
7	9	15	11	21.6	249	22.6	23.2	1
7	9	16	11	22	242.3	19.5	21.1	1
7	9	17	1	22.3	242.3	18.6	13.3	1
7	9	18	11	21.2	258.3	27.8	23.4	1
7	9	19	11	20.7	264.8	25.9	23.4	1
7	9	20	2	21.9	265.3	14.4	14.1	1
7	9	21	2	23.1	266.1	17	15.2	1
7	9	22	11	23.3	269.8	22	21.4	1
7	9	23	2	23.6	246.8	11.3	12.2	1
7	9	24	11	24.3	249.7	27.2	21.8	1
7	9	25	11	24.1	253.3	10	20.5	1
7	10	1	11	2.7	292.5	21.5	17.2	1
7	10	2	2	5.9	277.5	14.4	12.7	1
7	10	3	11	12.5	270.1	22.8	20.1	1
7	10	4	11	12.6	286.9	22	20.2	1
7	10	5	2	13.3	286.3	6	5.82	1
7	10	6	2	13.4	291.8	9	7.81	1
7	10	7	2	13.7	288.1	17.9	16	1
7	10	8	11	16.1	288.5	23.7	21.3	1
7	10	9	11	16.7	293.1	11.9	6.17	2
7	10	10	2	17.8	294.8	13.8	13.6	2
7	10	11	1	17.8	290.9	5.7	5.05	1
7	10	12	11	15.7	275.1	17.9	6.55	2
7	10	13	2	18	274.6	11.9	10.2	1
7	10	14	11	19.8	285.1	27.2	22.1	1
7	10	15	1	22.5	275.6	19.4	15.5	1
7	10	16	2	19.7	299.4	14	14.3	2
7	10	17	1	23.4	297.9	11.2	7.98	1
7	10	18	11	24.1	286.1	18.5	22.3	1
7	10	19	2	24.5	284.4	12.1	10.6	1
7	11	1	2	11.5	303.1	19.8	14.5	1
7	11	2	11	11.8	313.3	19.5	21.4	1
7	11	3	11	11.7	321.6	20.9	20.4	1
7	11	4	11	13.3	324.6	17.6	20.4	1
7	11	5	11	14	309.7	26.7	21.8	1
7	11	6	4	14.9	302	36	24.5	1
7	11	7	2	15.4	309.1	5.1	6	1
7	11	8	2	15.1	325.6	15.7	13.1	1
7	11	10	11	18.3	329.8	22.1	23.1	1
7	11	11	1	19.3	326.7	15.8	14.5	1
7	11	12	11	18.6	313.2	22.4	22.5	1
7	11	13	1	19.3	307.5	19.5	16.4	1
7	11	14	11	20	309.3	30.8	23	1
7	11	15	11	21.7	310.3	16.3	17.4	1
7	11	16	11	21.8	316.9	22.1	22.7	1
7	11	19	11	23.1	314	18	17.1	2
7	11	20	2	24.4	311.9	12.3	9.6	1
7	11	21	11	24	321.6	27.8	22.1	1
7	11	22	3	24.8	325.1	22.6	17.8	1
7	11	23	11	24.6	327.8	20.4	21	1
7	12	1	11	3.8	350.7	23.1	7.22	2
7	12	2	4	8.2	351.4	28	22.2	1
7	12	3	2	8.7	335.8	9.9	9.1	1
7	12	4	2	10.2	357.5	15.9	13.9	1
7	12	5	2	13	348.6	8.2	4.83	2
7	12	6	4	13.3	352.2	27.7	20.5	1
7	12	7	11	17.4	342.4	24.6	21.7	1
7	12	8	2	17.8	346.9	13.7	13.8	1
7	12	9	2	19	358.3	11.3	11.9	1
7	12	10	3	18.6	336.7	16.2	10.1	1
7	12	11	11	19.3	334.6	16.6	17.6	1
7	12	12	11	20.4	331.3	32.9	23	1
7	12	13	2	19.5	357.5	12.8	12.9	1
7	12	14	11	24.3	334	20.5	21.2	1
7	12	15	3	24.2	335.4	21.6	15.3	1
7	12	16	2	22	346.2	19.7	15	1
7	12	17	2	21.1	351.2	17.7	15.2	1
7	12	18	11	21.3	357	26.6	23.3	1
7	12	19	11	24.1	346.1	29.1	22.2	1
7	12	20	3	24.6	350	8.2	7.72	1
8	1	1	11	4.4	8.1	17	24.6	1
8	1	2	11	7.7	29.3	22.9	24	1
8	1	3	11	9.7	28	23.1	24.4	1
8	1	4	2	10.8	21.6	8	7.13	2
8	1	5	2	11	23.3	15.3	12.6	2
8	1	6	2	14	27.2	18	16.4	1
8	1	8	11	17.5	22.2	13.2	6.17	2
8	1	10	11	19.7	19.3	32.5	25.8	1
8	1	11	11	19.6	18	22.1	25.4	1
8	1	12	1	20.2	6.8	9	7.78	1
8	1	13	11	22.2	9.9	19.3	23.3	1
8	1	14	11	22.7	26	26	24.4	1
8	1	15	11	22.7	1.2	25.8	24.6	1
8	1	16	2	23.5	25.7	13	13.9	1
8	1	20	2	24.5	2.2	14	12.4	1
8	2	6	11	10.4	45.8	19.5	17.1	1
8	2	7	11	11.8	49.6	21.5	21.1	1
8	2	11	11	13.2	42.5	27	23.4	1
8	2	12	1	13.5	42.9	19.9	14.7	1
8	2	13	2	16.9	42.8	19	14	1
8	2	14	11	17.1	42.7	33.1	24.4	1
8	2	15	11	12.8	31.1	27.5	25.2	1
8	2	16	11	19	58.9	23.8	22	1
8	2	17	1	20.7	50.7	7.4	6.28	1
8	2	18	11	19.6	31.2	18.2	8.33	2
8	2	21	11	21.8	42	28.5	23.8	1
8	2	22	11	23.3	33.8	27.6	23.1	1
8	2	23	1	23.4	51.9	9.2	6.56	1
8	2	24	2	23.2	54.2	15.8	12.1	1
8	2	25	11	23.6	57.9	28.6	24	1
8	2	26	11	24.1	52.1	26.1	24.3	1
8	2	27	11	24.1	54.7	21.7	16.9	1
8	2	28	11	24.5	49.7	24.3	24.1	1
8	2	29	11	0.93	36	22.2	22.1	1
8	3	1	11	5.9	85.7	16.9	18.5	1
8	3	4	11	10.6	78	26.9	22.4	1
8	3	7	14	13.1	87.7	2.8	4.53	1
8	3	8	11	12.7	64.2	22.6	19	1
8	3	9	2	14.1	61.9	13.8	13.2	1
8	3	10	14	13.2	86.8	2.3	4.84	1
8	3	12	2	15.1	74.9	15.7	15.1	1
8	3	16	11	17.3	62.1	26.1	21.5	1
8	3	17	11	19.3	69.8	22.3	22.1	1
8	3	18	2	19.5	67.4	18.6	15.6	1
8	3	19	11	21.5	61	35	23.6	1
8	3	20	3	21.5	82.1	19	15.9	1
8	3	22	11	24.7	70.5	29.3	22.7	1
8	4	2	11	8.2	109.4	23.8	8.6	2
8	4	3	2	10.4	112.4	17	7.78	2
8	4	4	11	10.2	103.3	35.5	22.6	1
8	4	5	2	11.2	95.7	12.8	12.6	2
8	4	8	11	12.1	117.9	18.9	19.9	1
8	4	11	11	14.1	95.7	20.6	23.3	1
8	4	13	11	15.5	100.9	34.3	22.8	1
8	4	18	11	16.4	92.9	27.9	22.5	1
8	4	19	11	20.8	99.5	40	23.5	1
8	4	20	11	24.1	110.3	31.4	22.3	1
8	4	21	11	24.2	112.5	31.7	23.7	1
8	5	1	2	3.2	147.1	15.3	11.6	2
8	5	2	11	4.7	146.6	22.4	21.9	1
8	5	3	11	9.7	140.8	41	24.2	1
8	5	4	11	13.9	132.8	23.7	22.3	1
8	5	5	2	17.3	126.4	17	13.9	1
8	5	6	11	17.7	148.4	32.2	23.4	1
8	5	7	11	18.8	124.4	31.6	21.7	1
8	5	8	2	19.9	136.6	14.1	14.5	1
8	5	11	11	20.8	138.3	33.4	23	1
8	5	14	11	22.5	124.4	19.6	23.6	1
8	5	16	11	21.6	144.4	29.5	5.53	2
8	5	17	2	21.6	140.6	17.6	10.9	1
8	5	20	11	24.3	146.4	25.8	22	1
8	6	1	14	1.3	170.1	3.1	4.5	1
8	6	2	11	2.7	162	27.2	22.8	1
8	6	3	2	11.3	153.7	18	15.5	1
8	6	5	11	10.5	178.3	25.1	24.1	1
8	6	7	11	12.9	162.9	25	23.3	1
8	6	10	2	17	153.4	11	8.6	1
8	6	11	11	17.5	175.6	26.3	23.5	1
8	6	12	11	17.8	164	23.2	23.4	1
8	6	13	11	18.9	169.8	16.5	15.5	2
8	6	14	11	19.5	162.1	24.2	23.7	1
8	6	15	2	20.7	174.4	14.6	11.9	1
8	6	17	4	21.3	166.8	19.6	21.6	2
8	6	21	11	22.4	177.4	30.7	24	1
8	6	22	11	23	157.2	21.2	17.4	1
8	6	30	2	23.4	159.5	14.5	12.9	1
8	7	2	11	8.3	186.9	18.5	4.58	2
8	7	3	1	9.2	209.9	14.6	11.6	1
8	7	4	1	9.7	208.8	6.2	4.78	1
8	7	6	11	10.7	200.5	21.3	23.4	1
8	7	7	11	11.4	199.4	29.4	24.4	1
8	7	8	11	9.5	180	28.9	25.3	1
8	7	9	11	13.2	188.7	19.3	23	1
8	7	10	3	15.9	205	12.7	9.3	1
8	7	11	11	17.2	189.3	27.9	25.4	1
8	7	13	11	20.3	209.5	31.6	24.8	1
8	7	16	11	21	190.2	30.7	25.6	1
8	8	3	1	3.7	223.3	13.3	9.6	1
8	8	4	11	6.8	221.9	15.4	5.83	2
8	8	5	2	12.2	220.4	11.9	8.7	1
8	8	6	11	10.2	218.7	21.5	23	1
8	8	7	11	11	238.6	22.4	23	1
8	8	8	2	10.5	240	17.4	14.8	1
8	8	9	11	14.3	215.3	28.2	24.2	1
8	8	10	11	12.9	211.8	21.8	22.2	1
8	8	11	11	16.7	220	22.5	21.5	1
8	8	14	1	19.4	226.3	8.4	7.53	1
8	8	15	11	15.6	217.1	14.7	5.4	2
8	8	17	2	17.8	217.8	12.5	12.8	1
8	8	18	11	20	219.4	32.5	5.13	2
8	8	19	2	21.8	224	13.4	15.1	1
8	8	20	14	21.2	213.9	2.3	4.29	1
8	8	22	2	22.7	220.4	14.6	14.7	1
8	8	23	11	19.1	237.9	31.7	24.8	1
8	8	25	2	22.5	231.9	15.1	14.4	1
8	8	27	11	24.4	212.3	18.2	20.9	1
8	9	1	11	3.1	267.7	23.4	24.5	1
8	9	2	11	6.9	272.1	24.7	23.9	1
8	9	3	1	7.5	249.6	11.5	9.3	1
8	9	4	2	8.2	255.4	12.8	13.9	1
8	9	5	11	8.6	240.4	18	25.7	2
8	9	6	11	14.3	265.3	33.4	23.1	1
8	9	7	11	14	250.4	23.6	25.1	1
8	9	8	11	14.3	253.7	24.3	22.4	1
8	9	9	11	15	257.5	32.2	21.4	1
8	9	10	2	16.1	266.5	20.1	14	1
8	9	11	11	20.2	247.3	17.9	20.7	1
8	9	13	2	21	249.2	12	7.46	2
8	9	14	1	21.4	255.7	5.3	4.76	1
8	9	15	11	22.2	249.8	22.7	21.8	1
8	9	17	2	22.3	254.3	14.8	15.5	1
8	9	18	2	23.9	266.3	21	17.8	1
8	10	1	2	6.9	293	16	14.8	1
8	10	2	3	7.9	287.6	9	7.11	2
8	10	3	11	9.1	300	22.8	20.1	1
8	10	4	11	8.4	276.2	24.1	21.6	1
8	10	6	11	10.1	271.5	20.6	19.6	1
8	10	8	11	14	291	17.2	18	1
8	10	10	2	14.9	279.7	17.1	15.2	1
8	10	11	1	16.3	275.3	5.2	4.21	1
8	10	15	2	17.7	300	17.2	8.4	1
8	10	16	11	19.2	283.9	33.6	22.5	1
8	10	17	11	21.4	275.5	38.4	24.3	1
8	10	19	2	21.9	275	13.8	13.6	1
8	10	23	2	22.6	281.4	11.7	11.5	1
8	10	26	14	23.7	290.3	2.8	4.68	1
8	10	27	11	24.8	290.7	23.2	20.3	1
8	11	2	11	6.4	320.3	33	24.4	1
8	11	3	2	6.6	316.8	7.6	6.45	2
8	11	4	11	6.9	322.7	18.4	19.1	2
8	11	5	11	7.6	322.4	37.4	24.1	1
8	11	8	14	9.6	324.4	2.2	4.51	1
8	11	9	11	12.2	326.4	26.5	21	1
8	11	10	2	13	308.1	13	13	1
8	11	11	11	13.2	308.6	17.6	20.4	1
8	11	14	11	18.3	302.7	27	25.4	1
8	11	15	11	20.7	312.3	38.9	26.6	1
8	11	16	11	21.4	309.7	41	22.8	1
8	11	17	2	22.9	323.7	20.5	19	1
8	12	1	11	5.1	355.7	21.1	22.8	1
8	12	2	11	9.4	353.6	19	15	2
8	12	7	1	12.1	358.8	5	4.21	1
8	12	10	2	11.9	330	14.4	12.2	1
8	12	11	11	14.1	355.6	37.8	26.7	1
8	12	12	11	16.6	332.4	23.7	22	1
8	12	13	11	17.2	334.9	35.2	25.8	1
8	12	14	11	16.7	353.3	23.3	23.1	1
8	12	16	14	18.7	356.5	3.7	4.81	1
8	12	17	11	18.5	355	23.7	24.4	1
8	12	18	2	19.1	352.3	16.4	15.5	2
8	12	19	11	21.1	348.9	46.8	27.2	1
8	12	20	2	20.8	354.4	7.9	7.49	1
8	12	21	14	21.1	335.1	5	4.41	1
8	12	23	2	24.9	350.2	10.5	5.23	2
9	1	1	2	4.9	9.7	25.5	20.8	1
9	1	2	4	9.3	11.7	30.5	20.3	1
9	1	3	11	10.2	9.3	18.4	18	1
9	1	4	11	11.5	0.8	30.2	23.1	1
9	1	5	4	10	28.7	30.3	24.4	1
9	1	6	11	13.3	26.5	16	5.43	2
9	1	7	2	15.5	17.3	14.2	12.4	1
9	1	8	4	16.1	14.7	28	21.6	1
9	1	10	11	17.3	11.3	16.3	20.1	1
9	1	11	1	17.2	16.1	21.7	15.6	1
9	1	12	11	17.9	21.6	12.8	17.6	1
9	1	14	11	19.1	9.1	19.9	20.6	1
9	1	15	11	19	26.9	18.5	20	1
9	1	16	4	20.6	24.1	14	8.5	2
9	1	17	2	21.4	29.4	8.8	4	1
9	1	18	4	21.2	22.3	24.5	18.8	1
9	1	19	1	21.2	15.3	7.2	6.67	1
9	1	20	4	21.5	12.7	27.5	24.7	1
9	1	22	11	23.1	4.6	16.2	19.3	1
9	1	23	11	22.7	4.3	16.9	17.9	1
9	1	24	2	23.8	1.3	10.9	11.1	1
9	1	25	4	23	9.8	19.2	21.3	1
9	1	26	11	24.1	6.1	20.7	21.4	1
9	1	27	2	23.4	15	13.4	12.6	1
9	1	28	4	22.3	28.1	29.6	23.1	1
9	1	29	4	24.2	20.5	15.2	11.3	2
9	2	1	2	7.4	31.7	26.5	21.3	1
9	2	2	11	13	35.5	31.4	19.3	1
9	2	3	2	13.9	46.1	19.4	15.3	1
9	2	4	11	14.4	45.4	23.1	19.6	1
9	2	5	2	15.3	51.5	17	13.5	1
9	2	6	4	16.6	39.4	20.6	20.3	1
9	2	7	4	16.3	56.5	21.9	10	2
9	2	8	1	16.5	59.7	15.9	13.4	1
9	2	9	4	17.9	47.3	18.6	18.4	1
9	2	10	4	18.5	37.3	25.5	19.3	1
9	2	11	11	20.3	32.5	12.9	14.3	2
9	2	12	2	19.3	45.3	13.2	11.5	1
9	2	13	4	18.5	49.1	17.8	19.6	1
9	2	15	4	21.5	58.7	27.3	22.1	1
9	2	16	4	21.7	53.7	16.8	14.9	2
9	2	17	2	22.5	55.9	6.4	5.98	1
9	2	18	2	22.6	43.1	12	10.5	1
9	2	19	2	22.8	38.8	6.8	5.78	1
9	2	20	4	22.8	35.9	20.2	22.1	1
9	2	21	11	23.8	31	13	15.5	1
9	2	22	4	24.7	36	15.5	10.4	2
9	2	23	4	23.4	46.2	21.9	22.7	1
9	2	24	4	23.8	51.3	16.8	18.8	1
9	2	25	4	24.4	51.1	22.2	22.3	1
9	2	26	4	24.9	58.6	14.4	16.6	1
9	3	1	11	3.2	75.8	29.9	21.3	1
9	3	2	2	3.4	87.3	17.1	14.5	1
9	3	3	2	6.2	90	23.2	12.8	2
9	3	4	1	6.6	87.4	4.2	4.16	1
9	3	5	4	10.6	84.7	30.6	22.1	1
9	3	6	4	10.9	90	22.5	16.5	1
9	3	7	2	12	62.2	18.4	14.4	1
9	3	8	11	12.6	79.1	17.1	20.7	1
9	3	9	11	12.9	80.1	29.8	21.6	1
9	3	10	4	13.3	87.8	21.5	18.9	1
9	3	11	2	14.7	85.6	14.2	11.9	1
9	3	12	2	14.7	66.5	13.7	13	1
9	3	13	2	16.2	76.4	8.4	6.45	1
9	3	14	4	15.3	82.4	18.6	15.2	1
9	3	15	4	16	87.6	22.7	16.8	2
9	3	16	2	16.7	85.2	11.2	11.2	1
9	3	17	4	17.5	65	25.6	20.8	1
9	3	18	4	17.9	75.9	19.2	18.2	1
9	3	19	4	19.2	67.7	19.3	17.8	2
9	3	20	4	19.3	89.1	18.2	20.3	1
9	3	21	2	19.5	76.7	15.9	16.6	1
9	3	22	2	20.4	84.9	11.9	10	1
9	3	23	11	21.1	77.8	11.3	12.5	1
9	3	24	4	20.5	74.7	13.2	17.6	2
9	3	25	3	20.9	61.2	17.3	10.9	1
9	3	26	4	22.5	68	23.5	22.3	1
9	3	27	4	21.6	90	17.2	18.5	2
9	3	28	11	23.4	72.5	17.3	16.8	1
9	3	29	11	23.3	60.2	24.5	22.9	1
9	3	30	2	24.6	67.6	10.3	7.86	1
9	3	31	4	24.7	80.8	22.8	20.8	1
9	3	32	2	25	80.4	7.7	8.3	1
9	4	2	2	9.1	94.9	16.2	12.5	1
9	4	3	1	9.7	107.9	4.9	5.34	1
9	4	4	2	14.4	97.2	13.4	10.1	1
9	4	5	11	16.2	117.6	18.6	19.8	1
9	4	6	2	16.4	116.3	18.1	12.9	1
9	4	8	4	17.8	91.6	15	16.7	1
9	4	10	2	18	96.6	11.9	6.92	1
9	4	11	4	18.9	98.3	27.5	21.6	1
9	4	12	4	20.7	115.4	24.8	22.6	1
9	4	14	1	21.7	119.6	17.5	13.3	1
9	4	15	2	21.7	108.5	17	13.5	1
9	4	16	4	20.7	97.9	32.8	25.4	1
9	4	18	2	22.5	100.2	12.1	10.7	1
9	4	19	4	23.9	93.3	29.5	25.3	1
9	4	20	4	23.8	102.6	28.3	23.7	1
9	4	21	4	23.9	111.1	26.6	21.7	1
9	5	1	2	7.1	134.9	10.5	11	1
9	5	2	11	7.3	125.7	29.9	21	1
9	5	3	4	7.9	132.4	17.2	7.62	2
9	5	4	11	8.2	141.9	36.8	22.5	1
9	5	5	4	9.3	133.7	18.5	17.6	2
9	5	7	11	11.5	129.8	35.6	20.1	1
9	5	8	2	11.9	129.3	14.9	14.5	1
9	5	9	11	11.9	127.5	22.3	19.8	1
9	5	10	11	14	134	14.1	14.6	1
9	5	11	2	16.4	127	18	13.8	1
9	5	12	4	16.5	129.6	25.3	22.1	1
9	5	13	4	18.6	129.7	27.1	17.9	1
9	5	15	2	21.5	142.3	23.8	17.4	1
9	5	17	2	24.2	127.1	12.8	12.2	1
9	5	18	2	24	125	10.4	11.1	1
9	5	19	4	24.8	121.9	32.1	19.8	1
9	6	1	2	4.9	160.4	17.8	16	1
9	6	2	1	7.8	156.5	5.7	5.08	1
9	6	3	11	7.7	158	23.2	22.6	1
9	6	4	2	7.7	161.9	10	12.4	1
9	6	5	3	8.4	173.4	25.3	16.9	1
9	6	6	1	10	179	18.3	13.3	1
9	6	7	11	10.6	172.6	38.2	22.5	1
9	6	8	11	10.1	159.3	19.6	23.1	1
9	6	9	2	12.6	166.5	18.5	13.8	1
9	6	10	4	13.5	169.8	32	25.5	1
9	6	11	4	14.2	174.8	26.5	26	1
9	6	12	4	14.3	177.2	22.4	18	2
9	6	13	2	15.2	169.2	8.5	7.9	1
9	6	15	2	17	170.4	14.9	13.6	1
9	6	16	11	17.4	171.5	20.5	24.1	1
9	6	17	11	19.4	173.6	36.8	24.7	1
9	6	18	2	19.1	168.7	13.2	9.6	2
9	6	19	2	19.9	160.9	20.1	19.2	1
9	6	22	2	23.1	158.2	19	13	1
9	6	23	11	21.3	172.1	21.1	22.7	1
9	6	24	2	20.7	177.8	18	14.3	1
9	6	25	2	21.4	178	7.8	5.07	2
9	6	26	1	24.2	163.3	15.4	13.6	1
9	6	27	11	24.7	160.9	42.1	25	1
9	7	2	11	17.3	200.7	16	17	1
9	7	3	4	19.9	204.5	23	4.72	2
9	7	4	2	20.5	206.9	15	12	1
9	7	6	11	18	183.2	34.2	23	1
9	7	7	11	20.4	181.7	33.8	23.2	1
9	7	8	11	22.3	184.4	37.9	23.3	1
9	7	9	2	21.6	183.2	7	7.77	2
9	7	10	11	22.7	182.4	18.8	5.06	2
9	7	11	2	24.7	184.2	20.8	15.9	1
9	7	12	1	24.9	182.3	13.8	10.3	1
9	8	1	11	5.1	219.2	21.5	19.5	1
9	8	2	4	6	229.4	31.6	24	1
9	8	3	2	5.6	218.4	16.9	13.9	1
9	8	4	11	6.4	216.5	17.2	15.1	1
9	8	5	2	7.3	234.2	8.6	8.35	1
9	8	6	2	8.1	232.3	17.4	15.3	1
9	8	7	11	9.6	236.6	32	21.8	1
9	8	8	2	12.8	229.8	10.5	9.1	1
9	8	9	4	12.6	225.9	28.8	21.2	1
9	8	10	2	18	224.9	18.2	13.8	1
9	8	11	11	20.5	239.4	24.8	20.8	1
9	8	12	11	20.5	225.9	28.2	20.8	1
9	8	13	11	21.6	225.7	18.2	19.8	1
9	8	14	11	22.2	220.2	26.2	24.1	1
9	9	1	11	3.5	265.4	28.2	26.1	1
9	9	2	2	4	269.4	18.3	14.7	1
9	9	3	4	6.8	262	34.8	25	1
9	9	4	2	8.1	269.1	14.5	13.5	1
9	9	5	2	8.7	242.4	12.8	13.7	1
9	9	6	4	10.1	264.8	15.3	6.11	2
9	9	7	2	10.1	244.3	17.3	15.1	1
9	9	8	4	12.2	254.3	16.1	12	2
9	9	9	4	18.3	245.2	18.6	17.9	2
9	9	10	2	17	250.9	18.4	12.9	1
9	9	11	11	17.2	256.1	25.9	21.7	1
9	9	12	2	17.2	259.4	21.2	15.2	1
9	9	13	11	17.6	262.1	32.6	21.1	1
9	9	14	11	19.4	264.7	10.5	11.9	2
9	9	15	1	22.2	260	12.6	12	1
9	9	16	2	23.5	261	14.8	13.6	1
9	9	17	4	23.2	258.9	24.2	18.1	1
9	9	18	11	22	248.4	21.2	20.8	1
9	9	19	11	20.9	240.3	34.9	22.8	1
9	9	20	2	22.6	240.4	16.1	12.8	1
9	9	22	3	24.9	243.8	16.9	14.4	1
9	10	1	4	6.4	294.3	27.7	18.4	1
9	10	2	2	6.8	298.6	13.9	11	1
9	10	3	2	10.7	280	12.3	11	2
9	10	4	1	11.6	280.6	7.3	7.32	1
9	10	5	4	12.6	287.4	24.1	19.4	1
9	10	6	2	13.1	297	13.2	10.5	1
9	10	7	4	13.2	299.1	20.4	10.8	2
9	10	8	11	14.7	284.8	14.4	17.1	1
9	10	9	4	15.5	283.5	22.5	17.5	2
9	10	10	2	16.4	287	12	17.5	1
9	10	11	2	16.6	278.5	21.2	16.9	1
9	10	12	4	18.2	297.6	30	25	1
9	10	13	4	18.8	294.4	33.8	23.1	1
9	10	14	2	19.9	289.4	13.3	10.1	1
9	10	15	11	21.5	298.5	35.5	23.5	1
9	10	16	4	20.4	270.6	33.4	7.6	2
9	10	17	2	23.1	283.5	18.8	16.7	1
9	11	1	2	6	328.7	9.4	4.14	2
9	11	3	4	7.6	301.9	13.6	8.2	2
9	11	4	2	9.8	305.5	18.1	16	1
9	11	5	4	10.7	323	27.7	24.3	1
9	11	6	2	11.4	327.4	5	5.96	1
9	11	7	4	13.1	329.4	20	21.8	1
9	11	8	2	12.7	325.5	8.3	7.72	1
9	11	9	4	12.8	322	28	20.2	1
9	11	10	2	13.2	314.6	13.3	13.7	1
9	11	11	2	12.4	309.1	9.6	11	1
9	11	12	4	14.6	309.5	26	21.2	1
9	11	13	2	16.7	306.1	15.5	14.1	1
9	11	14	4	18.4	304.9	28.5	24.8	1
9	11	15	11	17.3	323.1	19.1	21.2	1
9	11	16	11	17.6	323.7	14.3	14.7	1
9	11	17	2	16.5	330	18.6	14.4	1
9	11	18	2	20.5	326	15.7	13.5	1
9	11	20	2	22.1	326.7	9.9	12.1	1
9	11	21	3	21.8	322.7	14	13	1
9	11	22	4	21.8	319.7	26	20.5	1
9	11	23	11	22.8	322	19.7	10	2
9	11	24	4	23.2	318.8	14	12.4	2
9	11	25	2	22.7	314.3	16.1	13.3	1
9	11	26	1	21.8	305.8	17.7	15.5	1
9	11	27	11	22	304.3	13.5	15	1
9	11	28	2	23.8	307.1	9.2	7.4	2
9	11	29	2	24.5	310.5	11.7	11.8	1
9	11	30	2	25	306.4	13.9	11	1
9	12	1	4	3	339.7	32.2	23.2	1
9	12	2	4	6.3	350.6	28.2	21.6	1
9	12	3	11	9.2	337.7	28.1	20.3	1
9	12	4	2	10.4	342.4	13.8	13.7	1
9	12	5	4	13	339	20.9	18.2	1
9	12	6	2	13.8	336.2	11	8.5	1
9	12	7	11	14.7	337	18.5	18.5	1
9	12	8	4	15.3	334.7	15.8	16	2
9	12	10	4	16.6	347.5	20.1	19	1
9	12	11	2	17.3	353.7	11	7.9	1
9	12	12	11	18	350.5	15	16.2	1
9	12	13	4	18.2	346	25.2	25.2	1
9	12	14	11	17.6	335.9	20.2	21.1	1
9	12	15	11	18.4	334.7	12.3	17	1
9	12	16	2	20.2	333.2	11.4	7.22	2
9	12	17	4	20.4	332.2	28.8	24.8	1
9	12	18	1	18.9	350.9	14.8	14.2	1
9	12	19	11	19.3	354.2	25.5	24.1	1
9	12	20	4	20.2	350.3	13.7	17.2	2
9	12	21	4	20.8	348.2	10.9	9.2	2
9	12	22	11	21.1	351.7	13.3	17.5	1
9	12	23	1	22.1	355.1	16.9	15	1
9	12	24	1	22.5	350.8	12.1	12.7	1
9	12	25	11	23.8	355.9	12.5	6.03	2
9	12	26	4	23.4	347.7	19.8	21.3	1
9	12	27	4	22.5	343.5	19	19.1	2
9	12	28	2	23.9	343.4	14.5	10.4	1
9	12	29	2	24.5	351.1	16.4	13.5	1
10	1	1	3	2.4	22.7	13	14.3	1
10	1	3	11	9.4	12.1	27.6	21.1	1
10	1	4	11	10.7	4.1	17	19.3	1
10	1	5	2	12.4	1	18.2	14.6	1
10	1	6	11	11.4	9.9	34.1	22.7	1
10	1	7	11	11.5	21.9	14.2	14.6	1
10	1	8	2	13.7	17	14.8	9	2
10	1	9	1	12.9	9.7	5.5	5.3	1
10	1	10	3	16.8	17.1	34.7	21.7	1
10	1	11	3	18.6	25.6	28.6	23.2	1
10	1	14	1	20.9	1	14.8	14.3	1
10	1	15	11	21	3.4	15.5	13.5	2
10	1	16	11	21.9	5	18	16.2	2
10	1	17	2	22.1	10	13.9	11.8	2
10	1	18	11	22.5	14.4	28.3	20.7	1
10	1	19	11	22.4	19.7	34	23.3	1
10	1	20	2	19.2	28.6	13	11.5	2
10	1	21	11	20.5	29.1	19.7	21.3	1
[truncated: 1,491 more rows]

## Sheet: Year1
Overstory plot	Section	Tree #	Species	Distance (m)	Azimuth (°)	dbh (cm)	Height (m)	Survival
1	1	2	4	8.8	16.7	20.9	22.96	1
1	1	10	2	20.5	12.9	15.9	13.97	1
1	2	1	2	5.6	37.6	23.1	18.78	1
1	2	2	1	6.3	55.9	16	12.38	1
1	2	8	11	15.3	41	26.8	25.21	1
1	2	12	11	15.4	54	28.2	25.48	1
1	2	13	2	16.8	45	14.9	11.64	1
1	2	14	2	18.1	33	17.8	16.22	1
1	2	17	11	17.4	50	27.1	24.44	1
1	2	18	1	17.9	55	5.9	5.14	1
1	2	20	1	20.2	36	10	8.64	1
1	2	21	11	22.1	31	28.7	25.12	1
1	2	24	1	24.4	44	22.4	16.93	1
1	2	27	11	24.1	51	27.8	24.46	1
1	2	30	11	22.7	60	21.3	23.96	1
1	2	31	1	23.4	54	17.5	15.94	1
1	3	1	3	7.7	67	25	21.65	1
1	3	2	11	8.39	89	19	23.21	1
1	3	10	11	15.5	73	24.3	24.87	1
1	3	14	1	18.6	71.4	7.8	6.94	1
1	3	15	11	19.5	68.5	22.6	23.99	1
1	3	20	11	23.5	71.7	23.8	24.29	1
1	4	1	1	5.2	118.6	9	6.81	1
1	4	3	3	7.8	108.4	16.3	14.37	1
1	4	14	4	16.4	91.3	23.4	22.27	2
1	4	16	3	17.1	97.8	7.4	5.85	1
1	4	18	11	21.6	95.2	38.2	25.21	1
1	4	19	3	20.5	102.2	8.5	6.12	1
1	4	25	1	22	102.6	8.9	5.8	1
1	4	26	2	22	101.8	12	12.03	1
1	4	28	1	23.3	100.9	13.2	9.01	1
1	5	1	11	6.9	132	22.1	22.2	1
1	5	2	4	11	121.4	32.5	24.62	1
1	5	5	4	13.2	128.5	24.6	20.8	1
1	5	6	2	14.8	130.5	13	12.95	1
1	5	9	11	16.8	139.3	15.7	19.8	1
1	5	12	3	18.3	142.1	8.8	4.65	1
1	5	15	11	20.9	136.6	29.4	24.45	1
1	5	17	11	20.6	149.9	18.6	19.66	1
1	5	19	4	24.5	139	33.6	23.36	1
1	5	20	2	25	138.6	15.4	16.02	1
1	6	1	11	3.2	167.2	33.4	25.23	1
1	6	3	2	5.3	163.4	16.5	13.99	1
1	6	4	11	6.8	179.6	17.9	20.06	1
1	6	6	1	9.4	157.1	25.1	17.42	1
1	6	13	1	15.5	159.2	17.9	18.5	1
1	6	15	11	16.7	163.9	17.5	20.01	1
1	6	17	11	19.4	163.7	25.6	25.73	1
1	6	19	11	22.9	151.3	19.7	23.65	1
1	6	23	3	16.9	170.8	20.4	13.68	1
1	7	2	11	8.1	206.4	28.3	26.24	1
1	7	13	11	16.7	192.3	19.7	23.14	1
1	7	14	11	16.9	201.6	27.4	25.51	1
1	7	15	1	17.8	203.6	20.4	18.81	1
1	7	16	3	18.3	193.7	9.7	6.44	1
1	7	21	2	20.7	182	14.4	12.79	1
1	7	25	3	23.3	193.4	14.3	11.43	1
1	8	2	3	5.2	221.1	18.2	16.95	1
1	8	4	1	7.8	221.3	18.3	16.67	1
1	8	12	2	17.4	224.6	15.9	13.67	1
1	8	15	2	20.7	236	13.4	12.4	1
1	8	16	2	22.1	226.1	19.3	17.74	1
1	8	17	11	22.8	220.6	25.8	25.2	1
1	8	18	2	22.5	214.5	15	14.42	1
1	8	19	2	24.1	212.2	13.7	14.36	1
1	8	21	11	24.1	214.8	15	17.6	1
1	8	22	2	24.9	218.3	11.8	11.42	1
1	8	24	2	23.1	228.6	15.2	16.1	1
1	8	26	11	24.9	229.8	18.9	19.82	1
1	9	1	2	2.5	240.2	19.8	16.06	1
1	9	2	2	7.4	243	17	14.71	1
1	9	3	2	7.6	261.4	17.3	18.78	1
1	9	8	2	13.6	244.9	19	15.83	1
1	9	9	2	13.9	244.2	12.4	13.78	1
1	9	11	11	16.8	253.8	35.6	26.61	1
1	9	12	2	16.8	242.2	18	16.2	1
1	9	19	11	22.3	265.2	23.7	26.16	1
1	9	20	2	22.7	264.9	12.7	14.18	1
1	9	21	3	24.4	266.4	19.2	17.86	1
1	9	22	2	21.9	245.7	17.1	16.14	1
1	9	24	2	22.5	241.6	8.7	7.85	1
1	9	25	11	23.4	243.8	34	26.33	1
1	10	2	11	10.1	285.5	43.7	26.34	1
1	10	9	11	23.2	275.1	21.2	22.13	1
1	10	11	11	24.1	272.5	26.5	24.8	1
1	11	1	2	5.4	305.5	21.7	18.34	1
1	11	3	2	7.8	310.3	14.2	13.35	1
1	11	5	1	8.5	318.3	7	5.1	1
1	11	10	2	14.5	303.1	22.9	19.93	1
1	11	11	2	15.2	321.8	17	14.85	1
1	11	12	11	17.4	327.3	27.7	25.73	1
1	11	15	11	18.4	310.9	12.5	11.05	2
1	11	16	11	13.5	328.3	35.7	26.35	1
1	11	18	11	22	327.2	32.1	24.49	1
1	11	21	3	23.7	327.3	13.5	12.73	1
1	11	22	3	23.3	329.2	21.1	16.85	1
1	11	23	11	24	304.7	15	18.7	1
1	12	1	2	8.3	330.6	14.9	16.94	1
1	12	4	11	10	352.5	31.9	25.84	1
1	12	5	1	10.3	355.7	12	11.05	1
1	12	16	1	20.3	347.6	23.3	17.01	1
1	12	17	11	19.5	343.3	16.2	20.27	1
1	12	21	3	24.7	359.2	20	16.53	1
1	12	22	11	19.2	330.1	25.9	25.24	1
2	1	1	11	9	25.5	22.5	24.18	1
2	1	9	11	18	22.6	28.9	25.99	1
2	1	10	2	19.9	23.5	12.4	12.25	1
2	1	11	11	21.7	29.6	22	24.98	1
2	1	12	11	21.7	15.1	31	25.74	1
2	2	1	11	3.1	51.3	36.6	25.22	1
2	2	2	2	4.9	58.8	11.9	11.18	1
2	2	10	11	15.5	54.5	20.8	21.74	1
2	2	11	11	15.5	49.4	18.3	22.3	1
2	2	13	2	16.3	47.7	16.8	16.18	1
2	2	16	1	18.9	52.9	15.7	12.65	1
2	2	19	11	22.6	35.4	33.7	25.88	1
2	2	20	2	21.4	57.3	17	15.27	1
2	2	21	3	21.8	58.4	16.9	15.27	1
2	2	22	11	22.9	56.4	19.7	23.08	1
2	2	23	1	22.2	55.3	14	10.88	1
2	2	24	11	23	44.6	26.8	23.53	1
2	3	1	14	6.9	80.9	3.5	5.77	1
2	3	3	1	8.5	74.2	7.7	5.96	1
2	3	4	11	8.9	85.1	33.9	23.46	1
2	3	12	11	16.4	66.1	33.1	23.84	1
2	3	13	2	17.5	68.5	10.8	8.75	1
2	3	14	2	17.2	79	13.6	11.98	1
2	3	18	11	21.4	78.2	22.8	23.72	1
2	3	23	11	22	72.5	31	25.82	1
2	3	24	1	21.6	67.7	20.5	19.24	1
2	3	29	2	24.5	74.8	13.1	11.81	1
2	3	30	3	20.6	88.4	20.1	16.58	1
2	3	31	11	22.3	89.9	29.1	24.88	1
2	4	1	1	3.1	98.4	5.6	5.08	1
2	4	2	1	5.8	118.4	7.8	6.66	1
2	4	4	2	7.6	117	16.6	14.82	1
2	4	5	3	8.6	103.3	8.2	5.43	1
2	4	16	3	19.4	91.6	13.5	10.68	1
2	4	17	1	21.5	95.1	14.8	14.28	1
2	4	23	11	24.2	94.8	25.3	24.87	1
2	5	1	14	3.8	125.7	3.2	5.25	1
2	5	3	11	7	122.7	26.9	26.32	1
2	5	4	11	11.5	132.1	32.2	24.82	1
2	5	8	11	15.9	140.1	26.9	26.14	1
2	5	9	11	16.4	141.5	26	26.24	1
2	5	10	11	17.4	145.5	31.6	24.78	1
2	5	11	11	17.3	127.3	22.8	24.24	1
2	5	12	2	17.9	126.3	15.8	15.35	1
2	5	13	2	20.7	123.3	11.7	10.95	1
2	5	15	1	20.8	124.3	13.4	8.02	1
2	5	17	11	20.9	142.9	34.8	27.71	1
2	5	18	11	22.7	141.8	26.2	27.19	1
2	5	19	2	24.8	142.5	11.8	11.34	1
2	6	1	11	8.8	172.1	37.2	23.93	1
2	7	2	11	6.7	184.2	36.3	26.74	1
2	7	3	1	21.2	209.4	6.3	5.15	1
2	8	1	2	4	236.4	16.6	15.38	1
2	8	5	2	16.2	227.3	20.8	17.02	1
2	8	7	11	17.9	224	41.9	27.65	1
2	8	8	11	19.7	229.1	26.1	26.71	1
2	8	9	2	20	231.6	11.4	11.89	1
2	8	10	3	21.5	231.3	13.4	13.81	1
2	8	13	11	22.7	238.8	24.3	24.93	1
2	8	15	11	24.3	225.8	37.7	25.68	1
2	8	16	2	24.2	217.6	23.6	19.73	1
2	8	17	3	22.1	216	18	19.02	1
2	8	19	11	20.9	211.2	31	24.38	1
2	9	9	2	18.6	263.5	19	17.94	1
2	9	11	11	18.6	243	20	24.51	1
2	9	12	11	19.7	251.6	31.1	27.54	1
2	9	16	11	21.7	264.6	33.7	27.1	1
2	9	17	11	21.2	247.3	31.5	25.33	1
2	9	19	14	19.6	241.4	3.8	5.12	1
2	9	23	2	22.6	245.1	17.2	14.75	1
2	10	1	3	2.7	279.5	7.8	5.93	1
2	10	2	11	8.6	285	21.9	24.95	1
2	10	6	1	11.8	292.2	12.9	9.79	1
2	10	7	11	12	278.7	33.6	26.22	1
2	10	9	1	14.1	293.6	13.8	12.51	1
2	10	13	11	17.8	298.7	28.3	26.65	1
2	10	17	11	23.7	286.5	38.3	26.9	1
2	11	1	14	2.9	302	4	6.68	1
2	11	2	1	5.8	301.5	5.5	4.95	1
2	11	3	11	6.7	318.8	33.4	25.24	1
2	11	4	11	8.5	320.6	27.3	24.81	1
2	11	5	1	11.7	322.9	3.9	4.18	1
2	11	7	11	12.6	314.7	27.2	25	1
2	11	8	1	12.9	311.2	8.6	8.08	1
2	11	9	11	16.4	305.8	30.2	25.71	1
2	11	10	11	14.8	327.9	24.7	27.25	1
2	11	12	2	15.7	301.2	13.4	11.94	1
2	11	13	3	20.9	306.5	22.3	16.98	1
2	11	14	11	19.3	308.5	21.2	25.61	1
2	11	17	11	22.7	313.4	36.2	27.66	1
2	11	18	2	24.8	313.7	17.8	16.58	1
2	11	19	2	24.2	317.5	15.8	16.88	1
2	12	1	11	9.8	343.1	27.3	25.87	1
2	12	2	11	12.3	356.5	30.2	24.42	1
2	12	3	3	12.8	349.2	18.9	16.25	1
2	12	4	11	13.4	331.9	37.7	27.67	1
2	12	6	1	14.5	351.6	7.7	5.73	1
2	12	8	11	19.8	339.7	31.8	26.95	1
2	12	16	11	23.1	358.8	22.5	24.05	1
3	1	6	2	11.1	3	14	8.41	1
3	1	26	11	23.7	22.3	22.6	22.4	1
3	2	3	3	5.7	54.3	8.8	6.29	1
3	2	11	2	14.6	43.1	12.4	9.61	1
3	3	13	1	19.7	68.6	5	4.77	1
3	4	1	1	1.6	120	18.9	15.69	1
3	4	2	2	5.3	107.3	10.8	9.12	1
3	4	3	1	6.8	106	10.1	7.81	1
3	4	8	2	12.7	116.4	14.5	15.72	1
3	4	9	3	14.2	107.7	10.8	6.33	1
3	4	14	2	16	117.6	12	11.95	1
3	5	4	1	14.3	135.7	5.1	4.28	1
3	5	22	2	24.5	145.6	16.8	14.22	1
3	6	2	14	6.4	151.1	7.2	4.34	1
3	6	3	1	10.3	167	15.4	11.22	1
3	6	13	2	21.1	151.3	15.7	14.1	1
3	7	4	2	7.8	182.6	12	7.48	1
3	7	10	2	19.5	184.5	14.8	14.46	1
3	7	11	2	10.9	194.7	11.5	7.57	1
3	7	15	1	22.7	195.8	15.9	12.94	1
3	9	5	1	18.7	247.9	12.4	10.35	1
3	9	7	1	20.4	265.1	4.3	4.07	1
3	9	10	1	20.6	267.9	8.3	7.01	1
3	10	16	2	20.7	275.5	15.3	13.78	1
3	11	1	11	6.9	326.3	45.4	26.3	1
3	11	2	2	9.5	326.5	14.3	12.08	1
3	11	8	2	15.7	320.4	11	12.62	1
3	11	9	3	15.8	319	11.1	10.63	1
3	11	18	2	24.2	321.8	16.8	17.31	1
3	12	7	2	9.1	359.2	14.9	13.95	1
3	12	8	2	12.2	330.1	15.5	16.75	1
3	12	25	1	24.2	331.6	12.1	10.48	1
4	1	1	2	5.1	21.7	13.7	13.28	1
4	1	2	14	6.5	10.1	6.1	8.63	1
4	1	5	1	8.1	11.9	12.8	10.64	1
4	1	7	3	10	22.9	19.3	13.82	1
4	1	8	3	12	23.4	14.4	11.79	1
4	1	9	1	14.5	9.3	4.4	4	1
4	1	10	11	15.7	19.3	40.5	25.05	1
4	1	11	1	20.3	18.7	7.5	6.06	1
4	1	12	11	21	16.6	38.2	25.22	1
4	2	1	1	0.8	57.6	12.1	9.46	1
4	2	3	11	7.2	59.9	27.2	25.81	1
4	2	6	11	9.5	39.5	34.5	27.75	1
4	2	7	11	10.1	59.9	26.3	26.15	1
4	2	10	11	13.8	35	32.3	26.35	1
4	2	11	2	14.1	40.5	11.3	7.41	2
4	2	13	11	23.5	50.9	20.6	24.75	1
4	2	14	11	16.5	53.6	21.3	26.31	1
4	2	15	11	17.3	45	36.8	27.14	1
4	2	17	3	19	42	5.9	4.2	1
4	2	18	2	20.5	39.6	11.5	7.49	1
4	2	20	14	21.1	48.7	5.8	7.25	1
4	2	21	11	19.9	51.6	32.9	26.63	1
4	2	22	3	21.6	55.8	8.2	5.33	1
4	2	24	11	20.8	59.8	24.5	24.05	1
4	2	27	1	25	30.8	14.4	9.9	1
4	3	1	11	6.6	71.9	20.1	24.76	1
4	3	2	1	9.5	68.3	4.3	4.2	1
4	3	3	1	9.9	71.5	4.5	5.21	1
4	3	4	1	10.3	76	4.7	4.57	1
4	3	7	1	10.6	68.4	14	9.19	1
4	3	8	11	10.3	79.5	39.7	28.88	1
4	3	9	2	14.8	66.1	10.2	8.76	1
4	3	10	11	14.8	80.9	28.7	26.19	1
4	3	11	3	17.8	88.1	6.2	4.92	1
4	3	12	11	17.7	84.3	37.7	28.05	1
4	3	14	11	17.1	75.4	21.3	25.31	1
4	3	15	11	17.4	61.7	40.9	30.44	1
4	3	16	3	18.8	81.9	17.8	12.6	1
4	3	17	11	20	82.2	28.7	22.95	1
4	3	21	3	24.6	86.7	7.7	5.3	1
4	4	1	11	0.8	111	46.5	29.05	1
4	4	2	11	10.2	116.7	23.6	24.96	1
4	4	3	11	15.1	112	22.9	23.58	1
4	4	4	11	15.5	117.3	33	25.62	1
4	4	6	1	16.8	96.8	6	5.26	1
4	4	9	1	18.7	107	4.7	4.48	1
4	4	11	11	20.1	107.8	35.7	26.19	1
4	4	13	14	20.7	99.7	5.1	4.27	1
4	4	14	11	20	98.8	27.3	23.99	1
4	4	16	11	19.7	117.6	36.5	27.33	1
4	4	17	14	20.7	95.5	4	5.62	1
4	4	18	11	23.4	93.2	37.7	28.33	1
4	4	19	3	24.9	116.3	21.2	15.22	1
4	5	2	11	8.2	137.7	22.9	23.18	1
4	5	3	11	8.9	142.6	31.7	26.27	1
4	5	4	2	10.2	124.1	14.3	13.56	1
4	5	5	11	11.1	129.9	28.3	26.28	1
4	5	6	3	11.8	128.7	20	13.79	1
4	5	7	11	13	138.3	21.3	23.8	1
4	5	8	11	14	140.7	29.6	24.99	1
4	5	9	1	13.2	124.3	5.5	4.21	1
4	5	12	2	15.9	126.7	15.5	15.21	1
4	5	13	2	17.3	139.6	13.6	10.45	1
4	5	14	11	18.7	144	21.7	4.35	2
4	5	16	11	20.9	138.3	33.3	27.67	1
4	5	17	3	20.7	135.1	8.2	5.4	1
4	5	18	1	20.8	131	13.7	11.98	1
4	5	19	2	21.5	121.6	14.2	13.74	1
4	5	20	11	22.9	127.1	27	25.14	1
4	5	22	2	22.9	134.7	15	13.75	1
4	5	23	1	22.5	135.8	8.3	6.53	1
4	5	25	11	21.8	144.6	32.1	25.66	1
4	5	27	3	24.6	146	7	4.83	1
4	5	30	11	24.1	133.9	33.8	29.77	1
4	6	2	11	7.3	155.9	26.8	4	2
4	6	3	11	11.7	175	20.7	20.47	1
4	6	8	1	21.1	173	7.6	7.08	1
4	6	9	11	22.1	176.5	33.9	27.19	1
4	6	10	3	23.1	175.7	20.1	16.13	1
4	6	11	11	24.1	174.5	31	25.64	1
4	6	12	11	23.9	169.7	30.4	26.96	1
4	6	13	11	24.7	168.9	32.6	23.25	1
4	7	2	11	7.5	205.2	42.4	27.46	1
4	7	3	1	8.6	201	8.7	6.72	1
4	7	4	11	8.4	183.4	29.3	23.33	1
4	7	5	11	15.3	190.4	37.9	25.48	1
4	7	8	1	18	204.5	5.7	5.01	1
4	7	9	11	18.5	193.9	34	24.2	1
4	7	10	11	18.8	192.5	28.7	24.07	1
4	7	11	2	18.7	188.7	15.5	13.01	1
4	7	12	2	24.5	181.2	17.6	10.58	1
4	7	13	11	23.7	191.3	32.9	24.59	1
4	7	14	11	23.1	196.4	32.5	25.11	1
4	7	15	2	23	198.8	14.9	13.25	1
4	8	2	11	9.6	224.2	27.1	24.96	1
4	8	3	1	12.7	217.3	5.2	4.81	1
4	8	4	1	12.7	229.4	20.1	18.62	1
4	8	5	11	12.9	234.3	33.5	27.27	1
4	8	6	1	15.2	228.3	11.8	9.18	1
4	8	7	3	15.8	232.8	17.9	17.93	1
4	8	8	11	13.5	209.7	26.3	23.78	1
4	8	9	11	17.1	227.5	31.4	26.78	1
4	8	10	11	16.5	211.7	26.6	22.69	1
4	8	12	11	18.9	222.8	24.9	23.2	1
4	8	13	11	19.3	230.5	25.7	22.78	1
4	8	14	1	18.1	236.4	21	18.24	1
4	8	16	1	21.2	223.4	8	5.76	1
4	8	17	11	21	218.9	30.7	25.86	1
4	8	19	11	23.4	219.4	27.7	26.5	1
4	8	20	11	24.5	230	34.1	25.1	1
4	8	22	2	24.5	240	11.1	10.66	1
4	9	2	11	10.5	251.1	20.9	23.86	1
4	9	5	11	12.5	262.5	30.6	26.94	1
4	9	6	11	13.4	239.6	18.4	20.92	1
4	9	7	2	14.7	261.2	20.6	16.53	1
4	9	8	11	16.4	259	25.2	25.49	1
4	9	10	11	18.5	256.1	27.9	26.36	1
4	9	12	2	21.8	255.4	16.3	15.48	1
4	9	13	11	22.1	256.8	35.1	26.13	1
4	9	14	11	22.2	254	34.2	24.93	1
4	9	15	1	22.9	251.3	13.9	12.7	1
4	9	16	11	23	244.5	29.6	22.22	1
4	9	17	11	23.6	243.3	23	21.12	1
4	9	18	2	23.9	242.8	16.2	15.17	1
4	9	19	11	24.9	261.6	28	24.11	1
4	10	1	11	7.1	285.1	30.3	25.12	1
4	10	2	11	9.4	284.5	24.3	24.42	1
4	10	3	1	12.5	291.9	4.2	4.27	1
4	10	4	11	13.7	294	32.8	25.94	1
4	10	6	11	18.7	290.7	29.1	26.35	1
4	10	7	11	18.6	249.4	24	26.01	1
4	10	8	1	20.5	295	9.6	8.92	1
4	10	9	11	20.5	298.7	41.7	29.15	1
4	10	10	2	21.7	289.7	12.8	12.74	1
4	10	12	1	19.8	274.3	5.7	5.04	1
4	10	13	1	22.5	274.9	7.9	5.99	1
4	10	14	11	22.8	287.7	30.5	24.8	1
4	10	16	11	24.9	289.9	28.6	24	1
4	11	1	3	7.7	304.3	29.1	26.32	1
4	11	3	1	14.2	304.8	8.1	6.9	1
4	11	5	11	14.3	306.4	19	24.47	1
4	11	7	11	7.2	326.1	26.7	26.45	1
4	11	9	11	15	314.9	22.8	29.11	1
4	11	10	3	16.9	319.1	18.2	13.82	1
4	11	11	1	17.2	10.4	11.4	8.32	1
4	11	12	11	18.2	318.7	38	26.21	1
4	11	14	11	21.5	313.1	43.5	27.63	1
4	11	15	11	21.6	311.4	29	27.6	1
4	11	16	11	22.5	300.2	22.7	25.6	1
4	11	17	2	22	301.8	13.9	14.04	1
4	11	18	11	22.8	303.2	22.7	20.53	1
4	11	19	2	24.2	301.2	12.9	12.58	1
4	12	1	11	4.6	342.2	27.6	26.29	1
4	12	2	11	4.9	338	32.9	27.76	1
4	12	4	1	10.6	334.7	7.5	6.94	1
4	12	6	11	14	354.1	23.6	25.14	1
4	12	8	2	16	345.3	17	17	1
4	12	11	11	18.8	357.9	33.5	27.49	1
4	12	13	11	20.6	352.6	38.7	27.08	1
4	12	14	2	21.1	351.1	12.7	12.82	1
4	12	15	11	20.8	350.7	22.1	25.27	1
4	12	17	11	21.5	340.1	41.7	27.68	1
4	12	18	2	21.3	332.1	16.2	13.99	1
4	12	20	2	22.3	330.7	11.1	9.38	1
4	12	21	2	22.9	333.6	16.5	15.27	1
4	12	23	11	23.3	344.4	32.5	25.26	1
4	12	24	2	24.6	355.3	18.6	16.86	1
4	12	25	11	22.9	357.8	36.8	24.61	1
5	1	8	2	19.7	22	12.4	8.41	1
5	2	1	2	5	46.4	11.8	10.99	1
5	2	9	1	17.9	32.2	10.2	7.59	1
5	2	12	2	18.5	42.4	14.8	11.63	1
5	2	14	14	21.2	30.5	2.9	4.25	1
5	2	16	1	22.1	37	11.5	8.22	1
5	3	1	2	5.6	74.4	13.3	12.53	1
5	3	14	2	20.6	79.9	14.2	13.87	1
5	3	15	2	21.7	80.1	12	12.77	1
5	3	17	2	23.8	82.3	15.4	13.25	1
5	3	20	1	25	73.9	7.2	5.9	1
5	4	19	2	23.8	97.5	12.1	11.45	1
5	5	5	3	7.6	143.2	7.3	5.93	1
5	5	18	2	16.6	146.8	15.8	16.87	1
5	5	24	1	24.4	150	9.6	8.81	1
5	6	1	1	1.84	163.8	7.2	5.53	1
5	6	9	2	11.6	161	10	11.93	1
5	6	14	2	17	166.1	12	11.57	1
5	8	6	2	9.1	230.6	13.9	14.39	1
5	8	22	2	19.4	218	14.8	15.52	1
5	8	28	2	20.9	234.3	9.9	8.54	1
5	8	30	2	22.2	239.6	9.2	7.81	1
5	8	33	1	23.3	217.1	4.5	4.17	1
5	8	34	1	24.5	220.9	10.4	8.81	1
5	9	12	1	18.2	251.5	15.2	10.76	1
5	9	19	1	22.5	249.2	18.6	15.89	1
5	10	17	2	22	275.1	14.6	13.21	1
5	11	10	1	19	306.4	7.3	6.18	1
5	12	14	1	23.9	330.7	6.1	4.98	1
6	1	1	11	2.1	19.7	18.6	17.22	1
6	1	2	14	2.57	26.3	13.2	13.23	1
6	1	3	11	4.5	8.2	14.4	15.71	1
6	1	4	11	7.1	19.2	16	19.78	1
6	1	8	4	11.4	13.3	25.4	22.01	1
6	1	9	2	13.8	3.7	17.6	17.91	1
6	1	10	2	14.6	22.2	12.5	16	1
6	1	11	2	14.1	28.5	9.9	7.11	1
6	1	12	11	15.5	12.2	13.9	18.13	1
6	1	13	4	17.8	5.4	23.4	19.89	1
6	1	14	4	18.9	14.5	24.6	19.07	1
6	1	15	4	19.2	16.3	20.6	20.02	1
6	1	16	4	19.6	30	19.1	17.19	1
6	1	18	2	19.6	14.1	10.2	10.51	1
6	1	19	2	19.8	4.4	17	17.08	1
6	1	20	4	20.4	10	19.6	19.83	1
6	1	22	2	21.9	18.9	12.3	11.48	2
6	1	23	4	22.4	18.4	21.2	19.62	1
6	1	24	11	23.9	29.6	22.8	21.45	1
6	1	25	4	24	26.7	27.4	21.22	1
6	1	26	2	23.6	18.5	7.3	8.41	1
6	1	28	14	24	16.5	2.5	4.01	1
6	1	30	4	23.2	15.8	23.5	19.8	1
6	1	32	14	24	17.4	9.9	10.28	1
6	1	33	4	22	14.5	18	21.4	2
6	1	35	4	23.2	5	22.1	21.13	1
6	1	36	4	23.7	12.4	21	21.56	1
6	2	1	2	3.9	42.9	15.5	15.58	1
6	2	3	11	7.2	37.1	18.1	21.24	1
6	2	5	2	9.6	32.2	14.2	10.77	1
6	2	6	2	14.5	45.9	12	10.9	1
6	2	7	11	14.5	49.3	21.2	20.41	1
6	2	8	11	13.9	51.6	12.4	13.95	1
6	2	9	14	17.1	48.8	12.3	14.77	1
6	2	10	2	15.3	31	15.9	17.61	1
6	2	11	4	16.9	31.4	29.3	22.98	1
6	2	12	2	18.5	41.5	13.9	10.87	1
6	2	13	11	18	48	11.1	14.68	1
6	2	15	11	20	51	25	21.37	1
6	2	16	4	22.3	40.5	18.4	17.05	1
6	2	17	2	22.9	47.1	11.1	11.09	1
6	2	19	2	23.7	48.5	5.3	5.27	1
6	2	21	2	24.2	53.3	9.7	7.78	1
6	2	24	4	23.3	58.8	28.1	21.65	1
6	2	25	4	24.1	42	22.3	20.47	1
6	2	26	14	22.9	39	10.2	10.16	1
6	2	27	4	24.3	36.6	24	21.71	1
6	3	1	11	3.52	88.7	12.7	17.91	1
6	3	2	11	5.5	70.4	23.1	22.59	1
6	3	3	11	8.3	76.3	16.8	20.4	1
6	3	4	2	8.2	71.7	15.1	14.17	1
6	3	6	4	9.4	64.8	26.8	22.97	1
6	3	7	11	11.3	67.1	14.6	18.06	1
6	3	8	1	11.6	68.7	11.8	8.05	1
6	3	9	11	12.8	79.7	21	21.83	1
6	3	11	2	14.7	79.3	14.8	13.33	1
6	3	12	11	14.9	80.3	13.6	18.33	1
6	3	13	11	14.5	72.3	21.4	22.09	1
6	3	14	2	15.1	67.1	14.5	13.4	1
6	3	15	3	17.4	62.6	8.9	7.57	1
6	3	16	11	17.5	66.4	20.5	20.97	1
6	3	17	3	18.4	79.4	12.9	11.89	1
6	3	18	11	17.1	86.6	13.3	17.17	1
6	3	19	11	17.1	88.1	21.3	23.91	1
6	3	21	14	18.9	87.4	10.5	13.02	1
6	3	22	2	19.3	87.6	11	10.37	1
6	3	24	11	19.4	75.4	19.9	21.47	1
6	3	25	11	19.5	70.5	10	4.05	2
6	3	26	11	20.5	68.7	18.9	19.91	1
6	3	27	2	21.2	66.7	13	14.02	1
6	3	29	2	22.7	64.2	17	13.76	1
6	3	31	4	22.6	68.2	24.1	21.43	1
6	3	33	14	20.6	73.2	12.9	10.41	1
6	3	35	11	20.7	77.1	20.4	20.2	1
6	3	37	11	20.7	78.6	18.8	21.4	1
6	3	38	11	20.6	87.1	18	22.01	1
6	3	40	11	24.9	81.8	19.8	18.05	1
6	3	42	11	22.5	88.4	14.8	17.29	1
6	3	43	11	21.6	86	24.8	24.86	1
6	3	45	11	23.6	83.1	23.5	20.91	1
6	4	1	4	0.91	94.9	22.2	21.97	1
6	4	2	2	6.4	114.1	16	15.11	1
6	4	5	11	6.3	91.1	19.9	20.79	1
6	4	7	11	8.8	103.8	17.4	20.36	1
6	4	8	11	9	90.5	16	19.81	1
6	4	9	2	10	101	10.9	9.97	1
6	4	10	2	10.2	107.9	15.4	14	1
6	4	11	11	12.6	100.4	14.8	21.06	1
6	4	12	11	15.2	93.7	16.5	22.84	1
6	4	13	2	15.1	89.9	17.9	16	1
6	4	14	11	15.2	96.5	17.4	22.69	1
6	4	15	4	14.9	110.7	25.7	22.48	1
6	4	16	11	13.8	116	15.6	18.26	1
6	4	17	14	15.8	119.4	9.4	13.13	1
6	4	18	11	17.2	118.5	17	20.67	1
6	4	19	2	17	116	16.4	14.1	1
6	4	20	3	17.1	113.4	9.1	9.31	1
6	4	21	11	17.1	111.4	22.8	21.65	1
6	4	22	11	16.2	100.7	20	22.15	1
6	4	23	11	17.9	90.6	22.2	23.51	1
6	4	24	2	16.9	100.4	11.3	13.32	1
6	4	26	11	19.7	92.9	21.7	21.09	1
6	4	27	11	19.5	104.1	21.7	20.3	1
6	4	28	4	19.7	109.2	28.5	22.34	1
6	4	29	3	20.4	90.1	13.4	13.72	1
6	4	34	11	24.5	101.4	11.7	14.52	1
6	4	35	3	24.3	91.4	18.2	13.97	1
6	5	1	2	3.6	121.5	13.7	12.87	1
6	5	3	4	6.7	135.1	14.9	15.16	1
6	5	4	2	6.7	133.7	11.2	10.26	1
6	5	5	4	6.9	124.4	26.7	18.72	1
6	5	7	11	9.3	124.1	14.4	18.01	1
6	5	8	3	10.5	141.2	7.4	4.24	1
6	5	9	11	11.3	129.7	11.6	15.86	1
6	5	11	3	12.2	130	8	6	1
6	5	12	11	14.4	142.4	17.6	18.32	1
6	5	13	3	15.7	133.8	11.6	10.51	1
6	5	14	3	16.7	131.6	12.6	11.14	1
6	5	16	2	16.9	124.2	14.7	14.34	1
6	5	20	4	19.7	130.9	23.9	18.53	1
6	5	23	4	22.9	127.5	22.3	22.49	1
6	5	24	11	24.6	148.5	17.3	16.09	1
6	5	25	3	24.8	143.4	18	12.21	1
6	5	26	4	24.7	132.9	22.4	22.77	1
6	6	1	2	3.8	172	13.9	13.86	1
6	6	2	11	5.2	174.4	18.7	20.32	1
6	6	3	11	5	158.3	16.7	19.99	1
6	6	4	3	6.6	176.5	16.2	14.61	1
6	6	6	11	9.9	175.7	14.7	18.2	1
6	6	7	3	11.5	173	9.2	6.88	1
6	6	8	14	10.6	163.4	14.4	15.36	1
6	6	9	4	11.3	154.7	19	18.74	1
6	6	10	3	11.8	165.4	10.6	9.12	1
6	6	11	4	12.7	167.6	29.9	21.4	1
6	6	12	2	12.9	173.5	11.7	13.28	1
6	6	19	4	24.4	162.3	35.5	22.96	1
6	7	1	3	4.2	193.4	16.5	12.39	1
6	7	2	11	4.6	185.7	11.8	16.14	1
6	7	3	11	8.7	197.3	13	18.27	1
6	7	4	4	9.4	208.1	14.7	15.41	1
6	7	6	4	12.3	195.5	15.7	17.48	1
6	7	8	2	11.8	188.2	12.3	12.74	1
6	7	10	4	14.8	189.9	26.7	24.01	1
6	7	11	4	15.3	186.5	27.4	22.4	1
6	7	13	2	17.3	193.2	11.4	9.42	1
6	7	14	11	17.8	188.4	13	13.54	1
6	7	15	4	18.7	196.3	28	22.91	1
6	7	16	2	18.6	205.3	17.2	10.62	1
6	7	17	3	15.2	207.2	19.1	16.51	1
6	8	1	3	0.92	220.5	18.7	13.63	1
6	8	2	11	7.3	228.2	19	21.39	1
6	8	3	2	7.7	210.9	18	14.77	1
6	8	5	11	9.5	218.7	14.8	18.67	1
6	8	6	4	10.5	236.4	22.3	21.87	1
6	8	8	11	13.6	235.6	23.3	22.22	1
6	8	9	11	13.8	237.2	15.3	19.21	1
6	8	10	3	13.8	239	14.9	14.31	1
6	8	11	11	14.7	234.1	21	22.31	1
6	8	12	11	13.9	218.8	12.4	18.24	1
6	8	13	11	13.3	212.6	13.4	16.47	1
6	8	14	11	16.2	217.2	12.7	18.72	1
6	8	15	2	15.6	234.8	14.6	14.76	1
6	8	16	2	18.5	239.7	14.2	14.98	1
6	8	17	11	20	237.6	11.4	18.11	1
6	8	18	2	20.1	234.7	12	13.87	1
6	8	19	11	19.3	234.4	11.1	14.57	1
6	8	20	2	19.3	231.7	14.5	15.41	1
6	8	21	11	19.5	230.2	19.4	21.18	1
6	8	22	11	19.2	221.1	22.8	22.67	1
6	8	23	2	21.2	217.1	15.9	13.69	1
6	8	24	4	20.3	214.9	33.3	23.82	1
6	8	25	4	23.9	217.4	25.6	24.53	1
6	8	26	11	23.3	214.8	13.7	18.03	1
6	8	27	2	22.7	224.1	16.3	16.14	1
6	8	28	2	24.3	212.1	13.3	12.37	1
6	8	29	2	22.7	228.9	13.7	14.52	1
6	8	30	11	22.3	236.5	16.3	21.6	1
6	8	31	2	23.2	232.9	19.6	19.53	1
6	8	32	2	24	234	13.5	14.12	1
6	8	33	2	23.8	237.2	14.7	11.38	1
6	9	1	2	8.7	248.9	15.5	14.78	1
6	9	3	2	12.7	252.9	15.5	14.28	1
6	9	4	11	10.4	262.8	16.4	20.4	1
6	9	5	11	12.6	242.2	24.5	22.31	1
6	9	6	11	12.8	263.7	15.1	22.07	1
6	9	7	11	14.1	255	20.6	21.6	1
6	9	9	11	15.7	255.6	15.1	18.85	1
6	9	11	2	16.3	256.9	7.9	6.6	1
6	9	12	11	16.1	252.6	12.7	15.02	1
6	9	13	2	17.8	255	15.1	14.02	1
6	9	15	11	15.7	265.7	19.7	21.8	1
6	9	16	2	19.3	244.4	16.5	16.49	1
6	9	17	4	18.9	250.8	32	26.34	1
6	9	18	2	20.7	241.7	10.1	11.06	1
6	9	19	11	20.4	243.5	17	19.59	1
6	9	20	2	21.7	243.5	13.7	15.25	1
6	9	21	11	22.5	243	13.2	17.61	1
6	9	22	2	22.4	244.2	10.1	12.08	1
6	9	23	2	24	242.1	12.5	13.94	1
6	9	24	1	24.4	244.8	9.3	9.03	1
6	9	25	2	22.6	250.3	12.9	12.9	1
6	9	26	4	22.5	254.4	32	27.16	1
6	9	27	4	22.7	257.5	24	23.82	1
6	9	28	11	19	263	22.5	23.2	1
6	9	29	11	24.8	268.8	25.6	22.82	1
6	10	1	3	2.5	284	15.4	14.53	1
6	10	2	4	5.8	273.8	32.7	24.18	1
6	10	3	2	7.7	275.7	16.5	15.89	1
6	10	4	3	8.8	286.3	13.3	13.16	1
6	10	5	3	12.9	282.7	12.2	12.91	1
6	10	6	3	13.3	279.7	11.7	11.43	1
6	10	11	11	14.5	279.6	11.8	14.11	1
6	10	12	11	14.6	280.4	15	18.09	1
6	10	13	2	16.8	277.5	17.4	15.68	1
6	10	14	4	17.4	298.5	32.1	23.78	1
6	10	15	11	19.1	292	16.5	18.38	1
6	10	16	11	22.4	291.9	25.4	23.02	1
6	10	18	11	23.3	300.5	14.8	16.67	1
6	10	19	11	23.6	300.6	15.6	16.89	1
6	10	20	4	24.4	298.2	21.3	23.22	1
6	10	21	11	23.7	286.9	20.6	22.48	1
6	10	23	11	23.9	283.5	20.3	21.69	1
6	10	24	2	22.9	284	12.6	12.59	1
6	10	25	11	19.9	279.1	27.2	23.88	1
6	10	26	2	20.5	277.2	14.1	12.08	1
6	10	27	11	21.5	273.6	33.8	25.99	1
6	10	28	2	23.7	276.2	20.2	18.49	1
6	10	29	11	24.8	290.6	15	18.48	1
6	11	1	11	6.6	312	18.8	20.56	1
6	11	2	4	7.7	300	20.2	20.66	1
6	11	3	4	9.7	303.1	27.6	25.28	1
6	11	4	2	9.9	317.3	15.2	13.11	1
6	11	5	4	9.3	321.6	20.8	23.75	1
6	11	6	2	10.6	329.2	10.7	11.05	1
6	11	7	4	12.4	308.6	24.4	21.74	1
6	11	8	14	13.2	314.1	6.5	10.29	1
6	11	9	4	13.7	314.4	25.6	21.95	1
6	11	10	2	15.4	307.6	17.1	14.38	1
6	11	11	11	11.9	326	13.2	15.98	1
6	11	12	2	13.4	328.5	14.1	12.83	1
6	11	13	2	20.7	328.4	13.5	11.22	1
6	11	14	4	22.2	318.1	28.3	22.8	1
6	11	15	4	24.4	323.1	22.4	22.57	1
6	11	16	2	25	324.4	6.7	5.83	1
6	11	17	4	24.9	324.3	22.3	20.29	1
6	12	1	11	1.1	330.9	25.3	25.08	1
6	12	2	11	3.8	330	34.3	25.8	1
6	12	4	14	7.2	333.6	14	15.06	1
6	12	5	4	7.7	351.8	21.2	19.12	1
6	12	9	11	9.4	358.2	12.9	17.08	1
6	12	10	2	11.5	350.4	18.4	13.97	1
6	12	11	4	12.5	354.1	28.4	22	1
6	12	13	2	15.6	355.5	16	18.1	1
6	12	14	4	16.2	335.7	28.8	21.47	1
6	12	15	4	16.8	336.8	21.6	18.16	1
6	12	16	11	17.9	352.5	10.2	15.31	1
6	12	17	11	17.9	357.1	10.2	14.08	1
6	12	18	4	19	357	18.6	18.95	1
6	12	20	14	21.8	355.8	8.3	11.56	1
6	12	23	11	22.2	354.1	18.6	21.95	1
6	12	25	11	22.9	359	14.2	20.76	1
6	12	26	2	23.4	358.4	13.5	12.88	1
6	12	29	2	22.8	353.1	20.3	14.9	1
6	12	30	11	22.4	345.7	19.2	22.79	1
6	12	31	2	22.9	337.6	19.2	16.01	1
6	12	33	2	20.3	330.3	10.3	9.03	1
6	12	34	4	22.2	334.3	27.9	26.58	1
7	1	5	2	8.3	20.3	16.7	16.19	1
7	1	7	11	9.3	11.4	24.9	23.35	1
7	1	14	11	17.6	19	28.2	25.04	1
7	1	20	11	20.1	17.2	24.4	23.29	1
7	1	27	11	23	11.8	22	24.47	1
7	1	28	2	25	27.5	16.5	12.41	2
7	2	1	1	4.3	39.7	5	5.16	1
7	2	2	1	6.1	53.8	5.3	4.85	1
7	2	3	11	6.5	53.6	24.1	22.94	1
7	2	9	11	18.2	54.6	42.8	25.34	1
7	2	10	13	17.3	31.3	20.8	17.55	1
7	2	11	2	20.1	33.8	15.2	13.17	1
7	2	12	11	19.8	33.3	20.6	20.86	1
7	2	14	2	24.2	41.1	17.3	17.25	1
7	3	1	11	0.8	63.7	40.1	25.98	1
7	3	2	2	5.5	85	16.7	13.22	1
7	3	8	2	14.4	62.1	13.5	7.34	1
7	3	9	11	14.7	62.1	18.8	20.77	1
7	3	10	11	17	85.3	31.2	25	1
7	3	11	11	16.6	76.5	41.9	25.5	1
7	3	15	11	19.2	61.1	26.3	23.31	1
7	3	16	2	19.7	89	12.2	12.15	1
7	3	20	11	22.2	81.8	14.9	19.3	1
7	3	22	2	24.1	62.8	17.9	14.28	1
7	3	23	2	24.1	79.5	16	18.71	1
7	4	1	11	3.6	115.2	29.2	24.97	1
7	4	2	2	4.1	96.2	11.1	7.14	2
7	4	3	2	7.7	92.6	12.2	9.46	1
7	4	5	2	11	100.3	16.7	14.02	1
7	4	7	11	13.1	110.6	39.4	25.56	1
7	4	13	2	17.8	93.4	14.4	13.01	1
7	4	15	2	19.4	91.6	9.1	9.72	1
7	4	25	2	21	95.3	13.7	14.61	1
7	4	26	11	23.5	93.2	19.5	21.13	1
7	4	28	2	22.8	96.3	15.6	14.35	1
7	4	30	11	22.7	102	27.9	25.72	1
7	4	37	2	23.6	106.6	12.2	12.46	1
7	5	1	11	8.3	134.4	24.8	24.18	1
7	5	2	2	8.7	144.3	16.8	14.23	1
7	5	5	2	13.4	131.3	12.1	13.38	1
7	5	6	11	12.2	123.3	29.2	23.23	1
7	5	7	2	11.4	149.8	13.7	14.43	1
7	5	8	2	14	124.1	17.8	14.79	1
7	5	9	11	13.7	145.3	34.2	23.51	1
7	5	12	2	18	121	7.5	4.85	1
7	5	13	11	18.8	128.7	26.9	21.14	1
7	5	15	11	20.9	125.9	30.4	22.34	1
7	5	17	11	21.2	139	31.6	22.52	1
7	5	20	2	23.3	146.9	20.1	17.94	1
7	5	21	2	23.2	145.3	13.2	12.53	1
7	5	23	11	23.2	127.1	21.3	16.66	1
7	6	1	11	6.9	176.1	28.1	22.1	1
7	6	2	11	8.1	153.8	22.8	20.71	1
7	6	4	2	10.1	177.4	18.9	16.93	1
7	6	5	11	11.1	154.1	14.5	17.53	1
7	6	6	11	12.3	158.7	16.5	19.34	1
7	6	7	11	11.9	168.2	21	20.85	1
7	6	8	2	13.3	155	14.3	14.72	1
7	6	10	2	15.3	152.6	9.8	10.87	1
7	6	11	2	16.8	151.8	17.2	16.2	1
7	6	13	11	17.2	163.1	35.6	23.19	1
7	6	14	2	18.3	156.3	21.4	19.37	1
7	6	25	2	22.8	177.9	18.9	15.2	1
7	7	1	11	2.1	205.7	16.6	16.9	1
7	7	3	1	6.5	198.1	19.3	16.48	1
7	7	4	3	9.1	190.8	23.7	17.67	1
7	7	11	2	13.9	180.2	14.7	14.61	1
7	7	14	11	16	208.6	32.7	23.69	1
7	7	15	2	17	208.1	16.5	13.47	1
7	7	20	11	21.4	208.7	22.3	23.97	1
7	7	21	2	22.4	203.6	15.5	12.36	1
7	7	23	11	22.2	190.6	20.3	23.39	1
7	7	25	2	23.2	188.2	10.4	13.28	1
7	7	26	2	22.9	183.9	15	14.53	1
7	7	27	11	24.2	187.5	29.1	25.26	1
7	7	28	11	23.4	190.9	24.8	23.89	1
7	8	2	2	4	217.8	15.4	13.16	1
7	8	3	3	4.7	238.4	16	13.77	1
7	8	4	3	8.6	239.8	11.2	6.66	1
7	8	9	11	13.6	218.9	16.6	18.95	1
7	8	10	2	13.7	221.1	17.2	11.2	1
7	8	11	1	14.7	232.1	18.8	17.01	1
7	8	12	11	15.5	237.5	20	24.03	1
7	8	14	11	16.7	232.7	21.4	21.24	1
7	8	17	11	17.8	210.7	25.3	23.4	1
7	8	19	11	21.8	226.7	15.1	20.65	1
7	8	20	2	20.9	238.9	11.5	13.27	1
7	8	21	11	22	235.1	39	26.74	1
7	8	22	11	23.9	225	19.1	20.89	1
7	9	1	11	4.5	249.9	15.1	20.4	1
7	9	3	1	9.4	259.2	4.6	4.16	1
7	9	10	2	14.7	249	13.6	14.06	1
7	9	11	11	18.4	254.8	16.8	21.75	1
7	9	13	2	20.4	252.6	18.4	17.89	1
7	9	14	3	21	245.8	17.5	17.49	1
7	9	15	11	21.6	249	22.6	24.66	1
7	9	16	11	22	242.3	19.8	23.55	1
7	9	17	1	22.3	242.3	18.8	15.23	1
7	9	18	11	21.2	258.3	28.3	26.06	1
7	9	20	2	21.9	265.3	14.2	14.88	1
7	9	21	2	23.1	266.1	17.2	16.55	1
7	9	22	11	23.3	269.8	22.4	23.12	1
7	9	23	2	23.6	246.8	11.1	13.11	1
7	9	24	11	24.3	249.7	28.9	24.17	1
7	9	25	11	24.1	253.3	16.8	21.99	1
7	10	1	11	2.7	292.5	21.9	20.94	1
7	10	2	2	5.9	277.5	14.8	13.45	1
7	10	3	11	12.5	270.1	22.8	20.1	1
7	10	4	11	12.6	286.9	22	23.61	1
7	10	5	2	13.3	286.3	6	6	1
7	10	6	2	13.4	291.8	9.2	7.54	1
7	10	7	2	13.7	288.1	17.9	16.81	1
7	10	13	2	18	274.6	12.6	11.46	1
7	10	15	1	22.5	275.6	20	16.38	1
7	10	18	11	24.1	286.1	18.9	24.09	1
7	10	19	2	24.5	284.4	12.3	11.29	1
7	11	1	2	11.5	303.1	20	16.07	1
7	11	2	11	11.8	313.3	19.6	22.06	1
7	11	3	11	11.7	321.6	21	23.02	1
7	11	4	11	13.3	324.6	17.6	21.38	1
7	11	5	11	14	309.7	26.9	24.23	1
7	11	7	2	15.4	309.1	5.5	6.08	1
7	11	8	2	15.1	325.6	15.5	13.66	1
7	11	10	11	18.3	329.8	22.2	23.23	1
7	11	11	1	19.3	326.7	15.7	15.1	2
7	11	12	11	18.6	313.2	22.4	24.85	1
7	11	13	1	19.3	307.5	20.4	17.45	1
7	11	14	11	20	309.3	30.7	24.46	1
7	11	15	11	21.7	310.3	16.3	18.89	2
7	11	16	11	21.8	316.9	22.3	25.08	1
7	11	20	2	24.4	311.9	12.3	10.16	1
7	11	21	11	24	321.6	28.1	27.22	1
7	11	22	3	24.8	325.1	21.9	17.8	1
7	11	23	11	24.6	327.8	20.2	21.49	1
7	12	2	4	8.2	351.4	28.1	23.04	1
7	12	3	2	8.7	335.8	10	9.64	1
7	12	4	2	10.2	357.5	16.2	14.69	1
7	12	6	4	13.3	352.2	27.2	21.8	1
7	12	8	2	17.8	346.9	14.2	14.76	1
7	12	10	3	18.6	336.7	16.4	10.83	1
7	12	11	11	19.3	334.6	16.8	20.08	1
7	12	12	11	20.4	331.3	33.4	26.93	1
7	12	14	11	24.3	334	20.7	22.56	1
7	12	15	3	24.2	335.4	22.2	16.09	1
7	12	16	2	22	346.2	19.8	15.8	1
8	1	2	11	7.7	29.3	23.3	24.61	1
8	1	12	1	20.2	6.8	9.8	7.31	1
8	1	13	11	22.2	9.9	19.7	24.25	1
8	1	14	11	22.7	26	25.7	24.96	1
8	1	15	11	22.7	1.2	26	25.55	1
8	1	16	2	23.5	25.7	13.5	14.42	1
8	1	17	1	24.7	17.3	4.3	4.09	1
8	1	20	2	24.5	2.2	13.7	12.69	1
8	2	12	1	13.5	42.9	20	15.33	1
8	2	13	2	16.9	42.8	19.2	14.4	1
8	2	14	11	17.1	42.7	33.6	24.8	1
8	2	17	1	20.7	50.7	7.9	6.46	1
8	2	21	11	21.8	42	28.6	25.34	1
8	2	22	11	23.3	33.8	27.7	24.42	1
8	2	23	1	23.4	51.9	9.6	6.58	1
8	2	24	2	23.2	54.2	16.1	13.02	1
8	2	25	11	23.6	57.9	28.8	24.92	1
8	2	26	11	24.1	52.1	19.8	26.16	1
8	2	27	11	24.1	54.7	21.5	19.7	1
8	2	28	11	24.5	49.7	24.4	25.8	1
8	2	29	11	0.93	36	20.8	22.39	1
8	3	9	2	14.1	61.9	14.1	13.74	1
8	3	12	2	15.1	74.9	16	15.7	1
8	3	17	11	19.3	69.8	22.4	23.54	1
8	3	18	2	19.5	67.4	18.6	16.25	1
8	3	19	11	21.5	61	35.3	26.89	1
8	3	20	3	21.5	82.1	19.2	16.73	1
8	3	22	11	24.7	70.5	29.5	25.27	1
8	4	1	1	4	115.8	5.4	4.51	1
8	4	4	11	10.2	103.3	35.8	24.03	1
8	4	8	11	12.1	117.9	18.9	21.19	1
8	4	19	11	20.8	99.5	40.2	25.32	1
8	5	2	11	4.7	146.6	22.8	23.41	1
8	5	3	11	9.7	140.8	41.4	25.35	1
8	5	4	11	13.9	132.8	23.9	22.5	1
8	5	5	2	17.3	126.4	16.9	13.79	1
8	5	6	11	17.7	148.4	32.8	25.07	1
8	5	8	2	19.9	136.6	13.8	13.7	1
8	5	11	11	20.8	138.3	33.6	23.76	1
8	5	14	11	22.5	124.4	19.4	23.33	1
8	5	17	2	21.6	140.6	17.6	11.55	1
8	5	20	11	24.3	146.4	26	22.61	1
8	6	1	14	1.3	170.1	3.4	4.95	1
8	6	2	11	2.7	162	27.4	24.57	1
8	6	3	2	11.3	153.7	17.6	16.06	1
8	6	7	11	12.9	162.9	25.1	24.77	1
8	6	9	11	14.7	161.8	27	6.6	2
8	6	10	2	17	153.4	11.1	8.19	1
8	6	14	11	19.5	162.1	24.6	23.82	1
8	6	21	11	22.4	177.4	31.4	23.91	1
8	6	22	11	23	157.2	21.3	18.35	1
8	6	28	1	24.6	178.2	4.7	4.2	1
8	6	30	2	23.4	159.5	14.4	13.39	1
8	7	8	11	9.5	180	29	27.11	1
8	7	10	3	15.9	205	13.1	9.59	1
8	7	13	11	20.3	209.5	32.1	25.91	1
8	7	16	11	21	190.2	31.3	26.26	1
8	8	3	1	3.7	223.3	14.3	10.06	1
8	8	9	11	14.3	215.3	28.5	24.38	1
8	8	14	1	19.4	226.3	9.1	7.94	1
8	8	17	2	17.8	217.8	12.5	13.08	1
8	8	19	2	21.8	224	13.6	16.03	1
8	8	20	14	21.2	213.9	2.6	4.82	1
8	8	22	2	22.7	220.4	14.7	15.62	1
8	8	23	11	19.1	237.9	31.9	24.76	1
8	8	25	2	22.5	231.9	15	15.62	1
8	8	27	11	24.4	212.3	18.3	22.06	1
8	9	2	11	6.9	272.1	24.6	25.36	1
8	9	3	1	7.5	249.6	12.2	10.26	1
8	9	4	2	8.2	255.4	12.7	14.47	1
8	9	8	11	14.3	253.7	24.8	25.41	1
8	9	11	11	20.2	247.3	17.9	22.51	1
8	9	14	1	21.4	255.7	5.9	4.9	1
8	9	15	11	22.2	249.8	22.9	22.97	1
8	9	17	2	22.3	254.3	14.6	15.26	1
8	9	18	2	23.9	266.3	21	18.93	1
8	9	20	11	19.9	268.1	30.8	26.23	1
8	10	1	2	6.9	293	16.3	15.29	1
8	10	4	11	8.4	276.2	24.4	23.03	1
8	10	15	2	17.7	300	17	9.01	1
8	10	19	2	21.9	275	13.8	14.19	1
8	10	23	2	22.6	281.4	11.6	12.13	1
8	11	2	11	6.4	320.3	33.7	27.21	1
8	11	5	11	7.6	322.4	37.6	27.05	1
8	11	8	14	9.6	324.4	2.6	4.66	1
8	11	9	11	12.2	326.4	26.7	25.77	1
8	11	10	2	13	308.1	13	13.76	1
8	11	11	11	13.2	308.6	17.5	21.3	1
8	11	12	14	13.7	311.7	2.7	4.11	1
8	11	14	11	18.3	302.7	27.5	25.54	1
8	11	15	11	20.7	312.3	39.2	28.16	1
8	11	17	2	22.9	323.7	20.5	16.98	1
8	11	20	14	24.5	321.5	2.2	4.11	1
8	12	1	11	5.1	355.7	21	23.74	1
8	12	4	1	10.6	332.2	4.6	4.11	1
8	12	7	1	12.1	358.8	5.7	4.4	1
8	12	11	11	14.1	355.6	37.9	27.73	1
8	12	12	11	16.6	332.4	23.8	23.41	1
8	12	13	11	17.2	334.9	35.8	27.5	1
8	12	21	14	21.1	335.1	5	4.06	1
9	1	2	4	9.3	11.7	30.5	21.3	1
9	1	5	4	10	28.7	30.4	23.47	1
9	1	14	11	19.1	9.1	19.9	20.17	1
9	1	19	1	21.2	15.3	7.6	6.54	1
9	1	20	4	21.5	12.7	27.2	25.03	1
9	1	24	2	23.8	1.3	11	11.31	1
9	1	25	4	23	9.8	19.2	20.51	1
9	1	26	11	24.1	6.1	20.9	21.65	1
9	1	27	2	23.4	15	13.7	13.03	1
9	2	1	2	7.4	31.7	26.6	21.48	1
9	2	3	2	13.9	46.1	19.8	15.97	1
9	2	4	11	14.4	45.4	23.9	24.39	1
9	2	5	2	15.3	51.5	16.7	14.16	1
9	2	6	4	16.6	39.4	20.2	21.21	1
9	2	8	1	16.5	59.7	16.1	14.61	1
9	2	10	4	18.5	37.3	24.9	20.98	1
9	2	12	2	19.3	45.3	13.2	12.39	1
9	2	13	4	18.5	49.1	17.6	20.61	1
9	2	15	4	21.5	58.7	27	22.67	1
9	2	17	2	22.5	55.9	6.5	6.19	1
9	2	18	2	22.6	43.1	12.1	10.88	1
9	2	20	4	22.8	35.9	19.3	21.29	1
9	2	23	4	23.4	46.2	21.1	24.21	1
9	2	24	4	23.8	51.3	16.9	19.81	1
9	2	25	4	24.4	51.1	20.4	23.39	1
9	2	26	4	24.9	58.6	14.6	15.82	2
9	3	1	11	3.2	75.8	30.1	22.94	1
9	3	2	2	3.4	87.3	17.4	15.28	1
9	3	4	1	6.6	87.4	4.8	4.11	1
9	3	5	4	10.6	84.7	30	22.68	1
9	3	7	2	12	62.2	18	15.2	1
9	3	8	11	12.6	79.1	17.4	20.58	1
9	3	9	11	12.9	80.1	30.4	23.95	1
9	3	10	4	13.3	87.8	22	21.69	1
9	3	13	2	16.2	76.4	8	6.13	2
9	3	14	4	15.3	82.4	18.3	6.75	2
9	3	17	4	17.5	65	25.7	21.59	1
9	3	18	4	17.9	75.9	19.3	18.7	1
9	3	21	2	19.5	76.7	15.8	16.57	1
9	3	28	11	23.4	72.5	17.3	18.71	1
9	3	29	11	23.3	60.2	24.6	23.05	1
9	3	30	2	24.6	67.6	10.5	7.99	1
9	4	2	2	9.1	94.9	16.7	13.42	1
9	4	5	11	16.2	117.6	18.7	19.93	1
9	4	6	2	16.4	116.3	18.5	13.67	1
9	4	10	2	18	96.6	11.9	7.68	1
9	4	11	4	18.9	98.3	24.7	21.08	1
9	4	12	4	20.7	115.4	24.7	23.18	1
9	4	14	1	21.7	119.6	18	13.74	1
9	4	15	2	21.7	108.5	17.4	14.43	1
9	4	18	2	22.5	100.2	12.3	11.13	1
9	4	19	4	23.9	93.3	29.2	23.43	1
9	4	20	4	23.8	102.6	28.2	23.14	1
9	4	21	4	23.9	111.1	27.2	20.77	1
9	5	1	2	7.1	134.9	10.9	11.67	1
9	5	10	11	14	134	14.2	13.7	1
9	5	11	2	16.4	127	18.3	14.59	1
9	5	13	4	18.6	129.7	27	22.54	1
9	5	15	2	21.5	142.3	24.5	18.24	1
9	5	17	2	24.2	127.1	13.1	12.77	1
9	5	18	2	24	125	10.6	11.47	1
9	6	2	1	7.8	156.5	5.9	5.05	1
9	6	3	11	7.7	158	20.7	22.26	1
9	6	4	2	7.7	161.9	10	12.11	1
9	6	5	3	8.4	173.4	25.9	18.31	1
9	6	11	4	14.2	174.8	26.8	26.06	1
9	6	15	2	17	170.4	15.2	14.76	1
9	6	16	11	17.4	171.5	20.7	25.24	1
9	6	19	2	19.9	160.9	20.2	19.38	1
9	6	22	2	23.1	158.2	19.2	14.11	1
9	6	23	11	21.3	172.1	21.1	23.04	1
9	6	24	2	20.7	177.8	18.5	14.96	1
9	6	26	1	24.2	163.3	15.9	14.81	1
9	7	6	11	18	183.2	34.2	25.98	1
9	7	8	11	22.3	184.4	38.2	27.39	1
9	7	11	2	24.7	184.2	20.5	16.47	1
9	7	12	1	24.9	182.3	14.1	10.72	1
9	8	1	11	5.1	219.2	21.8	21.93	1
9	8	2	4	6	229.4	30	25.71	1
9	8	3	2	5.6	218.4	16.9	14.21	1
9	8	4	11	6.4	216.5	17.2	18.49	1
9	8	5	2	7.3	234.2	8.6	8.43	1
9	8	6	2	8.1	232.3	17	16.05	1
9	8	7	11	9.6	236.6	32.4	24.19	1
9	8	8	2	12.8	229.8	10.7	9.55	1
9	8	9	4	12.6	225.9	29.1	22.37	1
9	8	10	2	18	224.9	18.4	14.02	1
9	8	11	11	20.5	239.4	24.4	23.68	1
9	8	13	11	21.6	225.7	18.4	23.34	1
9	8	14	11	22.2	220.2	26.5	24.5	1
9	9	1	11	3.5	265.4	28.8	27.16	1
9	9	2	2	4	269.4	18.4	15.37	1
9	9	4	2	8.1	269.1	15	13.74	1
9	9	5	2	8.7	242.4	12.9	13.64	1
9	9	7	2	10.1	244.3	17.3	14.85	1
9	9	10	2	17	250.9	18.6	13.56	1
9	9	19	11	20.9	240.3	34.9	25.94	1
9	9	20	2	22.6	240.4	16.1	12.44	1
9	9	22	3	24.9	243.8	16.9	15.87	1
9	10	1	4	6.4	294.3	27.7	19.4	1
9	10	2	2	6.8	298.6	14	10.84	1
9	10	10	2	16.4	287	12.1	17.13	1
9	10	13	4	18.8	294.4	33.5	24.26	1
9	10	14	2	19.9	289.4	13.5	11.88	1
9	10	15	11	21.5	298.5	35.5	24.72	1
9	10	17	2	23.1	283.5	18.8	17.63	1
9	11	7	4	13.1	329.4	19.9	22.17	1
9	11	8	2	12.7	325.5	8.1	7.28	1
9	11	10	2	13.2	314.6	13.4	13.57	1
9	11	12	4	14.6	309.5	26	20.23	1
9	11	13	2	16.7	306.1	15.4	14.39	1
9	11	14	4	18.4	304.9	28.6	24.2	1
9	11	15	11	17.3	323.1	19.7	20.36	1
9	11	16	11	17.6	323.7	14.1	16.36	1
9	11	17	2	16.5	330	18.6	14.53	1
9	11	18	2	20.5	326	16	13.82	1
9	11	20	2	22.1	326.7	10.3	12.4	1
9	11	21	3	21.8	322.7	14.2	13.18	1
9	11	25	2	22.7	314.3	16.1	13.92	1
9	11	26	1	21.8	305.8	18	16.26	1
9	11	27	11	22	304.3	13.5	16.44	1
9	11	29	2	24.5	310.5	10.7	11.84	1
9	11	30	2	25	306.4	14.5	11.18	1
9	12	1	4	3	339.7	32.7	23.9	1
9	12	5	4	13	339	20.3	19.27	1
9	12	6	2	13.8	336.2	10.9	8.45	1
9	12	7	11	14.7	337	19.2	21.04	1
9	12	10	4	16.6	347.5	19.7	21.74	1
9	12	11	2	17.3	353.7	11.1	8.14	1
9	12	13	4	18.2	346	25.4	24.34	1
9	12	15	11	18.4	334.7	12.4	17.43	1
9	12	17	4	20.4	332.2	29	23.52	1
9	12	18	1	18.9	350.9	15.1	14.51	1
9	12	19	11	19.3	354.2	26.7	22.32	1
9	12	22	11	21.1	351.7	13	18.04	1
9	12	23	1	22.1	355.1	17.1	14.89	1
9	12	24	1	22.5	350.8	12.2	12.76	1
9	12	26	4	23.4	347.7	18.8	21.23	1
9	12	28	2	23.9	343.4	14.4	10.55	1
9	12	29	2	24.5	351.1	16.2	13.98	1
10	1	1	3	2.4	24	12.9	15	1
10	2	16	2	17.4	53	12.8	11.71	1
10	2	17	14	18	54.1	2.5	4.29	1
10	3	2	11	4.3	89.7	25.1	24.1	2
10	4	3	2	6.5	98.8	13.7	13.97	1
10	4	17	14	19.1	115	4.8	6.49	1
10	4	23	14	22	111.5	2.5	4.55	1
10	4	24	14	22.9	110.9	2.3	4.11	1
10	4	26	14	23.6	108	2.6	4.26	1
10	4	31	14	24.3	116.4	5.1	5.89	1
10	5	22	14	18.7	123.7	5.6	5.76	1
10	5	23	14	20.7	123.1	5	7.15	1
10	5	24	14	21.3	127.9	3.3	5.08	1
10	5	25	14	21.3	129	10	7.58	1
10	6	12	14	17.9	153.2	3.1	4.66	1
10	7	1	1	6.3	203.8	5.4	4.96	1
10	8	1	2	5.6	215.2	15.3	12.36	2
10	8	10	11	20.4	226.3	14.9	20.58	2
10	8	12	2	20.7	212.9	11.3	11.2	1
10	9	13	14	14.4	239.2	3.9	5.83	1
10	12	2	3	15.8	353.7	10.2	7.49	1
10	12	10	2	20.9	347.8	16.5	14.37	1
10	12	12	11	21.6	341.7	18.4	21.7	1
11	1	1	2	3.1	18.4	12.8	11.04	1
11	1	5	1	9.7	2.6	6.6	5.17	1
11	1	8	2	10	14.1	18	17.02	1
11	2	11	1	18.3	34.3	5.1	4.34	1
11	2	14	1	19.2	50.2	8	5.86	1
11	2	15	2	19.2	53.4	14.5	11.15	1
11	2	16	11	19.2	53.8	34.4	26.17	1
11	2	17	2	21.8	38.5	22.8	15.56	1
11	2	18	11	22	36	32.3	22.37	1
11	2	20	11	22.6	32	29.5	25.56	1
11	2	23	4	24.7	37.4	26.7	22.19	1
11	3	2	1	6.5	65.6	4.6	4.06	1
11	3	3	2	7.2	60.9	18.6	18.57	1
11	3	7	2	8	83	14.5	14.86	1
11	3	10	1	14.5	78.8	4.9	4.8	1
11	3	14	11	15.7	81	28.2	24.74	1
11	3	18	11	19.6	65.8	36.5	26.85	1
11	3	19	1	19	70.5	13.3	9.29	1
11	3	20	1	19	70.9	6.4	4.91	1
11	3	22	11	20.2	73.7	38.3	27.41	1
11	3	23	2	19.7	80.7	14.7	14.33	1
11	3	28	2	23.5	72.3	16.8	16.01	1
11	3	29	11	23.4	75.2	32.1	25.2	1
11	3	30	11	23.6	77.7	28.9	26.67	1
11	4	2	2	5.2	91.8	18.4	17.55	1
11	4	6	1	9.6	104.7	4.6	4.54	1
11	4	8	2	9.8	96.9	13.2	13.75	1
11	4	27	11	17.9	93.6	27.5	22.41	1
11	4	29	2	20.4	97.4	15.7	12.58	1
11	4	30	4	23.8	100.1	23.2	22.46	1
11	5	2	1	15.3	127.5	4.7	4.04	1
11	5	4	2	16.2	144.2	18	14.55	1
11	5	5	11	17.9	143.9	42.8	23.29	1
11	5	7	1	20.3	149.5	5.4	4.67	1
11	5	8	1	17.6	138.9	20.3	15.51	1
11	5	10	1	17.5	128.6	6.2	5.76	1
11	5	14	14	21.8	132.2	2.9	4.61	1
11	5	15	2	23.2	136.2	18.3	16.53	1
11	5	16	2	24.2	130.7	12.2	7.86	1
11	5	18	14	23.3	125.9	2.5	4.18	1
11	6	5	2	14.1	162.8	14.7	12.64	1
11	6	7	4	18.1	161.9	20.2	18.13	1
11	6	8	1	18.8	163.9	6.5	5.46	1
11	7	1	11	3	192	37	22.86	1
11	7	5	11	6.8	189.2	19.1	16.64	1
11	7	7	2	10.6	183.5	17.1	13.36	1
11	7	14	11	15.2	204.1	19.3	18.13	1
11	7	15	11	15.6	200.6	20.7	17.92	2
11	7	16	2	18.1	209.5	18.5	16.66	1
11	7	17	2	17.7	205.1	16.9	16.47	1
11	7	18	11	17.5	192.6	21.7	22.55	1
11	7	19	2	18.4	190.2	16.5	14.16	1
11	7	24	11	23.3	198.4	28.7	22.16	1
11	7	25	2	24.2	184.1	20.4	19.38	1
11	8	1	11	1.56	229.9	28.4	22.54	1
11	8	2	2	6.1	236.2	18.2	15.03	1
11	8	9	11	14.8	218.2	17	20.98	1
11	8	10	2	14.5	214.2	16.5	15.58	1
11	8	12	2	16.5	221.1	16.7	15.85	1
11	8	14	2	18.5	227.4	15.2	13.4	1
11	8	15	4	18.2	223.9	39.4	24.7	1
11	8	16	11	21.3	216.4	18.6	19.36	1
11	8	17	11	20.9	219.6	21.1	21.06	1
11	8	18	2	21.5	222.1	12.5	11.48	1
11	8	19	11	19.3	238.5	23.7	19.36	1
11	8	21	1	20.5	240	5.8	5.14	1
11	8	22	2	20.9	240	16.1	13.73	1
11	8	24	11	23.35	232.2	20.9	18.51	1
11	8	25	2	24.16	231.7	16.4	14.12	1
11	8	26	11	24.53	225.8	15.4	18.33	1
11	9	2	11	8.3	266.5	26.8	21.14	1
11	9	13	11	17.2	255.4	30.1	26.05	1
11	9	14	2	18.1	264	13.9	12.51	1
11	9	16	11	19.5	258.2	19.2	21.03	1
11	9	17	2	20.1	257.9	10.3	11.95	1
11	9	18	11	21	268.8	22	20.18	1
11	9	19	11	22.5	261.5	12.4	14.87	1
11	9	21	11	21.4	248.5	14.9	19.23	1
11	9	22	2	22.8	249.6	16.2	15.11	1
11	10	2	1	7.7	280.2	17.9	15.8	1
11	10	6	2	10.6	277.7	16.8	16.18	1
11	10	8	2	12.1	292.8	15.1	12.06	1
11	10	9	11	12.6	292.1	17.4	20.03	1
11	10	18	2	24.7	279.2	16.2	16.74	1
11	11	1	2	5.4	314.8	18.4	16.98	1
11	11	2	2	7.6	305	17.3	18.33	1
11	11	3	2	8.9	303.3	12.4	13.77	1
11	11	4	11	11.3	317.5	30.6	23.99	1
11	11	5	11	13.1	319	30.5	25.78	1
11	11	6	2	14.4	313.4	19	13.69	1
11	11	8	1	15	319	6.5	5.49	1
11	11	9	11	13.7	326.1	31.5	22.41	1
11	11	11	11	18.7	327.4	35.3	24.11	1
11	11	13	11	19.4	319.3	39.4	25.11	1
11	11	17	2	22.1	302.7	13.2	11.03	1
11	11	19	11	22.2	316.2	20	21.02	1
11	11	20	2	22.7	322.3	17.4	14.76	1
11	11	22	11	22	327.3	24.6	23.61	1
11	11	23	2	23.1	327.3	14.2	14.04	1
11	11	24	2	24.3	329.5	21	16.15	1
11	12	2	11	1.54	355.6	18.6	19.46	1
11	12	4	14	4.4	348.4	2.1	4.34	1
11	12	5	14	6.8	359	2.8	4.86	1
11	12	10	2	14.29	346.6	17.9	16.17	1
11	12	20	11	18.6	348.3	23.3	25.64	1
12	1	1	2	3.3	7.3	23	20.41	1
12	1	2	2	3.3	23.4	18	18.44	1
12	1	3	11	6.1	12.6	15.7	19.32	1
12	1	4	2	6.4	29.1	19.9	16.05	1
12	1	5	11	8.7	26.5	29.5	24.51	1
12	1	7	2	11.8	20.2	17.6	15.57	1
12	1	9	11	17.2	30	37.3	24.78	1
12	1	10	11	17.7	21.7	28.9	24.83	1
12	1	11	11	18.4	14.7	33	24.58	1
12	1	12	1	18.3	12.2	9.5	7.66	1
12	1	14	1	16.1	2.9	6.7	4.85	1
12	1	15	2	18.2	4.8	16	12.02	1
12	1	20	1	21	17	4	4.22	1
12	1	23	11	22.9	22.1	25.9	22.25	1
12	1	24	2	20.3	24.9	17.1	16.05	1
12	1	25	1	21.3	27.8	4	4.13	1
12	2	2	11	8.3	41.9	26.3	25.95	1
12	2	3	11	11.9	60	24.9	24.12	1
12	2	4	11	12.6	56.7	15.7	20.4	1
12	2	5	2	12.9	55.6	13.7	13.87	1
12	2	6	2	13.2	45.9	16.5	16.23	1
12	2	7	11	12.7	35.1	35.2	25.09	1
12	2	8	2	14.6	57.6	16.8	19.88	1
12	2	9	2	19.7	57.8	14.3	17.61	1
12	2	11	3	20.5	60	4.4	4.34	1
12	2	12	11	20.3	32.9	34.3	24.37	1
12	2	14	2	21	43.2	16.7	16.72	1
12	2	15	2	22.2	33.9	11.6	12.28	1
12	2	17	2	24.7	35.4	15.2	13.88	1
12	2	18	2	24.1	46.8	20.8	16.99	1
12	3	1	11	9	63.3	26.2	23.33	1
12	3	3	2	12.8	74	11.8	12.74	1
12	3	4	2	12.9	88.6	14	13.39	1
12	3	6	11	15.3	89.3	28.4	21.47	1
12	3	7	2	14	62.8	14.9	15.18	1
12	3	8	2	14.4	66.9	12.5	14.76	1
12	3	9	2	16.6	64.4	10.9	11.41	1
12	3	10	2	16.7	73.6	12.5	14.05	1
12	3	11	2	17.7	80.2	12.2	13.03	1
12	3	12	2	17.7	87.1	16	14.93	1
12	3	13	2	19.5	87	15.1	15.03	1
12	3	16	2	19.4	75.3	13.5	13.47	1
12	3	18	11	19.5	71.6	37	25.51	1
12	3	19	2	19.2	65.8	17	13.92	1
12	3	22	11	21.9	66	18.9	20.59	1
12	3	24	2	23.1	71	14	14.05	1
12	3	25	2	23	77	14.4	15.32	1
12	3	26	2	24.2	75.2	15.5	16.37	1
12	3	27	11	22.3	80.5	24.3	23.42	1
12	3	28	2	23.3	81.5	13.2	13.44	1
12	3	29	2	22.4	84.7	14.7	13.28	1
12	3	30	11	22.2	86.6	38.4	22.87	1
12	3	31	11	21.7	87	19.3	19.26	1
12	4	2	11	7.9	112.3	16.3	20.58	1
12	4	3	2	8.9	111.6	22.1	15.79	1
12	4	4	11	12.2	104.2	31.7	23.29	1
12	4	5	2	12.9	106.4	9.7	12.78	1
12	4	6	2	14.2	99.2	12	13.45	1
12	4	7	11	13.1	113.7	23.4	23.16	1
12	4	8	2	12.9	115.5	12.4	11.76	1
12	4	9	11	15.6	97.5	19.3	19.65	1
12	4	10	2	16.6	93.3	16.4	15.69	1
12	4	14	2	21.3	97	13.8	14.88	1
12	4	15	2	21.6	90.8	12.2	12.88	1
12	4	16	11	23.3	97.2	24.3	23.3	1
12	4	17	2	24.1	99.9	15.2	12.74	1
12	4	18	11	24.3	103.3	24	22.2	1
12	4	20	11	22.9	108.9	19.8	20.34	1
12	4	21	2	22.8	112.8	14.3	14.28	1
12	4	22	11	21.4	111.1	17.3	21.28	1
12	4	23	11	21.3	111.2	14	18.89	1
12	4	24	2	20.8	117.2	17.7	14.46	1
12	5	1	2	3.3	146.2	17.2	18.98	1
12	5	2	2	6.4	131.7	18.1	18.86	1
12	5	3	2	7.6	127.8	14.7	15.42	1
12	5	4	2	7.5	138.8	11.2	14.3	1
12	5	5	2	7.2	144.5	14.3	16.65	1
12	5	6	2	8.6	147.2	15.8	16.47	1
12	5	8	11	9.2	129.9	25.5	22.59	1
12	5	9	2	11.1	126.1	21.6	21.15	1
12	5	11	2	12.2	144.3	13.1	15.83	1
12	5	12	11	13.1	124.9	27.6	21.71	1
12	5	13	2	14.3	120.1	10.2	11.87	1
12	5	14	2	14.9	124.8	13.1	14.74	1
12	5	17	2	13.7	136.7	11.4	13.21	1
12	5	18	2	13.7	142.1	15.7	16.1	2
12	5	19	2	14.8	147.3	16	17.23	1
12	5	20	2	15.5	144.1	15.5	15.38	1
12	5	22	2	17.1	134	16.9	17.46	1
12	5	24	2	16.5	121	7.9	4.12	2
12	5	25	2	17.4	125.5	17.3	15.76	1
12	5	26	11	19.8	121.3	23.9	19.8	1
12	5	27	11	18.9	132.4	17.6	18.63	1
12	5	28	2	20.4	131.7	10.8	9.66	1
12	5	29	4	22.2	128.4	29.6	22.08	1
12	5	30	4	24	122	38.9	23.28	1
12	5	31	2	24.2	127.3	16.5	15.48	1
12	5	32	2	22.5	132.4	13.4	13.18	1
12	5	33	2	22.3	136.3	14.2	13.2	1
12	5	35	2	22.5	139.8	12.7	11.54	1
12	5	36	11	23.1	142	35.8	21.19	1
12	5	37	2	21.9	144	16.7	13.22	1
12	6	1	2	6.3	153.8	12.1	12.55	1
12	6	2	2	9.9	155.4	14.5	14.59	1
12	6	3	2	9.7	168.1	12.7	14.99	1
12	6	4	2	10.7	159.1	13.9	16.59	1
12	6	7	2	12	170.6	13.7	15.58	1
12	6	8	2	13.5	172	11.2	12.77	1
12	6	10	2	14.7	178	17.2	17.82	1
12	6	11	11	15	166.5	19.1	20.33	1
12	6	12	2	13.7	159.8	19.2	15.28	1
12	6	13	2	15.6	163.3	7.8	10.66	1
12	6	14	11	15.3	156.4	20.5	21.19	1
12	6	15	2	15.4	163.1	12.4	12.58	1
12	6	16	11	15.9	159.6	17.2	18.17	1
12	6	17	2	16.1	158.7	14	12.39	1
12	6	18	11	16.8	175.8	17.4	20.56	1
12	6	19	2	16.7	177.7	14.8	13.35	1
12	6	20	11	18.6	173.1	20.6	21.73	1
12	6	21	2	19.7	178.6	15.5	13.38	1
12	6	23	11	19.3	165.1	23.8	21.14	1
12	6	24	2	18.3	157	11.5	12.34	1
12	6	26	2	19.5	153.5	16.5	18.24	1
12	6	28	2	20.2	156.7	14.7	15.79	1
12	6	29	11	21.6	156	21.2	21.13	1
12	6	31	3	20.3	171.9	14.8	13.76	1
12	6	32	11	20.9	171.6	24.8	20.94	1
12	6	33	2	22.9	154.3	12.4	12.59	1
12	6	34	11	24.3	152.9	23.3	20.5	1
12	6	35	11	24.1	158	24.7	21.89	1
12	7	1	11	5.4	212.3	24.9	21.34	1
12	7	2	2	7.2	208.1	11.8	13.24	1
12	7	11	11	14.9	196.6	35.6	24.08	1
12	7	12	2	14.6	183.3	10.1	11.09	1
12	7	13	2	16.5	202.7	19.7	16.09	1
12	7	14	11	17.3	198.6	13.9	18.24	1
12	7	15	11	20.1	184.3	19.4	21.24	1
12	7	16	11	19.8	195.6	13.2	15.1	2
12	7	17	2	20.4	185.9	17.7	15.88	1
12	7	18	11	22.2	196	32.9	22.7	1
12	7	19	2	21.7	203.6	11.9	11.02	1
12	7	20	11	22	205.1	34.2	21.67	1
12	7	21	11	18.7	206.2	34	24.88	1
12	8	1	2	2.1	223.2	12.6	17.42	1
12	8	4	2	5.5	239.1	14.5	15.3	1
12	8	5	11	6.7	224.6	27.5	21.15	1
12	8	8	2	10	239.2	17	21.55	1
12	8	9	2	10.3	230.5	16.2	16.99	1
12	8	10	2	11.4	223.4	16.2	18.73	1
12	8	11	11	12.8	227.9	17.6	20.92	1
12	8	12	2	13.4	219.2	13.3	11.35	1
12	8	13	2	13.8	231.1	15.6	16.04	1
12	8	14	2	14.3	236.2	15.2	16.82	1
12	8	16	11	17.2	220.3	31	23.98	1
12	8	17	2	17.8	224.3	14.5	13.81	1
12	8	18	2	18.1	234.8	17.4	16.08	1
12	8	19	2	18.8	237.2	9.9	12.35	1
12	8	20	11	20.4	241.2	20.5	23.49	1
12	8	21	2	22.4	237.9	16.6	15.1	1
12	8	22	11	23.3	237	35.7	25.41	1
12	8	23	11	23.9	237.7	22.5	21.35	1
12	8	24	11	22.6	234.5	31.9	26.82	1
12	8	25	2	24.9	237.6	13	11.11	1
12	8	27	11	20.8	218.8	21.4	19.72	1
12	9	1	2	2.92	239.7	19.6	20	1
12	9	2	2	6.3	268.7	19.3	18.42	1
12	9	3	2	7.6	246.8	16.2	16.51	1
12	9	4	2	12	264.3	11.3	13.1	1
12	9	5	11	11.8	253.7	33.9	23.51	1
12	9	6	2	12.8	264.1	17.9	14.68	1
12	9	7	2	12.7	254.7	12.5	12.41	1
12	9	8	11	14.8	250.3	25.8	22.84	1
12	9	9	2	15	254.3	12.9	14.55	1
12	9	11	2	16.7	268.5	26.3	21.16	1
12	9	12	11	16.3	257.3	14.8	18.73	1
12	9	13	2	16.5	250	10.5	13.59	1
12	9	15	11	18.1	242.5	21.5	23.73	1
12	9	16	2	19	242.1	14.6	14.42	1
12	9	17	2	19.2	247.4	11.3	11.71	1
12	9	18	11	19	251	35	25.92	1
12	9	19	2	19.7	256.7	15	13.73	1
12	9	24	11	20.3	270.2	35.7	24.03	1
12	9	25	2	20.9	264	12.1	13.94	1
12	9	26	2	21.6	263.1	10.3	13.44	1
12	9	29	2	20.7	248.7	14.2	13.1	1
12	9	32	2	23.5	266.3	13.5	15.35	1
12	9	33	11	24.9	262.1	21.4	24.9	1
12	10	1	11	5.4	275.7	15.8	18.71	1
12	10	2	2	5.5	276.2	15.9	18.99	2
12	10	4	2	11.7	274.9	18.9	18.66	1
12	10	7	2	15.8	286.2	15.2	16.03	1
12	10	8	2	14.4	276.4	23.6	19.16	1
12	10	14	2	22.6	274.6	14.9	15.46	1
12	10	15	11	22	282.1	26.7	24.69	1
12	10	17	11	23.4	279.2	30.1	24.29	1
12	10	18	11	23.6	285.3	20.3	22.79	1
12	10	19	11	22.8	293.3	30.5	25.41	1
12	10	20	11	23.8	295.5	34.5	21.67	1
12	11	1	2	6	300	19	19.14	1
12	11	3	11	13.8	303.3	35.3	24.57	1
12	11	4	2	13.3	311	19.2	15.03	1
12	11	5	2	12.4	325.1	14.8	12.27	1
12	11	6	11	14.9	307.3	19.9	23.18	1
12	11	7	11	14.7	316.6	16.4	19.57	1
12	11	8	11	14.4	326.1	19.9	19.8	1
12	11	10	11	17	322.7	42.2	26.28	1
12	11	11	11	18.6	316.9	20.6	20.9	1
12	11	12	11	17.4	301.4	34.9	25.32	1
12	11	13	2	23.1	303.1	17.1	13.54	1
12	11	15	2	22.6	307.2	16.1	16.45	1
12	11	18	2	22.5	310.9	16.4	17.3	1
12	11	19	11	20.4	321.9	23.8	19.2	1
12	11	20	2	19.3	329	13.5	13.4	1
12	11	22	1	23.4	325.9	3.6	4.09	1
12	11	23	2	24.3	328	9.4	10.78	1
12	11	24	2	24.4	324.9	18.3	16.28	1
12	11	25	2	11.3	319.4	18.3	15.57	1
12	12	2	11	8.8	346.9	34	24.01	1
12	12	5	11	13.2	349.8	12.3	17.76	1
12	12	6	2	13.3	345.4	14.6	14.01	1
12	12	7	2	14.5	342.3	14.7	15.45	1
12	12	8	2	14.8	336.9	10.9	11.85	1
12	12	9	11	15.8	334.4	38	27.32	1
12	12	10	3	18.4	336.1	12	10.65	1
12	12	15	11	20.5	344.5	30.2	22.28	1
12	12	16	11	21.1	358.6	18.7	19.77	1
12	12	19	2	24.2	340.6	13.5	13.89	1
13	1	2	11	2.8	15.1	40.5	26.99	1
13	1	5	2	11.9	21.5	15.8	16.05	2
13	1	6	2	13.9	27.4	17.7	16.86	1
13	1	23	2	24.5	2.1	13.7	12.99	1
13	2	2	2	8.7	43.3	18.1	18.14	1
13	2	3	1	9.2	42.2	11.8	8.31	1
13	2	4	11	11.8	31.4	13	17.94	1
13	2	7	11	17.1	41.7	23	22.59	1
13	2	9	2	18	34.9	14.9	15.91	1
13	2	17	11	18.7	58.6	16.7	19.65	1
13	2	18	11	20	54.6	15.5	17.39	1
13	2	19	2	20.5	54.4	11.3	12.87	1
13	2	20	2	20.3	50.5	14.2	14.3	1
13	2	21	2	22	60.2	18.4	19.24	1
13	2	22	11	22.7	48.4	22.6	22.4	1
13	2	23	2	23.3	45.6	13.2	12.53	1
13	2	24	2	22.3	44.6	14	13.47	1
13	2	26	11	24.9	49.2	14.9	16.31	1
13	3	4	11	10.5	81.8	22.7	19.56	1
13	3	5	2	10.8	76.6	12.3	12.3	1
13	3	7	3	12.4	65.1	13.1	12.35	1
13	3	9	2	14.1	78.7	19.5	18.68	1
13	3	13	2	17.5	70.1	16.6	18.37	1
13	3	20	11	19	61	22.9	21.02	1
13	3	22	2	24.5	67.8	13.8	13.58	1
13	3	24	2	23.5	75.7	19.5	20.41	1
13	3	28	2	24.5	90.5	12.5	9.28	1
13	4	2	2	7.4	98.4	17.4	16.6	1
13	4	6	2	17.6	120.3	16.2	12.22	1
13	4	9	2	21	113.4	19.9	14.8	1
13	4	10	11	22.8	115.6	21.9	20.3	1
13	4	11	11	23.9	121.3	18.4	18.27	1
13	4	12	2	23.7	117.6	19.9	13.25	1
13	4	17	2	24.7	105.3	17.6	14.46	1
13	5	10	2	13.8	123.3	16.3	15.19	1
13	5	11	11	15.3	123.4	22.3	21.86	1
13	5	12	1	15.5	123	7.9	6.97	1
13	5	13	2	15.7	136.6	21.5	13.9	1
13	5	14	2	19.8	150	14	13.92	1
13	5	15	11	18.9	121.8	37.5	24.26	1
13	5	17	11	20.7	130.8	26.5	21.56	1
13	5	18	11	21	129.9	27.7	21.3	1
13	5	20	2	21.6	136.6	14.7	12.4	1
13	6	9	2	14.3	157.7	15.3	15.07	1
13	6	13	2	16.5	173.2	11	11.95	1
13	6	17	1	18.1	168.4	17.5	13.96	1
13	6	19	2	20.1	179.3	22.5	20.42	1
13	6	20	11	20.6	152.9	33	24.95	1
13	6	21	11	21.3	151.3	20.5	19.99	1
13	6	22	2	20.7	155.1	14.6	14.13	1
13	6	24	2	22.1	173.7	15	17.12	1
13	6	25	2	22.1	168.3	12.3	12.15	1
13	6	26	13	22.7	169.1	23.6	22.04	1
13	6	27	2	23.4	171.2	14.9	12.45	1
13	6	28	2	23.2	166.3	14.4	13.55	1
13	6	29	11	22.3	161.4	29.9	22.65	1
13	6	30	2	22.5	159.5	9.7	12.54	1
13	6	33	3	24.5	154.1	23.4	16.08	1
13	6	34	11	23.7	150.1	20	21.69	1
13	7	1	2	7.1	208.8	15.8	12.09	1
13	7	3	2	8.1	188.6	20	15.51	1
13	7	4	2	12.4	204.9	12.2	10.75	1
13	7	5	11	13	204.6	26.5	25.88	1
13	8	1	2	4.5	227.8	13.7	12.67	1
13	8	4	2	9.6	220.2	14.3	12.04	1
13	8	5	2	10.5	226.2	15.8	13.58	1
13	8	6	11	11.6	230.8	25.8	25.25	1
13	8	8	2	11.1	213.1	14.7	13.71	1
13	8	9	2	15.2	238.6	15.5	13.79	1
13	8	10	11	14.3	226.1	31.1	27.21	1
13	8	11	11	15.8	236.1	27.5	25.27	1
13	8	12	11	16.3	235	16.2	20.56	1
13	8	13	11	16.8	235.3	22.8	23.13	1
13	8	14	1	17.5	215.4	17	15.41	1
13	8	15	11	18.2	225.3	25.3	25.43	1
13	8	18	11	21	224.3	31.5	24.4	1
13	8	19	11	21.9	232.4	25.6	25.43	1
13	8	22	2	24.3	234.5	14.3	12.14	1
13	8	23	2	22.4	227.7	15.8	14.52	1
13	8	24	2	21.8	220.9	17.7	12.3	1
13	9	2	11	6.7	247.1	23.2	25.67	1
13	9	4	2	8	246.6	15.3	14.12	1
13	9	5	2	8.1	261.8	10.3	11.63	1
13	9	6	2	9.2	269.8	16.2	15.63	1
13	9	9	2	10.2	249.9	12.3	12.63	1
13	9	10	3	11.4	248.1	9.7	9.74	1
13	9	12	2	11.9	265.8	11.6	11.79	1
13	9	13	2	12.8	254.1	17	14.74	1
13	9	14	2	12.5	245.9	8.7	7.92	2
13	9	15	11	12.1	244.5	19.8	21.45	1
13	9	21	2	18.5	243.7	18.8	15.5	1
13	9	28	2	21.2	241.8	15.8	15	1
13	9	29	11	23.3	243.2	24.4	25.62	1
13	9	31	2	23	252.1	15.7	14.63	1
13	9	35	11	24	245.3	26.1	19.66	1
13	10	1	2	7.3	277.3	11.8	13.74	1
13	10	11	11	17.9	288.4	14.3	20.24	1
13	10	13	11	19.2	286.5	16.1	20.57	1
13	10	16	2	20.5	286.1	19.1	14.6	1
13	10	18	2	22.4	294.2	10.9	9.96	1
13	10	20	11	21.4	282.1	31.3	23.52	1
13	10	21	1	21.1	276.6	5.2	4.2	1
13	11	1	3	3.1	310.8	25.7	20.59	1
13	11	9	1	15.4	319.9	17.9	15.61	1
13	11	12	1	18.9	317.5	15.8	13.85	1
13	11	15	11	20.8	316.1	25.7	22.19	1
13	11	20	2	24.7	317	13.8	12.96	1
13	12	1	1	3.1	340	5.2	4.62	1
13	12	9	11	15.6	344.3	20.4	21.74	1
13	12	10	11	15.7	345.8	24	25.09	1
13	12	11	11	16	349.6	19.3	19.55	1
13	12	12	3	16.2	350.4	19.4	16.08	1
13	12	18	2	17.8	333	15.7	15.34	1
13	12	19	2	20.5	339.3	17.9	15.05	1
13	12	20	2	20.3	346.8	11.4	11.65	1
13	12	21	11	21.5	346.2	22.9	22.9	1
13	12	22	11	21.8	356.4	39.1	25.27	1
13	12	23	2	24.7	357.2	8.3	10.17	1
13	12	26	11	21.5	335.3	22.3	22.82	1
13	12	28	11	24.1	331.4	23.6	22.45	1
14	1	3	2	7.4	9.3	17.3	14.88	1
14	1	15	2	20.9	4	14.7	13.09	1
14	1	21	2	23.5	16.3	14.2	14.55	1
14	2	1	11	1.21	32.3	26.5	23.44	1
14	2	2	11	1.87	55.7	28.2	24.86	1
14	2	3	11	4.9	44.5	44.5	26.75	1
14	2	4	2	9.62	30.7	19.5	18.02	1
14	2	5	11	10.3	46.3	30.1	25.05	2
14	2	7	2	11	51.4	14.4	11.63	1
14	2	8	11	11.77	29.5	26.4	27.43	1
14	2	10	11	14	47.3	28.4	25.29	1
14	2	15	2	19.45	53.3	18	17.14	1
14	2	17	3	22.7	57.8	23.5	22.09	1
14	2	21	11	22	41.7	37.7	25.16	1
14	3	2	11	13.2	72.6	32.9	24.68	1
14	3	3	2	15.5	71.1	17.4	15.35	1
14	3	4	2	16.5	75.9	16.8	17.99	1
14	3	12	11	22.1	67.6	28.6	23.11	1
14	3	13	11	21.4	88.7	40.5	25	1
14	4	1	2	8.7	95.3	16	16.55	1
14	4	5	11	12.2	92.3	36.9	24.94	1
14	4	18	11	18.4	112.1	22.6	24.13	1
14	4	26	2	21	104.8	17.4	14.69	1
14	4	29	11	22.8	117.8	26.3	24.94	1
14	4	31	11	23.4	120	16.8	19.7	1
14	4	37	3	24	102.1	24.1	17.56	1
14	4	41	2	24.9	116	17.2	14.8	1
14	5	2	2	5	135.3	17.4	18.35	1
14	5	11	2	14.7	121.6	12.7	10.93	1
14	5	17	2	18.7	126.2	11.1	7.64	1
14	5	23	11	20.9	143.6	27	25.67	1
14	5	24	11	20.6	139.7	28.9	26.81	1
14	5	25	2	20.5	136.6	14.7	12.71	1
14	5	26	11	20.1	128.3	34.8	25.35	1
14	5	27	14	21.1	123.5	3.3	5.46	1
14	5	30	11	22.3	130.1	26.7	26.96	1
14	5	31	2	22.6	132.6	14.6	15.91	1
14	5	33	1	23.4	138.1	7.8	5.45	1
14	5	37	11	24.5	132.2	40.4	27.94	1
14	5	39	14	24.4	123.5	2.3	4.22	1
14	6	1	2	6.3	156	15.1	14.9	1
14	6	23	1	21.3	178.3	5.7	4.64	1
14	6	24	11	21.4	169.7	29.7	26.51	1
14	6	26	14	18.9	155.4	3	5.14	1
14	6	34	14	20.1	156.4	3.3	5.43	1
14	6	45	14	24.1	161.2	2.3	4.47	1
14	6	47	14	24.9	165.7	3.8	6	1
14	7	1	11	5.3	202.1	22.3	24.51	1
14	7	2	2	6.1	204.9	15.3	13.21	1
14	7	3	2	8.2	192.6	13.7	14.07	1
14	7	4	11	11.2	202.9	28.6	24.78	1
14	7	5	11	12.1	208.8	21.5	20.6	1
14	7	9	2	13.7	207.2	12.9	13.4	1
14	7	10	1	14	209.6	5.9	4.98	1
14	7	12	2	17.1	210.1	17.9	11.84	1
14	7	26	11	22.8	180.7	16.3	18.88	1
14	7	28	11	24	182.7	13.5	15.65	1
14	7	30	2	24.7	192.1	17.1	13.24	1
14	7	31	11	23.3	195.6	24.9	22.14	1
14	7	37	1	25	202.4	4.8	4.37	1
14	8	5	1	9.5	221	5.8	5.35	1
14	8	6	11	11.1	224.9	21.8	21.96	1
14	8	7	11	11.7	223.4	24.4	23.73	1
14	8	10	2	13.6	235.5	13.9	13.73	1
14	8	11	14	15.4	228.1	2.5	4.1	1
14	8	12	11	15.9	226.4	35.9	23.54	1
14	8	14	11	17.4	231.9	17.7	21.44	1
14	8	15	2	17.7	227.5	14.2	12.56	1
14	8	18	1	20.3	218.2	5.3	4.68	1
14	8	19	11	19.9	220.1	29.3	23.05	1
14	8	20	1	20.2	224.1	4.6	4.6	1
14	8	28	11	22.3	220.5	20.8	22.85	1
14	8	34	11	23.2	229.3	20	20.56	1
14	8	35	11	22.8	233.7	20.7	21.15	1
14	9	2	1	4.3	259	11.4	12.71	1
14	9	3	11	4.6	243.3	25.1	24.09	1
14	9	4	1	5.2	246	19.2	15.31	1
14	9	6	11	9.7	262.8	24.6	20.57	1
14	9	7	1	10.6	263.4	10.8	7.05	1
14	9	8	3	12.3	257	23.6	14.38	1
14	9	9	2	13	242	15	14.84	1
14	9	10	11	14.5	247.3	29.2	22.32	1
14	9	13	11	16.6	242	24.1	21.75	1
14	9	17	2	23.1	243.5	14	11.77	1
14	10	1	11	3	283.1	25.4	22.79	2
14	10	2	2	3.5	291.7	13.7	15.96	1
14	10	4	11	7.2	277.4	24.9	24.19	1
14	10	5	2	7.9	283.7	13.3	13.45	1
14	10	27	1	21.5	298.4	6.5	5.52	1
14	10	28	2	22.1	299.1	14.7	13.32	1
14	10	31	2	23	298.8	13.3	13.42	1
14	11	12	11	16.1	312.1	22	23.42	1
14	11	15	11	20	308.6	32.5	26.42	1
14	11	16	2	18.9	311.1	17.4	16.38	1
14	11	18	11	20.4	326.4	45.3	25.49	1
14	11	19	2	21.6	312.6	14.5	16.5	1
14	11	20	11	23	311.8	32.4	26	1
14	11	22	11	23.7	304.8	40.6	25.39	1
14	11	24	2	24.5	322.5	18	17.6	1
14	12	13	2	14.5	342.6	13.7	13.13	1
14	12	14	2	15.7	346.5	15.7	14.66	1
14	12	15	1	21.5	335.4	17.5	17.51	1
14	12	17	11	19.4	344.7	29.8	25.24	1
14	12	19	11	21	354.3	20	23.37	1
14	12	22	11	21.5	341.6	38	28.32	1
15	1	3	1	7.2	29.1	6	4.39	1
15	3	3	1	6.5	82.8	9.8	6.06	1
15	3	20	3	20.1	64.4	6.6	4.08	1
15	3	21	1	22.8	66.6	10.8	7.25	1
15	5	8	1	16.3	130.3	4.9	4.47	1
15	5	15	1	22	127.6	7	5.13	1
15	5	17	14	24.2	133.4	15.6	15.19	1
15	7	22	2	23.8	197.7	11.2	11.15	1
15	8	32	1	22.5	238	5.5	4.86	1
15	9	10	11	19.7	244.2	40.4	23.8	1
15	9	11	1	19.6	246.7	6.3	5.87	1
15	11	2	1	5	301.7	4.6	4.05	1
15	11	4	1	6.2	325.5	7.3	5.52	1
15	12	9	11	24.1	350.9	54.2	24.43	2
16	1	2	11	8.7	6.2	36.4	26.41	1
16	1	4	1	13.4	27.8	6.8	5.35	1
16	1	5	1	14	24.2	7.9	5.98	1
16	1	6	1	15.1	27.1	20.9	17.27	2
16	1	7	11	15.4	27.1	22.6	22.86	1
16	1	9	11	16.8	19.7	28.1	23.92	1
16	1	11	11	15.2	16.5	27	24.41	1
16	1	12	11	14.9	0	28.7	25.05	2
16	1	16	1	20.7	2.8	22.3	15.33	1
16	1	17	11	21	2.6	25.5	23.03	1
16	1	19	2	23	29.2	15.1	13.7	1
16	1	20	11	23.9	14.9	29.4	24.41	1
16	2	1	1	0.82	48.1	5	4.66	1
16	2	2	11	6.9	52.1	24.7	23.56	1
16	2	3	1	7.6	32.4	13.4	8.19	1
16	2	9	11	17.2	41.1	20.8	22.2	1
16	2	12	11	16	54.7	15.8	15.82	2
16	2	13	3	17.1	55.2	6	4.16	1
16	2	14	11	19.6	52	32	22.74	2
16	2	15	1	21.6	52.3	9.7	5.97	1
16	2	17	11	24	57.8	17.2	18.12	1
16	3	7	11	10.5	66.6	20	22.28	1
16	3	8	11	8.1	85	20.7	20.7	2
16	3	10	11	13.6	86	31.9	25.74	1
16	3	11	11	14.3	88.1	23.5	20.47	1
16	3	13	1	15	78.8	12	10.03	1
16	3	15	1	13.5	65.1	16.8	13.43	1
16	3	16	1	13.8	65.9	12.6	9.06	1
16	3	17	11	16	60.3	34.4	24.82	1
16	3	18	1	19.1	63.7	20.2	14.44	1
16	3	19	11	18.7	67.8	35.6	22.9	1
16	3	20	11	20.9	66	20.2	23.55	1
16	3	21	11	17	80.4	21.6	20.63	1
16	3	22	11	18.3	82.9	27.2	23.14	1
16	3	25	4	20.9	83.8	25.6	22.36	1
16	3	27	1	22.3	83.5	18.5	13.86	1
16	3	28	11	23.8	75.8	19.2	20.47	1
16	3	29	2	24.4	74.4	7.5	5.56	1
16	4	1	3	1.58	88.4	22.9	19.2	1
16	4	3	3	6.2	105.3	19.6	14.3	1
16	4	6	2	10.3	92.4	18.1	16.7	2
16	4	8	11	12.7	118.3	18.4	22.1	1
16	4	12	11	14.6	101.5	21.7	20.04	1
16	4	15	1	17	109.5	7.1	5.15	1
16	4	19	2	18.7	111.4	18.7	18.97	1
16	4	20	11	23.4	117.2	28.1	23.8	1
16	4	22	11	21.7	107.8	33	24.08	1
16	4	23	11	21.3	98.2	18.3	21.49	1
16	4	24	11	22.8	92	21.7	22.22	1
16	4	26	11	24.7	102.1	19.2	23.01	1
16	4	27	2	23.9	104.2	18.5	16.94	1
16	5	3	11	7.8	132.3	39.5	25.23	1
16	5	5	3	9.3	137.8	17.7	10.92	1
16	5	8	14	10.2	147.8	2.3	4.32	1
16	5	9	11	9.9	127.5	23.9	23.5	1
16	5	13	11	13.1	146.7	23.8	24.33	1
16	5	15	11	15.3	124.8	27.1	24.14	1
16	5	16	1	17.1	123.9	12.6	9.64	1
16	5	17	1	16.3	126.1	8.9	6.4	1
16	5	18	11	15.7	144.1	17	24.48	1
16	5	21	2	18.1	148.1	12.5	12.44	1
16	5	23	14	18.5	137.2	2.5	4.44	1
16	5	28	11	20.7	140.8	23.7	23.54	1
16	5	35	11	23.5	129	29.2	24.69	1
16	5	36	14	4.5	140.4	3.8	6.25	1
16	5	37	11	19.9	124.1	19.9	20.93	1
16	6	1	14	8.4	153.1	3.1	5.7	1
16	6	2	11	6.6	177.4	32.5	25.43	1
16	6	3	11	11.4	167.1	19.3	20.03	1
16	6	4	11	12.3	154.2	17.4	23.31	1
16	6	7	11	15	159.5	28.7	25.09	1
16	6	11	1	16.7	175.8	20	17.72	1
16	6	13	11	19	162.1	34.5	24.3	1
16	6	15	2	18.9	153.4	11.4	11.1	2
16	6	16	11	17.9	150.4	29.2	25.4	1
16	6	17	2	21.1	151.2	17.8	18.48	1
16	6	20	11	21.9	156.2	16.3	19.19	1
16	6	23	2	22.6	163.5	14	14.75	1
16	6	24	1	23.5	165.1	17.1	16.8	1
16	6	25	1	23.3	172.5	10.9	10	1
16	7	3	11	7.4	200.9	32.9	25.79	1
16	7	12	11	11.5	209.7	28.9	25.94	1
16	7	13	11	12.8	205.3	30	23.59	1
16	7	14	11	16	180.9	36.5	26.01	1
16	7	15	11	19.9	180.3	33.9	23.71	1
16	7	16	11	20.3	190.5	34.9	25.71	1
16	7	18	1	18.4	198.7	16.6	15.33	1
16	7	20	11	18.4	207.6	31.5	27.72	1
16	7	21	3	20	206.8	25.2	18.12	1
16	7	22	11	19.9	198.7	27	24.38	1
16	7	23	11	23.8	208	23.8	25.5	1
16	7	24	3	22.8	194.1	18.8	16.56	1
16	7	25	2	22.3	189.3	13.3	12.68	1
16	7	27	3	22.8	181.6	22	17.54	1
16	8	4	11	5.5	226.5	29.2	25.3	1
16	8	5	11	13.7	235.6	25.5	24.79	1
16	8	7	11	16.5	222.6	22.5	24.92	1
16	8	9	11	17.4	233.8	22.5	23.62	1
16	8	11	2	21.8	232.2	13.6	11.37	1
16	8	13	11	23.4	230.8	19.8	22.1	1
16	8	15	11	20.9	222.2	39.5	26.01	1
16	8	17	11	24.8	233.2	25.3	23.94	1
16	9	3	1	5.2	268.7	5.5	4.51	1
16	9	5	1	7	266.8	9	6.93	1
16	9	7	1	16.3	255.8	7.3	5.18	1
16	9	10	11	18.2	265.5	34.4	26.3	1
16	9	12	3	20.8	263.3	18.1	15.6	1
16	9	16	11	21.1	250.7	31.4	27.5	1
16	9	18	2	21.6	253.2	14	14.17	1
16	9	20	11	23.3	251.6	26.7	24.43	1
16	9	22	11	23.1	241.6	23.9	26.52	1
16	9	23	2	24.4	251.3	13.2	11.06	1
16	10	3	11	5.9	280	33.2	25.73	1
16	10	5	3	10.6	297.8	17.4	13.95	1
16	10	6	11	11	294.4	28.6	25.95	1
16	10	10	1	12.6	298.6	13	9.61	1
16	10	11	11	14	286.5	27.9	24.43	1
16	10	12	11	12.4	270.6	22.4	23.2	1
16	10	14	11	17.7	275.4	31.2	25.27	1
16	10	16	1	18.6	277.3	11.6	7.98	1
16	10	17	2	19	280.5	14.9	10.8	1
16	10	19	1	19	284.9	7.8	5.82	1
16	10	20	11	20.22	283.6	32.1	26.99	1
16	10	21	11	20.7	285.5	28	22.62	1
16	11	2	1	8.9	323.8	4.8	4.54	1
16	11	3	11	8.6	320.5	26.3	26.1	1
16	11	4	1	9.6	324	5.3	4.84	1
16	11	6	11	12.5	330.3	35.6	26	1
16	11	7	1	13.4	321.8	4.8	4.56	1
16	11	10	1	17.6	323.7	8.7	6.87	1
16	11	14	11	24.1	325.3	30.4	25.69	1
16	11	15	1	24.7	326.5	4.6	4.29	1
16	11	17	11	24.7	303.6	25.5	25.29	1
16	11	18	11	23.3	300.7	23.3	24.42	1
16	12	1	11	6.4	352.4	26.8	21.47	1
16	12	2	3	12.6	347.7	21.6	16.58	1
16	12	3	11	13.1	351	18.4	20.87	1
16	12	7	1	18.7	340.7	19	9.49	1
16	12	8	11	18.9	340.9	29.4	25.05	1
16	12	10	11	18.3	355.1	16.3	21.29	1
16	12	13	11	20.6	334.6	30.5	24.38	1
16	12	15	11	22.8	336.8	18.7	22.46	1

## Sheet: Year3
Overstory plot	Section	Tree #	Species	Distance (m)	Azimuth (°)	dbh (cm)	Height (m)	Survival
1	1	2	4	8.8	16.7	21.1	23.43	1
1	2	1	2	5.6	37.6	23.3	19.31	1
1	2	2	1	6.3	55.9	17.1	13.21	1
1	2	8	11	15.3	41	27.3	27.93	1
1	2	12	11	15.4	54	28.5	26.96	1
1	2	13	2	16.8	45	15.3	12.55	1
1	2	14	2	18.1	33	17.9	17.41	1
1	2	17	11	17.4	50	27.4	26.65	1
1	2	18	1	17.9	55	7.2	5.64	1
1	2	20	1	20.2	36	11.8	9.65	1
1	2	21	11	22.1	31	29.1	25.86	1
1	2	24	1	24.4	44	23.8	17.66	1
1	2	27	11	24.1	51	28.3	26.45	1
1	2	30	11	22.7	60	21.7	24.87	1
1	2	31	1	23.4	54	18.5	17.53	1
1	2	32	14	14	53.4	2.6	4.14	1
1	3	1	3	7.7	67	25.5	21.62	1
1	3	2	11	8.39	89	19.4	22.49	1
1	3	10	11	15.5	73	24.5	25.76	1
1	3	14	1	18.6	71.4	9.4	7.93	1
1	3	15	11	19.5	68.5	22.8	25.91	1
1	3	20	11	23.5	71.7	24.2	25.16	1
1	4	1	1	5.2	118.6	10.3	7.31	1
1	4	3	3	7.8	108.4	16.7	14.47	1
1	4	16	3	17.1	97.8	7.7	6.06	1
1	4	18	11	21.6	95.2	39.2	26.12	1
1	4	19	3	20.5	102.2	9	6.21	1
1	4	25	1	22	102.6	9.3	5.9	1
1	4	26	2	22	101.8	12.4	12.69	1
1	4	27	1	23.3	101	5.4	4.24	1
1	4	28	1	23.3	100.9	14.1	10.84	1
1	5	1	11	6.9	132	22.4	24.23	1
1	5	2	4	11	121.4	32.5	23.92	1
1	5	5	4	13.2	128.5	24.7	20.24	1
1	5	9	11	16.8	139.3	15.6	18.67	2
1	5	12	3	18.3	142.1	9.2	4.72	1
1	5	15	11	20.9	136.6	29.9	23.86	1
1	5	17	11	20.6	149.9	18.7	19.99	1
1	5	19	4	24.5	139	33.6	22.75	1
1	5	20	2	25	138.6	15.9	17.25	1
1	6	1	11	3.2	167.2	33	25.21	1
1	6	3	2	5.3	163.4	16.4	14.74	1
1	6	7	1	12.2	150.6	6	4.28	1
1	6	13	1	15.5	159.2	19.2	19.8	1
1	6	15	11	16.7	163.9	17.2	19.23	1
1	6	17	11	19.4	163.7	26.2	24.66	1
1	6	19	11	22.9	151.3	19.7	24.86	1
1	6	23	3	16.9	170.8	20.9	14.89	1
1	7	2	11	8.1	206.4	29	25.62	1
1	7	13	11	16.7	192.3	20.5	21.38	1
1	7	14	11	16.9	201.6	27.8	25.15	1
1	7	15	1	17.8	203.6	21.3	18.04	1
1	7	16	3	18.3	193.7	10.2	6.28	1
1	7	21	2	20.7	182	14.6	13.28	1
1	7	25	3	23.3	193.4	15	12.41	1
1	8	2	3	5.2	221.1	19	17.39	1
1	8	4	1	7.8	221.3	19.2	16.86	1
1	8	12	2	17.4	224.6	16.2	14.06	1
1	8	15	2	20.7	236	13.3	13.5	1
1	8	16	2	22.1	226.1	19.4	18.4	1
1	8	17	11	22.8	220.6	26.4	27.03	1
1	8	18	2	22.5	214.5	15.2	15.21	1
1	8	19	2	24.1	212.2	13.8	15.4	1
1	8	21	11	24.1	214.8	15.3	16.34	1
1	8	22	2	24.9	218.3	12	12.4	1
1	8	24	2	23.1	228.6	15.2	16.94	1
1	8	26	11	24.9	229.8	18.9	19.81	2
1	9	1	2	2.5	240.2	19.9	15.33	1
1	9	2	2	7.4	243	17	15.49	1
1	9	3	2	7.6	261.4	17.2	19.16	1
1	9	8	2	13.6	244.9	19	15.37	2
1	9	9	2	13.9	244.2	12.7	15.3	1
1	9	11	11	16.8	253.8	36.4	28.12	1
1	9	12	2	16.8	242.2	18.3	17.19	1
1	9	19	11	22.3	265.2	24.1	26.92	1
1	9	20	2	22.7	264.9	13	14.93	1
1	9	21	3	24.4	266.4	19.7	18.49	1
1	9	22	2	21.9	245.7	17.2	17.55	1
1	9	24	2	22.5	241.6	8.7	7.91	1
1	9	25	11	23.4	243.8	34.6	28.11	1
1	10	2	11	10.1	285.5	44.5	27.77	1
1	10	9	11	23.2	275.1	21.3	24.2	1
1	10	11	11	24.1	272.5	26.9	26.51	1
1	11	1	2	5.4	305.5	21.8	18.93	1
1	11	3	2	7.8	310.3	14.5	13.57	1
1	11	4	1	9	308.3	5	4.31	1
1	11	5	1	8.5	318.3	8.4	5.79	1
1	11	10	2	14.5	303.1	23.2	19.15	1
1	11	11	2	15.2	321.8	17.1	15.35	1
1	11	12	11	17.4	327.3	27.8	26.81	1
1	11	16	11	13.5	328.3	36.6	27.16	1
1	11	18	11	22	327.2	32.4	25.99	1
1	11	21	3	23.7	327.3	13.7	13.77	1
1	11	22	3	23.3	329.2	21.5	18.37	1
1	12	1	2	8.3	330.6	14.9	17.4	1
1	12	4	11	10	352.5	32.8	25.27	1
1	12	5	1	10.3	355.7	13.4	11.59	1
1	12	9	1	16	350.2	5.3	4.4	1
1	12	11	1	15.4	346.3	4.1	4	1
1	12	16	1	20.3	347.6	24.4	17.52	1
1	12	17	11	19.5	343.3	17	21.73	1
1	12	21	3	24.7	359.2	20.5	18.5	1
1	12	22	11	19.2	330.1	26.3	26.13	1
2	1	1	11	9	25.5	22.6	22.32	1
2	1	9	11	18	22.6	29.4	23.29	1
2	1	10	2	19.9	23.5	12.8	12.02	1
2	1	11	11	21.7	29.6	22.3	22.05	1
2	1	12	11	21.7	15.1	31.6	23.65	1
2	2	1	11	3.1	51.3	37.2	25.64	1
2	2	2	2	4.9	58.8	12.3	11.93	1
2	2	10	11	15.5	54.5	20.9	19.61	1
2	2	11	11	15.5	49.4	18.3	23.14	1
2	2	13	2	16.3	47.7	16.8	16.75	1
2	2	16	1	18.9	52.9	16.9	13.39	1
2	2	19	11	22.6	35.4	34.4	25.21	1
2	2	20	2	21.4	57.3	16.9	15.62	1
2	2	21	3	21.8	58.4	17.3	15.57	1
2	2	22	11	22.9	56.4	19.9	24.24	1
2	2	23	1	22.2	55.3	14.8	11.51	1
2	2	24	11	23	44.6	27	22.55	1
2	3	1	14	6.9	80.9	4.2	6.28	1
2	3	3	1	8.5	74.2	9.5	6.98	1
2	3	4	11	8.9	85.1	34.1	25.31	1
2	3	12	11	16.4	66.1	33.7	24.47	1
2	3	13	2	17.5	68.5	11.4	9.72	1
2	3	14	2	17.2	79	14.1	13.35	1
2	3	18	11	21.4	78.2	23.1	23.43	1
2	3	23	11	22	72.5	31.5	25.25	1
2	3	24	1	21.6	67.7	21.1	20.45	1
2	3	29	2	24.5	74.8	13	13.13	1
2	3	30	3	20.6	88.4	20.8	18.52	1
2	3	31	11	22.3	89.9	29.4	24.96	1
2	4	1	1	3.1	98.4	7.7	6.05	1
2	4	2	1	5.8	118.4	9.5	7.62	1
2	4	4	2	7.6	117	16.8	15.35	1
2	4	5	3	8.6	103.3	9.1	5.87	1
2	4	16	3	19.4	91.6	13.7	10.87	1
2	4	17	1	21.5	95.1	15.7	14.98	1
2	4	23	11	24.2	94.8	25.6	24	1
2	5	1	14	3.8	125.7	4.2	5.73	1
2	5	3	11	7	122.7	27.3	25.15	1
2	5	4	11	11.5	132.1	32.6	25.51	1
2	5	8	11	15.9	140.1	27.4	24.82	1
2	5	9	11	16.4	141.5	26.5	26.35	1
2	5	10	11	17.4	145.5	32.4	26.4	1
2	5	11	11	17.3	127.3	23.3	25.67	1
2	5	12	2	17.9	126.3	16.1	16.3	1
2	5	13	2	20.7	123.3	11.9	11.89	1
2	5	15	1	20.8	124.3	15.1	8.92	1
2	5	17	11	20.9	142.9	35	27.88	1
2	5	18	11	22.7	141.8	26.6	26.27	1
2	5	19	2	24.8	142.5	12.1	12.96	1
2	6	1	11	8.8	172.1	37.3	24.29	1
2	7	2	11	6.7	184.2	36.9	27.14	1
2	7	3	1	21.2	209.4	7	4.04	1
2	8	1	2	4	236.4	17	16.7	1
2	8	5	2	16.2	227.3	21	17.23	1
2	8	7	11	17.9	224	42.3	27.66	1
2	8	8	11	19.7	229.1	26.4	27.91	1
2	8	9	2	20	231.6	11.5	12.64	1
2	8	10	3	21.5	231.3	13.5	14.06	1
2	8	13	11	22.7	238.8	24.4	27.96	1
2	8	15	11	24.3	225.8	38	26.02	1
2	8	16	2	24.2	217.6	23.5	20.53	1
2	8	17	3	22.1	216	18.4	19.81	1
2	8	19	11	20.9	211.2	31.5	26.9	1
2	9	9	2	18.6	263.5	19	17.63	1
2	9	11	11	18.6	243	20.1	23.98	1
2	9	12	11	19.7	251.6	31.6	26.64	1
2	9	15	14	20.3	246.3	2	4.09	1
2	9	16	11	21.7	264.6	34.3	26.41	1
2	9	17	11	21.2	247.3	32.1	25.95	1
2	9	19	14	19.6	241.4	4.5	5.33	1
2	9	23	2	22.6	245.1	17.3	16.06	1
2	10	1	3	2.7	279.5	8.5	5.97	1
2	10	2	11	8.6	285	22.2	23.94	1
2	10	6	1	11.8	292.2	14.4	11.1	1
2	10	7	11	12	278.7	35.3	25.27	1
2	10	9	1	14.1	293.6	15	13.39	1
2	10	13	11	17.8	298.7	28	28.4	1
2	10	17	11	23.7	286.5	38.5	25.72	1
2	11	1	14	2.9	302	5	7.21	1
2	11	2	1	5.8	301.5	7.1	6.02	1
2	11	3	11	6.7	318.8	33.6	26.69	1
2	11	4	11	8.5	320.6	27.3	29.83	1
2	11	5	1	11.7	322.9	5.7	5.42	1
2	11	7	11	12.6	314.7	27.2	31.51	1
2	11	8	1	12.9	311.2	9.7	9.25	1
2	11	9	11	16.4	305.8	30.4	28.01	1
2	11	10	11	14.8	327.9	24.8	28.7	1
2	11	12	2	15.7	301.2	13.5	12.65	1
2	11	13	3	20.9	306.5	22.9	17.52	1
2	11	14	11	19.3	308.5	21.4	27.57	1
2	11	17	11	22.7	313.4	36.5	28.82	1
2	11	18	2	24.8	313.7	18.1	17.77	1
2	11	19	2	24.2	317.5	16.2	17.96	1
2	12	1	11	9.8	343.1	27.7	27.6	1
2	12	2	11	12.3	356.5	30.6	28.34	1
2	12	3	3	12.8	349.2	19.7	17.67	1
2	12	4	11	13.4	331.9	38.4	28.49	1
2	12	6	1	14.5	351.6	9.1	6.52	1
2	12	8	11	19.8	339.7	32.7	29.89	1
2	12	16	11	23.1	358.8	22.6	24.59	1
3	1	6	2	11.1	3	13.9	9.1	1
3	2	3	3	5.7	54.3	9.2	6.56	1
3	2	11	2	14.6	43.1	12	10.86	2
3	3	13	1	19.7	68.6	6.7	5.21	1
3	4	1	1	1.6	120	20.6	15.57	1
3	4	2	2	5.3	107.3	11.2	9.73	1
3	4	3	1	6.8	106	11.8	8.46	1
3	4	8	2	12.7	116.4	14.5	15.54	1
3	4	9	3	14.2	107.7	11.4	6.53	1
3	4	14	2	16	117.6	11.9	11.47	1
3	5	4	1	14.3	135.7	6.1	4.6	1
3	5	22	2	24.5	145.6	16.8	13.2	1
3	6	2	14	6.4	151.1	8.5	5.33	1
3	6	3	1	10.3	167	17.3	12.99	1
3	6	13	2	21.1	151.3	15.9	14.55	1
3	7	4	2	7.8	182.6	12.2	7.89	1
3	7	11	2	10.9	194.7	11.7	7.91	1
3	7	15	1	22.7	195.8	18	13.05	1
3	9	5	1	18.7	247.9	14.3	10.84	1
3	9	7	1	20.4	265.1	5.3	4.41	1
3	9	10	1	20.6	267.9	10.2	7.46	1
3	9	15	1	24.6	240	5.6	4.29	1
3	9	18	3	25	252.1	6.3	4.19	1
3	10	16	2	20.7	275.5	15.5	14.45	1
3	11	2	2	9.5	326.5	14.5	13.35	1
3	11	8	2	15.7	320.4	11	13.49	1
3	11	9	3	15.8	319	11.3	11.52	1
3	12	7	2	9.1	359.2	15.2	13.59	1
3	12	8	2	12.2	330.1	15.5	13.92	1
3	12	25	1	24.2	331.6	13.4	11.28	1
4	1	1	2	5.1	21.7	13.9	13.78	1
4	1	2	14	6.5	10.1	6.5	8.6	1
4	1	5	1	8.1	11.9	13.9	11.98	1
4	1	7	3	10	22.9	19.4	13.86	1
4	1	8	3	12	23.4	14.3	13.03	1
4	1	9	1	14.5	9.3	5.5	4.49	1
4	1	10	11	15.7	19.3	40.9	25.5	1
4	1	11	1	20.3	18.7	8.6	6.57	1
4	1	12	11	21	16.6	38.2	23.99	1
4	2	1	1	0.8	57.6	13.5	10.78	1
4	2	3	11	7.2	59.9	27.5	24.6	1
4	2	4	1	9	32.2	4.8	4.04	1
4	2	6	11	9.5	39.5	35	28.71	1
4	2	7	11	10.1	59.9	26.6	24.42	1
4	2	10	11	13.8	35	32.8	28.64	1
4	2	13	11	23.5	50.9	20.6	24.69	1
4	2	14	11	16.5	53.6	21.5	27.96	1
4	2	15	11	17.3	45	37.4	28.7	1
4	2	17	3	19	42	6.4	4.18	1
4	2	18	2	20.5	39.6	11.8	7.91	1
4	2	20	14	21.1	48.7	6.3	7.52	1
4	2	21	11	19.9	51.6	33.4	26.93	1
4	2	22	3	21.6	55.8	8.8	5.89	1
4	2	24	11	20.8	59.8	24.9	22.02	1
4	2	25	14	19	30	2.7	4.42	1
4	2	27	1	25	30.8	15.1	11.53	1
4	3	1	11	6.6	71.9	20.2	23.78	1
4	3	2	1	9.5	68.3	4.8	4.58	1
4	3	3	1	9.9	71.5	5	5.22	1
4	3	4	1	10.3	76	5.2	4.78	1
4	3	7	1	10.6	68.4	14.3	10.66	1
4	3	8	11	10.3	79.5	40.1	28.71	1
4	3	9	2	14.8	66.1	10.6	8.85	1
4	3	10	11	14.8	80.9	28.9	27.57	1
4	3	11	3	17.8	88.1	7	4.92	1
4	3	12	11	17.7	84.3	38	28.51	1
4	3	14	11	17.1	75.4	21.2	23.47	2
4	3	15	11	17.4	61.7	41.6	27.43	1
4	3	16	3	18.8	81.9	18.1	13.21	1
4	3	17	11	20	82.2	28.8	22.01	1
4	3	21	3	24.6	86.7	7.6	5.08	1
4	4	1	11	0.8	111	46.9	28.64	1
4	4	2	11	10.2	116.7	23.8	25.91	1
4	4	3	11	15.1	112	23.3	24.22	1
4	4	4	11	15.5	117.3	33.5	25.94	1
4	4	5	1	15.6	114.3	5.1	4.03	1
4	4	6	1	16.8	96.8	7	6.2	1
4	4	9	1	18.7	107	5.5	4.95	1
4	4	10	1	19.2	104.3	5.1	4.31	1
4	4	11	11	20.1	107.8	36.1	27.06	1
4	4	14	11	20	98.8	27.6	26.56	1
4	4	16	11	19.7	117.6	36.7	28.58	1
4	4	17	14	20.7	95.5	4.3	5.66	1
4	4	18	11	23.4	93.2	37.7	27.94	1
4	4	19	3	24.9	116.3	21.8	16.33	1
4	5	2	11	8.2	137.7	23.2	25	1
4	5	3	11	8.9	142.6	32	25.09	1
4	5	4	2	10.2	124.1	14.5	13.93	1
4	5	5	11	11.1	129.9	28.6	25.27	1
4	5	6	3	11.8	128.7	20.1	14.22	1
4	5	7	11	13	138.3	21.4	23.3	1
4	5	8	11	14	140.7	30.2	24.52	1
4	5	9	1	13.2	124.3	6.2	4.72	1
4	5	12	2	15.9	126.7	15.8	16.01	1
4	5	13	2	17.3	139.6	14	11.55	1
4	5	16	11	20.9	138.3	33.8	27.8	1
4	5	17	3	20.7	135.1	8.2	5.78	1
4	5	18	1	20.8	131	14.5	12.77	1
4	5	19	2	21.5	121.6	14.1	13.96	1
4	5	20	11	22.9	127.1	26.9	25.74	2
4	5	22	2	22.9	134.7	15	14.4	1
4	5	23	1	22.5	135.8	9	6.9	1
4	5	24	1	22.6	139.4	5.8	4.12	1
4	5	25	11	21.8	144.6	32.8	23.93	1
4	5	27	3	24.6	146	8.1	5.5	1
4	5	30	11	24.1	133.9	34.2	25.49	1
4	6	3	11	11.7	175	20.9	21.27	1
4	6	8	1	21.1	173	8.7	7.87	1
4	6	9	11	22.1	176.5	34.7	27.75	1
4	6	10	3	23.1	175.7	20.3	17.18	1
4	6	11	11	24.1	174.5	31.5	25.27	1
4	6	12	11	23.9	169.7	31.2	26.61	1
4	6	13	11	24.7	168.9	32.8	23	1
4	7	2	11	7.5	205.2	42.8	27.22	1
4	7	3	1	8.6	201	9.8	7.84	1
4	7	4	11	8.4	183.4	29.7	24.02	1
4	7	5	11	15.3	190.4	38.3	26.04	1
4	7	8	1	18	204.5	6.6	5.54	1
4	7	9	11	18.5	193.9	34.4	24.32	1
4	7	10	11	18.8	192.5	29.2	23.67	1
4	7	11	2	18.7	188.7	15.7	14.16	1
4	7	12	2	24.5	181.2	17.6	10.63	1
4	7	13	11	23.7	191.3	33.1	24.33	1
4	7	14	11	23.1	196.4	32.9	25.6	1
4	7	15	2	23	198.8	14.9	14.18	1
4	8	2	11	9.6	224.2	27.6	26.22	1
4	8	3	1	12.7	217.3	6.2	5.4	1
4	8	4	1	12.7	229.4	21.2	18.59	1
4	8	5	11	12.9	234.3	34	26.09	1
4	8	6	1	15.2	228.3	12.5	10.18	1
4	8	7	3	15.8	232.8	18.1	19.15	1
4	8	8	11	13.5	209.7	26.5	24.25	1
4	8	9	11	17.1	227.5	32.2	27.47	1
4	8	10	11	16.5	211.7	26.5	21.86	1
4	8	12	11	18.9	222.8	25	22.76	1
4	8	13	11	19.3	230.5	26	23.56	1
4	8	14	1	18.1	236.4	21.6	19.01	1
4	8	17	11	21	218.9	31	25.36	1
4	8	19	11	23.4	219.4	28	26.34	1
4	8	20	11	24.5	230	34.5	25.55	1
4	9	2	11	10.5	251.1	21.1	24.37	1
4	9	3	1	11.3	240.7	6.1	4.24	1
4	9	5	11	12.5	262.5	31.2	26.86	1
4	9	6	11	13.4	239.6	18.4	21.21	1
4	9	7	2	14.7	261.2	20.7	16.96	1
4	9	8	11	16.4	259	25.6	26.72	1
4	9	10	11	18.5	256.1	28.2	26.33	1
4	9	12	2	21.8	255.4	16.5	15.74	1
4	9	13	11	22.1	256.8	35.5	26.8	1
4	9	14	11	22.2	254	36.2	25.76	1
4	9	15	1	22.9	251.3	14.9	12.21	1
4	9	16	11	23	244.5	30	24.12	1
4	9	17	11	23.6	243.3	23.2	22.73	1
4	9	18	2	23.9	242.8	16.2	15.77	1
4	9	19	11	24.9	261.6	28.5	23.5	1
4	10	1	11	7.1	285.1	30.9	27.01	1
4	10	2	11	9.4	284.5	24.5	24.61	1
4	10	3	1	12.5	291.9	5.6	5.19	1
4	10	4	11	13.7	294	33.2	27.69	1
4	10	6	11	18.7	290.7	29.3	27.55	1
4	10	7	11	18.6	249.4	24.3	27.66	1
4	10	8	1	20.5	295	10.7	9.57	1
4	10	9	11	20.5	298.7	42.2	31.2	1
4	10	10	2	21.7	289.7	12.8	13.83	1
4	10	12	1	19.8	274.3	6.4	5.6	1
4	10	13	1	22.5	274.9	8.8	6.54	1
4	10	14	11	22.8	287.7	31	25.23	1
4	10	15	1	23.4	292.9	6.1	4.15	1
4	10	16	11	24.9	289.9	29	22.93	1
4	11	1	3	7.7	304.3	29.7	27.46	1
4	11	3	1	14.2	304.8	9.4	7.76	1
4	11	5	11	14.3	306.4	19.1	23.7	1
4	11	7	11	7.2	326.1	26.8	25.35	1
4	11	9	11	15	314.9	23.4	28.83	1
4	11	10	3	16.9	319.1	18.4	13.94	1
4	11	11	1	17.2	10.4	12.3	9.34	1
4	11	12	11	18.2	318.7	37.9	26.54	1
4	11	14	11	21.5	313.1	44	27.59	1
4	11	15	11	21.6	311.4	29.5	28.74	1
4	11	16	11	22.5	300.2	22.9	24.26	1
4	11	17	2	22	301.8	14	14.5	1
4	11	18	11	22.8	303.2	22.9	20.09	1
4	11	19	2	24.2	301.2	13	12.75	1
4	12	1	11	4.6	342.2	27.8	27.23	1
4	12	2	11	4.9	338	33.1	27.24	1
4	12	4	1	10.6	334.7	8.9	7.73	1
4	12	5	1	13.6	340	5.1	4.24	1
4	12	6	11	14	354.1	24	26.24	1
4	12	11	11	18.8	357.9	34	28.8	1
4	12	13	11	20.6	352.6	39.5	28.13	1
4	12	14	2	21.1	351.1	12.7	13.19	1
4	12	15	11	20.8	350.7	22.1	26.06	1
4	12	17	11	21.5	340.1	42.1	29.14	1
4	12	20	2	22.3	330.7	11.6	6.17	1
4	12	21	2	22.9	333.6	16.3	16.18	1
4	12	23	11	23.3	344.4	33.1	25.76	1
4	12	24	2	24.6	355.3	18	16.78	1
4	12	25	11	22.9	357.8	37.2	24.66	1
5	1	8	2	19.7	22	12.4	8.87	1
5	2	1	2	5	46.4	11.7	11.4	1
5	2	8	1	16.3	34	5.3	4.09	1
5	2	9	1	17.9	32.2	12.3	8.33	1
5	2	14	14	21.2	30.5	4.9	5.34	1
5	2	16	1	22.1	37	12.4	7.52	1
5	3	1	2	5.6	74.4	13.5	12.98	1
5	3	15	2	21.7	80.1	12	13.09	1
5	3	17	2	23.8	82.3	15.9	13.22	1
5	3	20	1	25	73.9	8.4	6.1	1
5	4	14	1	21.5	96.6	5.1	4.01	1
5	4	19	2	23.8	97.5	12.4	12.73	1
5	5	5	3	7.6	143.2	7.3	5.94	1
5	5	24	1	24.4	150	9.5	7.52	2
5	6	1	1	1.84	163.8	8.1	5.64	1
5	6	14	2	17	166.1	11.6	12.26	2
5	8	6	2	9.1	230.6	14	15.21	1
5	8	22	2	19.4	218	14.7	15.9	1
5	8	28	2	20.9	234.3	10	8.96	1
5	8	30	2	22.2	239.6	9.6	8.21	1
5	8	33	1	23.3	217.1	5.9	4.44	1
5	8	34	1	24.5	220.9	12	9.43	1
5	9	12	1	18.2	251.5	15.8	11.1	1
5	10	17	2	22	275.1	14.6	14.33	1
5	11	10	1	19	306.4	8.5	6.54	1
5	12	14	1	23.9	330.7	8	5.95	1
6	1	1	11	2.1	19.7	18.8	18.84	1
6	1	2	14	2.57	26.3	13.3	13.92	1
6	1	3	11	4.5	8.2	15	15.72	1
6	1	4	11	7.1	19.2	16.1	19.71	1
6	1	8	4	11.4	13.3	25.8	22.4	1
6	1	9	2	13.8	3.7	17.8	18.14	1
6	1	10	2	14.6	22.2	12.8	16.38	1
6	1	11	2	14.1	28.5	10.4	6.84	1
6	1	12	11	15.5	12.2	14	19.01	1
6	1	13	4	17.8	5.4	23.8	21.33	1
6	1	14	4	18.9	14.5	24.7	20.4	1
6	1	15	4	19.2	16.3	20.7	19.74	1
6	1	16	4	19.6	30	19.5	17.64	1
6	1	18	2	19.6	14.1	10.7	11.6	1
6	1	19	2	19.8	4.4	17.3	17.63	1
6	1	20	4	20.4	10	19	19.41	1
6	1	23	4	22.4	18.4	21	20.34	1
6	1	24	11	23.9	29.6	23.2	22.82	1
6	1	25	4	24	26.7	27.7	21.83	1
6	1	26	2	23.6	18.5	7.5	6.87	1
6	1	30	4	23.2	15.8	23.5	20.6	1
6	1	32	14	24	17.4	10.3	10.96	1
6	1	35	4	23.2	5	22.2	22.31	1
6	1	36	4	23.7	12.4	21.2	22.26	1
6	2	1	2	3.9	42.9	15.7	14.54	1
6	2	3	11	7.2	37.1	18.3	21.07	1
6	2	5	2	9.6	32.2	14.6	11.45	1
6	2	6	2	14.5	45.9	12.5	12.46	1
6	2	7	11	14.5	49.3	21.5	20.85	1
6	2	8	11	13.9	51.6	12.4	15.07	2
6	2	9	14	17.1	48.8	12.7	15.08	1
6	2	10	2	15.3	31	15.8	18.55	1
6	2	11	4	16.9	31.4	29.2	24.14	1
6	2	12	2	18.5	41.5	14.5	11	1
6	2	13	11	18	48	11.6	13.43	1
6	2	15	11	20	51	25.4	21.33	1
6	2	16	4	22.3	40.5	18.3	17.83	2
6	2	17	2	22.9	47.1	11.7	11.64	1
6	2	19	2	23.7	48.5	5.8	5.32	1
6	2	21	2	24.2	53.3	10.6	9.32	1
6	2	24	4	23.3	58.8	28.7	22.06	1
6	2	25	4	24.1	42	22.4	21.54	1
6	2	26	14	22.9	39	10.3	6.89	1
6	2	27	4	24.3	36.6	24.3	22.62	1
6	3	1	11	3.52	88.7	12.8	17.08	1
6	3	2	11	5.5	70.4	23.5	21.91	1
6	3	3	11	8.3	76.3	17	20.06	1
6	3	4	2	8.2	71.7	15.7	14.58	1
6	3	6	4	9.4	64.8	27.1	21.91	1
6	3	7	11	11.3	67.1	14.7	18.92	1
6	3	8	1	11.6	68.7	12.6	9.52	1
6	3	9	11	12.8	79.7	21.3	21.49	1
6	3	11	2	14.7	79.3	15.3	13.43	1
6	3	12	11	14.9	80.3	13.7	18.03	1
6	3	13	11	14.5	72.3	21.6	21.62	1
6	3	14	2	15.1	67.1	14.9	13.74	1
6	3	15	3	17.4	62.6	9.4	7.88	1
6	3	16	11	17.5	66.4	20.9	21.32	1
6	3	17	3	18.4	79.4	13.8	12.93	1
6	3	18	11	17.1	86.6	13.4	16.69	1
6	3	19	11	17.1	88.1	22	23.27	1
6	3	21	14	18.9	87.4	10.7	12.86	1
6	3	22	2	19.3	87.6	11.6	10.16	1
6	3	24	11	19.4	75.4	20.1	21.6	1
6	3	26	11	20.5	68.7	19.3	20.98	1
6	3	27	2	21.2	66.7	13.3	15.05	1
6	3	29	2	22.7	64.2	17.7	15.02	1
6	3	31	4	22.6	68.2	24.6	22.43	1
6	3	33	14	20.6	73.2	13.4	10.68	1
6	3	35	11	20.7	77.1	20.5	21.56	1
6	3	37	11	20.7	78.6	18.9	21.26	1
6	3	38	11	20.6	87.1	17.9	23.02	1
6	3	40	11	24.9	81.8	19.9	18.33	1
6	3	42	11	22.5	88.4	15	18.4	1
6	3	43	11	21.6	86	25	22.44	1
6	3	45	11	23.6	83.1	23.9	21.2	1
6	4	1	4	0.91	94.9	22.2	21.4	1
6	4	2	2	6.4	114.1	16.4	15.14	1
6	4	5	11	6.3	91.1	20.4	21.3	1
6	4	7	11	8.8	103.8	17.6	21.13	1
6	4	8	11	9	90.5	15.9	21.62	1
6	4	9	2	10	101	11	10.16	1
6	4	10	2	10.2	107.9	15.5	14.47	1
6	4	11	11	12.6	100.4	15	20.6	1
6	4	12	11	15.2	93.7	16.7	22.69	1
6	4	13	2	15.1	89.9	18.2	15.96	1
6	4	14	11	15.2	96.5	17.5	23.05	1
6	4	15	4	14.9	110.7	26	22.66	1
6	4	16	11	13.8	116	15.8	18.6	1
6	4	17	14	15.8	119.4	9.7	14.19	1
6	4	18	11	17.2	118.5	17.1	20.86	1
6	4	19	2	17	116	16.9	14.36	1
6	4	20	3	17.1	113.4	9.3	9.33	1
6	4	21	11	17.1	111.4	23.1	22.1	1
6	4	22	11	16.2	100.7	20	22.57	1
6	4	23	11	17.9	90.6	22.5	23.3	1
6	4	24	2	16.9	100.4	11.5	13.34	1
6	4	26	11	19.7	92.9	22	22.77	1
6	4	27	11	19.5	104.1	21.9	20.39	1
6	4	28	4	19.7	109.2	28.6	21.58	1
6	4	29	3	20.4	90.1	13.9	14.23	1
6	4	34	11	24.5	101.4	11.8	14.16	1
6	4	35	3	24.3	91.4	18.8	15.1	1
6	5	1	2	3.6	121.5	13.8	12.71	1
6	5	3	4	6.7	135.1	14.8	14.3	2
6	5	4	2	6.7	133.7	11.4	10.54	1
6	5	5	4	6.9	124.4	26.8	18.41	1
6	5	7	11	9.3	124.1	14.5	18.75	1
6	5	8	3	10.5	141.2	7.9	4.36	1
6	5	9	11	11.3	129.7	11.5	16.71	1
6	5	11	3	12.2	130	8.3	6.55	1
6	5	12	11	14.4	142.4	18.6	18.18	1
6	5	13	3	15.7	133.8	12	11.09	1
6	5	14	3	16.7	131.6	13.2	11.54	1
6	5	16	2	16.9	124.2	15.2	14.96	1
6	5	20	4	19.7	130.9	23.8	18.07	1
6	5	23	4	22.9	127.5	22.6	21.62	1
6	5	24	11	24.6	148.5	17.4	17.07	1
6	5	25	3	24.8	143.4	18.4	13.19	1
6	5	26	4	24.7	132.9	22.5	20.29	1
6	5	27	3	24.7	130.3	8	7.18	1
6	6	1	2	3.8	172	14.1	14.03	1
6	6	2	11	5.2	174.4	19	21.05	1
6	6	3	11	5	158.3	16.9	19.7	1
6	6	4	3	6.6	176.5	16.8	14.75	1
6	6	7	3	11.5	173	9.4	7.61	1
6	6	8	14	10.6	163.4	14.8	15.03	1
6	6	9	4	11.3	154.7	19	17.91	1
6	6	10	3	11.8	165.4	11.2	8.85	1
6	6	11	4	12.7	167.6	30.2	20.87	1
6	6	12	2	12.9	173.5	11.9	13.4	1
6	6	19	4	24.4	162.3	35.7	22.95	1
6	7	1	3	4.2	193.4	16.7	12.48	1
6	7	2	11	4.6	185.7	11.8	15.97	1
6	7	3	11	8.7	197.3	13.3	18.03	1
6	7	4	4	9.4	208.1	14.7	16.33	1
6	7	6	4	12.3	195.5	15.2	17.37	1
6	7	8	2	11.8	188.2	12.8	13.25	1
6	7	10	4	14.8	189.9	27	23.35	1
6	7	11	4	15.3	186.5	27.4	23.14	1
6	7	13	2	17.3	193.2	11.8	10.04	1
6	7	14	11	17.8	188.4	13.5	13.83	1
6	7	15	4	18.7	196.3	28.2	22.65	1
6	7	16	2	18.6	205.3	17.5	12.3	2
6	7	17	3	15.2	207.2	19.6	17.28	1
6	7	18	1	21	185.6	3.6	4.31	1
6	7	22	1	22	183.1	3.8	4.29	1
6	7	25	1	24.4	181.4	4.4	4.53	1
6	8	1	3	0.92	220.5	18.9	13.75	1
6	8	2	11	7.3	228.2	19.2	20.7	1
6	8	3	2	7.7	210.9	18.3	14.85	1
6	8	5	11	9.5	218.7	15	18.59	1
6	8	6	4	10.5	236.4	22.3	21.28	1
6	8	8	11	13.6	235.6	23.6	22.41	1
6	8	9	11	13.8	237.2	15.3	18.91	1
6	8	10	3	13.8	239	15	14.44	1
6	8	11	11	14.7	234.1	21.4	20.76	1
6	8	12	11	13.9	218.8	13.2	16.85	1
6	8	13	11	13.3	212.6	13.5	16.99	1
6	8	14	11	16.2	217.2	12.9	18.74	1
6	8	15	2	15.6	234.8	14.9	14.68	1
6	8	16	2	18.5	239.7	14.4	15.52	1
6	8	17	11	20	237.6	11.2	18.24	1
6	8	18	2	20.1	234.7	12.1	13.73	1
6	8	20	2	19.3	231.7	14.6	15.29	1
6	8	21	11	19.5	230.2	19.6	22.14	1
6	8	22	11	19.2	221.1	22.5	22.28	1
6	8	23	2	21.2	217.1	16	13.15	1
6	8	24	4	20.3	214.9	33.5	23.81	1
6	8	25	4	23.9	217.4	25.8	24.67	1
6	8	26	11	23.3	214.8	13.8	18.17	1
6	8	27	2	22.7	224.1	16.3	16.11	1
6	8	28	2	24.3	212.1	13.5	12.93	1
6	8	29	2	22.7	228.9	13.9	14.89	1
6	8	30	11	22.3	236.5	16.4	20.61	1
6	8	31	2	23.2	232.9	19.7	20.1	1
6	8	32	2	24	234	13.5	14.84	1
6	8	33	2	23.8	237.2	14.9	11.95	1
6	9	1	2	8.7	248.9	15.8	15.04	1
6	9	3	2	12.7	252.9	15.6	14.73	1
6	9	4	11	10.4	262.8	16.6	19.64	1
6	9	5	11	12.6	242.2	24.6	22.95	1
6	9	6	11	12.8	263.7	15.1	21.12	1
6	9	7	11	14.1	255	20.8	22.81	1
6	9	9	11	15.7	255.6	15	18.7	1
6	9	11	2	16.3	256.9	7.9	6.5	1
6	9	12	11	16.1	252.6	11.6	13.99	2
6	9	13	2	17.8	255	15.5	14.55	1
6	9	15	11	15.7	265.7	19.7	20.88	1
6	9	16	2	19.3	244.4	16.5	16.83	1
6	9	17	4	18.9	250.8	31.9	26.31	1
6	9	18	2	20.7	241.7	10	12.09	1
6	9	19	11	20.4	243.5	17.9	20.66	1
6	9	20	2	21.7	243.5	13.7	15.8	1
6	9	21	11	22.5	243	13.3	17.27	2
6	9	22	2	22.4	244.2	10.2	12.15	1
6	9	23	2	24	242.1	12.5	13.74	1
6	9	24	1	24.4	244.8	9.5	9.1	1
6	9	25	2	22.6	250.3	13	13.22	1
6	9	26	4	22.5	254.4	32.2	27.87	1
6	9	27	4	22.7	257.5	23.5	23.21	1
6	9	28	11	19	263	22.6	23.48	1
6	9	29	11	24.8	268.8	26.2	22.89	1
6	10	1	3	2.5	284	16	15.1	1
6	10	2	4	5.8	273.8	32.8	23.19	1
6	10	3	2	7.7	275.7	16.6	16.1	1
6	10	4	3	8.8	286.3	13.5	13.54	1
6	10	5	3	12.9	282.7	12.3	13.33	1
6	10	6	3	13.3	279.7	12	11.31	1
6	10	10	1	15.7	271.5	6.7	4.65	1
6	10	11	11	14.5	279.6	11.8	11.87	1
6	10	12	11	14.6	280.4	15.1	19.08	1
6	10	13	2	16.8	277.5	17.7	15.9	1
6	10	14	4	17.4	298.5	32.2	24.86	1
6	10	15	11	19.1	292	16.7	20.36	1
6	10	16	11	22.4	291.9	25.6	22.77	1
6	10	18	11	23.3	300.5	14.8	17.84	1
6	10	19	11	23.6	300.6	15.8	17.52	1
6	10	20	4	24.4	298.2	21.5	24.02	1
6	10	21	11	23.7	286.9	20.8	21.42	1
6	10	23	11	23.9	283.5	20.4	20.52	1
6	10	24	2	22.9	284	12.8	13.06	1
6	10	25	11	19.9	279.1	27.5	25.16	1
6	10	26	2	20.5	277.2	14.4	12.39	1
6	10	27	11	21.5	273.6	34.2	25.32	1
6	10	28	2	23.7	276.2	20.3	19.34	1
6	10	29	11	24.8	290.6	14.8	18.16	2
6	11	1	11	6.6	312	18.9	19.8	1
6	11	2	4	7.7	300	20.2	20.99	1
6	11	3	4	9.7	303.1	27.9	25.21	1
6	11	4	2	9.9	317.3	15.4	12.93	1
6	11	5	4	9.3	321.6	21	23.32	1
6	11	6	2	10.6	329.2	11.8	11.29	1
6	11	7	4	12.4	308.6	24.6	22.8	1
6	11	8	14	13.2	314.1	6.6	10.97	1
6	11	9	4	13.7	314.4	25.6	22.16	1
6	11	10	2	15.4	307.6	17.5	15.15	1
6	11	11	11	11.9	326	13.2	15.71	1
6	11	12	2	13.4	328.5	14.6	13.31	1
6	11	13	2	20.7	328.4	13.8	11.75	1
6	11	14	4	22.2	318.1	28.2	24.74	1
6	11	15	4	24.4	323.1	22.5	22.81	1
6	11	16	2	25	324.4	7.1	6.06	1
6	11	17	4	24.9	324.3	23.1	19.01	2
6	12	1	11	1.1	330.9	25.7	25.02	1
6	12	2	11	3.8	330	34.6	22.83	1
6	12	4	14	7.2	333.6	14.3	15.74	1
6	12	5	4	7.7	351.8	20.2	19.82	1
6	12	9	11	9.4	358.2	13.1	16.53	1
6	12	10	2	11.5	350.4	18.5	14.06	1
6	12	11	4	12.5	354.1	28.2	22.9	1
6	12	13	2	15.6	355.5	16.5	18.86	1
6	12	14	4	16.2	335.7	28.9	22.78	1
6	12	15	4	16.8	336.8	22	18	1
6	12	16	11	17.9	352.5	10.3	16.08	1
6	12	17	11	17.9	357.1	11	15.24	1
6	12	18	4	19	357	18.5	19.97	1
6	12	20	14	21.8	355.8	8.6	11.76	1
6	12	23	11	22.2	354.1	18.8	22.82	1
6	12	25	11	22.9	359	14.6	20.35	1
6	12	26	2	23.4	358.4	13.8	13.19	1
6	12	29	2	22.8	353.1	20.8	15.69	1
6	12	30	11	22.4	345.7	19.2	22.5	1
6	12	31	2	22.9	337.6	19.7	16.45	1
6	12	33	2	20.3	330.3	10.2	9.29	1
6	12	34	4	22.2	334.3	28	25.1	1
7	1	5	2	8.3	20.3	17.2	17.54	1
7	1	7	11	9.3	11.4	25.2	23.02	1
7	1	14	11	17.6	19	29	26.31	1
7	1	20	11	20.1	17.2	24.7	24.07	1
7	1	27	11	23	11.8	22.4	25.89	1
7	2	1	1	4.3	39.7	6.5	5.59	1
7	2	2	1	6.1	53.8	5.9	5.28	1
7	2	3	11	6.5	53.6	24.4	18.54	1
7	2	9	11	18.2	54.6	43.5	26.33	1
7	2	10	13	17.3	31.3	20.5	18.65	1
7	2	11	2	20.1	33.8	15.3	12.36	1
7	2	12	11	19.8	33.3	21	21.67	1
7	2	14	2	24.2	41.1	17.5	18.28	1
7	3	1	11	0.8	63.7	40.9	26.91	1
7	3	2	2	5.5	85	16.7	13.07	1
7	3	8	2	14.4	62.1	13.5	7.99	1
7	3	9	11	14.7	62.1	18.9	21.46	1
7	3	10	11	17	85.3	31.9	25.06	1
7	3	11	11	16.6	76.5	42.8	26.12	1
7	3	15	11	19.2	61.1	26.6	23.64	1
7	3	16	2	19.7	89	12.2	12.9	1
7	3	20	11	22.2	81.8	15	20.11	1
7	3	22	2	24.1	62.8	17.9	14.97	1
7	3	23	2	24.1	79.5	16	19.12	1
7	4	1	11	3.6	115.2	29.6	24.5	1
7	4	3	2	7.7	92.6	12.6	10.14	1
7	4	5	2	11	100.3	16.8	14.24	1
7	4	7	11	13.1	110.6	39.7	26.41	1
7	4	13	2	17.8	93.4	14.5	13.43	1
7	4	14	1	17.5	97.2	4.9	4.13	1
7	4	15	2	19.4	91.6	9.3	9.84	1
7	4	25	2	21	95.3	13.8	15.05	1
7	4	26	11	23.5	93.2	19.7	21.66	1
7	4	28	2	22.8	96.3	15.8	14.84	1
7	4	30	11	22.7	102	28.5	24.35	1
7	4	37	2	23.6	106.6	12.7	13.42	1
7	5	1	11	8.3	134.4	25.2	24.86	1
7	5	2	2	8.7	144.3	17	14.99	1
7	5	5	2	13.4	131.3	12.1	14.32	1
7	5	6	11	12.2	123.3	29.6	23.46	1
7	5	7	2	11.4	149.8	13.8	15.45	1
7	5	8	2	14	124.1	18	15.96	1
7	5	9	11	13.7	145.3	34.7	23.75	1
7	5	12	2	18	121	7.7	5.72	1
7	5	13	11	18.8	128.7	27.1	22.68	1
7	5	15	11	20.9	125.9	30.7	23.23	1
7	5	17	11	21.2	139	32.3	22.25	1
7	5	20	2	23.3	146.9	20	17.99	1
7	5	21	2	23.2	145.3	13.5	13.29	1
7	5	23	11	23.2	127.1	22	20.46	1
7	6	1	11	6.9	176.1	28.6	21.79	1
7	6	2	11	8.1	153.8	22.6	20.35	1
7	6	4	2	10.1	177.4	19	16.86	1
7	6	5	11	11.1	154.1	14.4	17.4	2
7	6	6	11	12.3	158.7	17	19.95	1
7	6	7	11	11.9	168.2	21.4	22.36	1
7	6	8	2	13.3	155	14.5	15.67	1
7	6	10	2	15.3	152.6	9.8	11.87	1
7	6	11	2	16.8	151.8	17.3	17.77	1
7	6	13	11	17.2	163.1	36.3	24.44	1
7	6	14	2	18.3	156.3	21.5	19.36	1
7	6	15	1	19.3	154.1	4.1	4.13	1
7	6	25	2	22.8	177.9	19.4	16.31	1
7	7	1	11	2.1	205.7	16.9	18.83	1
7	7	3	1	6.5	198.1	20	16.84	1
7	7	4	3	9.1	190.8	23.9	17.59	1
7	7	11	2	13.9	180.2	14.6	15.01	1
7	7	14	11	16	208.6	33.3	24.5	1
7	7	15	2	17	208.1	16.5	12.87	1
7	7	20	11	21.4	208.7	22.8	24.06	1
7	7	21	2	22.4	203.6	15.4	12.94	1
7	7	23	11	22.2	190.6	20.5	23.09	1
7	7	25	2	23.2	188.2	10.2	13.93	1
7	7	26	2	22.9	183.9	15.3	15.27	1
7	7	27	11	24.2	187.5	29.7	26.08	1
7	7	28	11	23.4	190.9	25.1	25.65	1
7	8	2	2	4	217.8	15.2	13.93	1
7	8	3	3	4.7	238.4	16.5	14.5	1
7	8	4	3	8.6	239.8	11.5	6.7	1
7	8	9	11	13.6	218.9	16.7	18.54	1
7	8	10	2	13.7	221.1	17.4	11.26	1
7	8	11	1	14.7	232.1	19.4	16.61	1
7	8	12	11	15.5	237.5	20	23.43	1
7	8	14	11	16.7	232.7	22.1	23.15	1
7	8	17	11	17.8	210.7	25.8	22.28	1
7	8	19	11	21.8	226.7	15.2	21.1	1
7	8	20	2	20.9	238.9	11.9	13.79	1
7	8	21	11	22	235.1	39.5	25.9	1
7	8	22	11	23.9	225	18.9	20.33	1
7	9	1	11	4.5	249.9	15.1	20.05	1
7	9	3	1	9.4	259.2	5.4	4.65	1
7	9	10	2	14.7	249	14.2	13.95	1
7	9	11	11	18.4	254.8	16.5	21.82	1
7	9	13	2	20.4	252.6	18.6	18.47	1
7	9	14	3	21	245.8	17.6	18.28	1
7	9	15	11	21.6	249	22.8	24.72	1
7	9	16	11	22	242.3	19.8	24.67	1
7	9	17	1	22.3	242.3	19.6	15.17	1
7	9	18	11	21.2	258.3	28.7	26.01	1
7	9	20	2	21.9	265.3	14.3	15.31	1
7	9	21	2	23.1	266.1	17.2	17.03	1
7	9	22	11	23.3	269.8	22.7	23.08	1
7	9	23	2	23.6	246.8	11.3	13.27	1
7	9	24	11	24.3	249.7	28.2	25.55	1
7	9	25	11	24.1	253.3	16.8	20.9	1
7	10	1	11	2.7	292.5	22.1	21.08	1
7	10	2	2	5.9	277.5	14.8	13.84	1
7	10	4	11	12.6	286.9	22.2	20.75	1
7	10	5	2	13.3	286.3	6.3	5.92	1
7	10	6	2	13.4	291.8	9	7.8	2
7	10	7	2	13.7	288.1	17.6	17.74	2
7	10	13	2	18	274.6	13	11.64	1
7	10	15	1	22.5	275.6	20.9	17.13	1
7	10	18	11	24.1	286.1	19.1	23.96	1
7	10	19	2	24.5	284.4	12.3	12.14	1
7	11	1	2	11.5	303.1	20	15.82	1
7	11	2	11	11.8	313.3	20.1	22.27	1
7	11	3	11	11.7	321.6	21.4	22.71	1
7	11	4	11	13.3	324.6	17.8	22.85	1
7	11	5	11	14	309.7	27.4	24.27	1
7	11	7	2	15.4	309.1	5.5	6.16	1
7	11	8	2	15.1	325.6	16.1	14.4	1
7	11	10	11	18.3	329.8	22.7	24.98	1
7	11	12	11	18.6	313.2	22.8	25.09	1
7	11	13	1	19.3	307.5	20.6	18.34	1
7	11	14	11	20	309.3	31	24.73	1
7	11	16	11	21.8	316.9	22.7	25.22	1
7	11	20	2	24.4	311.9	12.3	10.47	1
7	11	21	11	24	321.6	28.5	26.76	1
7	11	22	3	24.8	325.1	22.1	18.67	1
7	11	23	11	24.6	327.8	20.3	22.49	1
7	12	2	4	8.2	351.4	28	22.93	1
7	12	3	2	8.7	335.8	10.4	9.99	1
7	12	4	2	10.2	357.5	16.5	15.17	1
7	12	6	4	13.3	352.2	28.1	22.38	1
7	12	8	2	17.8	346.9	13.9	15.56	1
7	12	10	3	18.6	336.7	15.5	12.69	1
7	12	11	11	19.3	334.6	16.8	19.83	1
7	12	12	11	20.4	331.3	34.1	26.15	1
7	12	14	11	24.3	334	20.8	23.6	1
7	12	15	3	24.2	335.4	22.2	16.84	1
7	12	16	2	22	346.2	19.7	16.51	1
8	1	2	11	7.7	29.3	23.4	25.53	1
8	1	9	1	18.1	18.4	5.2	4.34	1
8	1	12	1	20.2	6.8	11.5	9.1	1
8	1	13	11	22.2	9.9	19.5	24.64	1
8	1	14	11	22.7	26	25.6	24.93	1
8	1	15	11	22.7	1.2	26.4	26.18	1
8	1	16	2	23.5	25.7	13.9	14.84	1
8	1	17	1	24.7	17.3	6	5.1	1
8	1	19	1	24.4	1.9	5	4.35	1
8	1	20	2	24.5	2.2	13.8	13.22	1
8	2	12	1	13.5	42.9	20.2	16.01	1
8	2	13	2	16.9	42.8	19.8	15.01	1
8	2	14	11	17.1	42.7	34.3	23.76	1
8	2	17	1	20.7	50.7	9.3	7.26	1
8	2	21	11	21.8	42	28.8	25.5	1
8	2	22	11	23.3	33.8	27.8	24.18	1
8	2	23	1	23.4	51.9	10.5	7.3	1
8	2	24	2	23.2	54.2	16.5	13.45	1
8	2	25	11	23.6	57.9	29.1	24.81	1
8	2	26	11	24.1	52.1	20	26.4	1
8	2	27	11	24.1	54.7	21.7	20.37	1
8	2	28	11	24.5	49.7	24.6	27.53	1
8	2	29	11	0.93	36	21.1	21.5	1
8	3	2	1	8.3	84.9	6.6	4.19	1
8	3	9	2	14.1	61.9	14	14.12	1
8	3	12	2	15.1	74.9	16.3	16.27	1
8	3	17	11	19.3	69.8	22.9	23.34	1
8	3	18	2	19.5	67.4	18.9	16.76	1
8	3	19	11	21.5	61	35.9	26.46	1
8	3	20	3	21.5	82.1	19.6	14.62	1
8	3	22	11	24.7	70.5	30	25.01	1
8	3	23	14	23.1	80.8	2.7	4.69	1
8	4	1	1	4	115.8	6.6	5.29	1
8	4	4	11	10.2	103.3	36.4	24.61	1
8	4	7	1	13.9	112.8	4.2	4.08	1
8	4	8	11	12.1	117.9	18.8	21.48	2
8	4	17	1	20.8	100.5	4.5	4.26	1
8	4	19	11	20.8	99.5	40.7	25.12	1
8	5	2	11	4.7	146.6	22.9	23.47	1
8	5	3	11	9.7	140.8	42.5	26.01	1
8	5	4	11	13.9	132.8	24.3	24.14	1
8	5	5	2	17.3	126.4	17.2	14.33	1
8	5	6	11	17.7	148.4	33.9	27.27	1
8	5	8	2	19.9	136.6	14	14.97	1
8	5	11	11	20.8	138.3	34.2	25.13	1
8	5	12	14	20.5	122.6	2.9	4.27	1
8	5	14	11	22.5	124.4	19.6	23.57	2
8	5	15	14	22.4	125.6	2.4	4.13	1
8	5	17	2	21.6	140.6	17.9	11.36	1
8	5	18	1	23.1	144.1	4.6	4.3	1
8	5	21	14	17	128.9	2.2	4.01	1
8	6	1	14	1.3	170.1	4.3	5.53	1
8	6	2	11	2.7	162	27.7	23.71	1
8	6	3	2	11.3	153.7	18.1	16.77	1
8	6	7	11	12.9	162.9	25.5	24.03	1
8	6	10	2	17	153.4	11.1	8.44	1
8	6	14	11	19.5	162.1	25.4	23.07	1
8	6	21	11	22.4	177.4	32	25.53	1
8	6	22	11	23	157.2	21.5	21.19	1
8	6	25	1	23.2	179.4	5.2	4.23	1
8	6	28	1	24.6	178.2	6.3	5.25	1
8	6	30	2	23.4	159.5	14.5	13.39	1
8	7	1	1	3.1	197.3	4.4	4.18	1
8	7	8	11	9.5	180	30.1	26.09	1
8	7	10	3	15.9	205	13.7	10.05	1
8	7	13	11	20.3	209.5	33.4	24.78	1
8	7	14	1	21.2	181.7	5.7	4.63	1
8	7	16	11	21	190.2	32.2	24.98	1
8	7	20	1	22.5	182.1	4.9	4.24	1
8	8	3	1	3.7	223.3	16	11.53	1
8	8	9	11	14.3	215.3	28.9	22.9	1
8	8	14	1	19.4	226.3	11	9.34	1
8	8	17	2	17.8	217.8	12.5	13.57	1
8	8	19	2	21.8	224	13.5	16.39	1
8	8	20	14	21.2	213.9	3.6	5.13	1
8	8	22	2	22.7	220.4	14.8	16.72	1
8	8	23	11	19.1	237.9	32.8	23.37	1
8	8	24	1	21.1	238.9	7.2	4.9	1
8	8	25	2	22.5	231.9	15.2	17.7	1
8	8	27	11	24.4	212.3	18.5	24.24	1
8	8	29	14	14.7	237.4	2.5	4.16	1
8	9	2	11	6.9	272.1	25.4	24.67	1
8	9	3	1	7.5	249.6	13.7	11.23	1
8	9	4	2	8.2	255.4	12.8	14.6	1
8	9	8	11	14.3	253.7	25	25.7	1
8	9	11	11	20.2	247.3	18	23.28	1
8	9	14	1	21.4	255.7	7.2	5.76	1
8	9	15	11	22.2	249.8	23.3	23.53	1
8	9	17	2	22.3	254.3	14.5	13.07	1
8	9	18	2	23.9	266.3	21.1	19.56	1
8	9	20	11	19.9	268.1	31.8	26.51	1
8	10	1	2	6.9	293	16.6	15.06	1
8	10	4	11	8.4	276.2	24.8	25.06	1
8	10	5	14	9.6	274.6	2.8	4.14	1
8	10	15	2	17.7	300	17.1	9.5	1
8	10	19	2	21.9	275	13.8	14.99	1
8	10	23	2	22.6	281.4	11.6	12.6	1
8	11	1	1	2.6	319.5	5.8	4.68	1
8	11	2	11	6.4	320.3	34.8	27.32	1
8	11	5	11	7.6	322.4	38.3	25.95	1
8	11	8	14	9.6	324.4	3.4	5.1	1
8	11	9	11	12.2	326.4	27.1	24.13	1
8	11	10	2	13	308.1	13.1	13.86	1
8	11	11	11	13.2	308.6	17.3	21.06	1
8	11	12	14	13.7	311.7	3.5	4.82	1
8	11	13	14	13.8	316.7	2.2	4.13	1
8	11	14	11	18.3	302.7	28.3	26.53	1
8	11	15	11	20.7	312.3	40	28.67	1
8	11	17	2	22.9	323.7	20.7	15.83	1
8	11	19	14	24.5	321.8	2.1	4.03	1
8	11	20	14	24.5	321.5	2.7	4.87	1
8	12	1	11	5.1	355.7	21.8	25.44	1
8	12	4	1	10.6	332.2	6.5	5.06	1
8	12	6	1	11	334.5	4.7	4.26	1
8	12	7	1	12.1	358.8	7.1	5.47	1
8	12	11	11	14.1	355.6	38.5	29.36	1
8	12	12	11	16.6	332.4	24	28.67	1
8	12	13	11	17.2	334.9	36.5	23.37	1
8	12	15	1	18.4	337.4	5.2	4.55	1
9	1	2	4	9.3	11.7	30.6	22.16	1
9	1	3	11	10.2	9.3	18.7	19.68	1
9	1	5	4	10	28.7	30.4	22.33	1
9	1	14	11	19.1	9.1	20.3	20.49	1
9	1	19	1	21.2	15.3	8.3	6.89	1
9	1	20	4	21.5	12.7	27.5	22.62	1
9	1	24	2	23.8	1.3	11.3	12.71	1
9	1	25	4	23	9.8	19.3	21.72	1
9	1	26	11	24.1	6.1	21.2	22.14	1
9	1	27	2	23.4	15	14.1	14.06	1
9	2	1	2	7.4	31.7	26.7	21.75	1
9	2	3	2	13.9	46.1	20	16.51	1
9	2	4	11	14.4	45.4	24.5	22.71	1
9	2	5	2	15.3	51.5	17.1	14.8	1
9	2	6	4	16.6	39.4	20.4	22.36	2
9	2	8	1	16.5	59.7	16.5	15.31	1
9	2	10	4	18.5	37.3	25.4	20.74	1
9	2	12	2	19.3	45.3	13.7	13.13	1
9	2	13	4	18.5	49.1	17.6	21.17	1
9	2	15	4	21.5	58.7	27.3	24.28	1
9	2	17	2	22.5	55.9	6.7	6.35	1
9	2	18	2	22.6	43.1	12.8	11.72	1
9	2	20	4	22.8	35.9	19.4	21.78	2
9	2	23	4	23.4	46.2	21.2	23.15	1
9	2	24	4	23.8	51.3	16.9	20.64	1
9	2	25	4	24.4	51.1	20.4	22.44	1
9	3	1	11	3.2	75.8	30.7	24.04	1
9	3	2	2	3.4	87.3	18	16.09	1
9	3	4	1	6.6	87.4	5.4	4.22	1
9	3	5	4	10.6	84.7	30.5	24.01	1
9	3	7	2	12	62.2	18.6	15.15	1
9	3	8	11	12.6	79.1	18.1	20.25	1
9	3	9	11	12.9	80.1	31	23.91	1
9	3	10	4	13.3	87.8	21.8	20.36	2
9	3	17	4	17.5	65	25.8	21.95	1
9	3	18	4	17.9	75.9	19.2	19.02	2
9	3	21	2	19.5	76.7	15.9	17.27	1
9	3	28	11	23.4	72.5	17.4	20.41	1
9	3	29	11	23.3	60.2	25.1	23.51	1
9	3	30	2	24.6	67.6	10.5	8.57	1
9	4	1	1	7.6	113.5	4.6	4.1	1
9	4	2	2	9.1	94.9	17	13.84	1
9	4	5	11	16.2	117.6	18.8	20.88	1
9	4	6	2	16.4	116.3	18.4	13.79	1
9	4	10	2	18	96.6	12	6.56	1
9	4	11	4	18.9	98.3	25.2	21.42	2
9	4	12	4	20.7	115.4	24.8	23.54	1
9	4	14	1	21.7	119.6	18.6	14.86	1
9	4	15	2	21.7	108.5	17.9	14.68	1
9	4	18	2	22.5	100.2	12.8	11.21	1
9	4	19	4	23.9	93.3	29.5	23.31	1
9	4	20	4	23.8	102.6	28.3	23.42	1
9	4	21	4	23.9	111.1	27.4	21.37	2
9	5	1	2	7.1	134.9	10.9	12	1
9	5	10	11	14	134	14.7	16.81	1
9	5	11	2	16.4	127	18.5	15.54	1
9	5	13	4	18.6	129.7	27.2	22.03	1
9	5	15	2	21.5	142.3	24.4	19.33	1
9	5	17	2	24.2	127.1	13.8	13.7	1
9	5	18	2	24	125	11	12.55	1
9	6	2	1	7.8	156.5	6.7	5.29	1
9	6	3	11	7.7	158	20.8	23.44	1
9	6	4	2	7.7	161.9	10.9	12.95	1
9	6	5	3	8.4	173.4	26.7	17.66	1
9	6	11	4	14.2	174.8	26.5	26.68	1
9	6	15	2	17	170.4	15.5	15.93	1
9	6	16	11	17.4	171.5	20.8	23.74	1
9	6	19	2	19.9	160.9	20.3	18.95	1
9	6	22	2	23.1	158.2	19.5	14.93	1
9	6	23	11	21.3	172.1	21.3	23.25	1
9	6	24	2	20.7	177.8	18.6	15.28	1
9	6	26	1	24.2	163.3	16.6	15.43	1
9	7	6	11	18	183.2	34.8	25.1	1
9	7	8	11	22.3	184.4	38.5	26.17	1
9	7	11	2	24.7	184.2	21	17.27	1
9	7	12	1	24.9	182.3	14.7	12.2	1
9	8	1	11	5.1	219.2	22.1	21	1
9	8	2	4	6	229.4	30.1	26.13	1
9	8	3	2	5.6	218.4	16.9	14.09	1
9	8	4	11	6.4	216.5	17	16.89	1
9	8	5	2	7.3	234.2	8.8	8.77	1
9	8	6	2	8.1	232.3	17.2	15.81	1
9	8	7	11	9.6	236.6	33.2	23.36	1
9	8	8	2	12.8	229.8	10.8	9.49	1
9	8	9	4	12.6	225.9	29.2	21.11	1
9	8	10	2	18	224.9	18.9	14.5	1
9	8	11	11	20.5	239.4	24.7	23.95	1
9	8	13	11	21.6	225.7	18.9	22.14	1
9	8	14	11	22.2	220.2	27.1	23.74	1
9	9	1	11	3.5	265.4	29.1	24.61	1
9	9	2	2	4	269.4	18.4	16.26	1
9	9	4	2	8.1	269.1	15.1	14.21	1
9	9	5	2	8.7	242.4	12.9	14.81	1
9	9	7	2	10.1	244.3	17.4	15.13	1
9	9	10	2	17	250.9	18.7	13.69	1
9	9	19	11	20.9	240.3	36.1	24.45	1
9	9	20	2	22.6	240.4	16.4	12.79	1
9	9	22	3	24.9	243.8	17	15.18	1
9	10	1	4	6.4	294.3	27.7	21.89	1
9	10	2	2	6.8	298.6	14.2	11.14	1
9	10	10	2	16.4	287	12.4	11.73	1
9	10	13	4	18.8	294.4	33.9	24.65	1
9	10	14	2	19.9	289.4	13.8	11.61	1
9	10	15	11	21.5	298.5	36.2	26.15	1
9	10	17	2	23.1	283.5	18.9	17.99	1
9	11	7	4	13.1	329.4	20	21.55	1
9	11	8	2	12.7	325.5	8.6	7.86	1
9	11	10	2	13.2	314.6	13.7	14.19	1
9	11	12	4	14.6	309.5	25.9	21.84	1
9	11	13	2	16.7	306.1	15.5	15.14	1
9	11	14	4	18.4	304.9	28.8	25.62	1
9	11	15	11	17.3	323.1	20.5	21.89	1
9	11	16	11	17.6	323.7	14.2	16.63	2
9	11	17	2	16.5	330	18.9	15.31	1
9	11	18	2	20.5	326	16.4	14.81	1
9	11	20	2	22.1	326.7	10.3	12.87	1
9	11	21	3	21.8	322.7	14.8	14.11	1
9	11	25	2	22.7	314.3	16.4	14.13	1
9	11	26	1	21.8	305.8	18.5	17.25	1
9	11	27	11	22	304.3	13.5	18.47	1
9	11	29	2	24.5	310.5	10.6	12.65	1
9	11	30	2	25	306.4	14.9	12.04	1
9	12	1	4	3	339.7	33	23.59	1
9	12	5	4	13	339	20.5	19.24	1
9	12	6	2	13.8	336.2	11.3	9.17	1
9	12	7	11	14.7	337	19.4	21.32	1
9	12	10	4	16.6	347.5	19.7	22.57	1
9	12	11	2	17.3	353.7	11.2	9.1	1
9	12	13	4	18.2	346	25.7	25.38	1
9	12	15	11	18.4	334.7	12.7	16.73	1
9	12	17	4	20.4	332.2	29.6	24.64	1
9	12	18	1	18.9	350.9	15.9	15.44	1
9	12	19	11	19.3	354.2	26.3	22.79	1
9	12	22	11	21.1	351.7	13.4	17.81	1
9	12	23	1	22.1	355.1	17.9	15.58	1
9	12	24	1	22.5	350.8	12.8	13.57	1
9	12	26	4	23.4	347.7	19	21.17	1
9	12	28	2	23.9	343.4	15.1	11.47	1
9	12	29	2	24.5	351.1	16.7	14.18	1
10	1	1	3	2.4	24	12.9	15.12	1
10	2	16	2	17.4	53	12.9	12.28	1
10	2	17	14	18	54.1	3.2	4.55	1
10	4	3	2	6.5	98.8	13.5	14.4	2
10	4	17	14	19.1	115	5.8	7.04	1
10	4	20	14	19.7	112.5	4.2	4.86	1
10	4	23	14	22	111.5	2.9	4.6	1
10	4	24	14	22.9	110.9	2.4	4.11	1
10	4	26	14	23.6	108	3.6	5.27	1
10	4	28	14	24	102.7	2.6	4.17	1
10	4	31	14	24.3	116.4	6	6.03	1
10	5	17	1	16.7	133.4	5.3	4.28	1
10	5	22	14	18.7	123.7	6.2	5.86	1
10	5	23	14	20.7	123.1	5.4	6.16	1
10	5	24	14	21.3	127.9	3.8	5.28	1
10	5	25	14	21.3	129	10.4	8.21	1
10	6	12	14	17.9	153.2	4.1	4.33	1
10	6	13	14	18.8	159.1	3.2	4.53	1
10	6	14	14	18.3	159.4	3.5	4.63	1
10	6	19	1	23.2	173.1	7.2	4.32	1
10	7	1	1	6.3	203.8	7.1	5.16	1
10	8	12	2	20.7	212.9	11.2	10.24	1
10	9	13	14	14.4	239.2	5.7	6.01	1
10	12	2	3	15.8	353.7	10.5	8.19	1
10	12	12	11	21.6	341.7	18.5	21.4	1
11	1	1	2	3.1	18.4	12.9	10.91	1
11	1	4	1	6.4	19.1	5.5	4.7	1
11	1	5	1	9.7	2.6	7.5	5.87	1
11	1	6	1	10.3	6.4	4.1	4.37	1
11	1	8	2	10	14.1	18.2	17.71	1
11	1	24	1	20.9	9.8	6.6	4.58	1
11	1	32	1	23.5	28.2	5.3	4.55	1
11	1	33	14	23.7	27	2.6	4.03	1
11	1	34	1	24.1	27.3	4.5	4.37	1
11	1	35	1	23.6	25.2	4.1	4.04	1
11	2	11	1	18.3	34.3	6.9	5.06	1
11	2	14	1	19.2	50.2	9.4	6.85	1
11	2	15	2	19.2	53.4	15	11.5	1
11	2	16	11	19.2	53.8	34.9	27.01	1
11	2	17	2	21.8	38.5	23.5	16.43	1
11	2	18	11	22	36	32.5	24.93	1
11	2	20	11	22.6	32	29.7	26.48	1
11	2	23	4	24.7	37.4	26.6	23.14	2
11	3	2	1	6.5	65.6	5.3	4.84	1
11	3	3	2	7.2	60.9	18.6	19.09	1
11	3	6	1	7.7	79.9	4.3	4.27	1
11	3	7	2	8	83	14.7	14.76	1
11	3	8	1	9	85.4	5.1	4.57	1
11	3	10	1	14.5	78.8	6.6	5.79	1
11	3	14	11	15.7	81	28.3	24.89	1
11	3	16	1	18.2	71.5	5.3	4.51	1
11	3	17	1	18.9	61.9	4.7	4.22	1
11	3	18	11	19.6	65.8	36.9	26.55	1
11	3	19	1	19	70.5	13.9	10.63	1
11	3	20	1	19	70.9	7.3	4.89	1
11	3	21	1	19.4	70.9	5.6	4.15	1
11	3	22	11	20.2	73.7	38.1	24.99	1
11	3	23	2	19.7	80.7	15.2	15.06	1
11	3	28	2	23.5	72.3	17.1	17.63	1
11	3	29	11	23.4	75.2	32.5	26.17	1
11	3	30	11	23.6	77.7	29.2	25.46	1
11	4	2	2	5.2	91.8	18.5	18.5	1
11	4	6	1	9.6	104.7	6	5.55	1
11	4	7	1	9.7	103.5	4.4	4.28	1
11	4	8	2	9.8	96.9	13.8	14.37	1
11	4	22	1	20.3	117	5.3	4.67	1
11	4	27	11	17.9	93.6	27.9	24.07	1
11	4	28	14	19.9	97.1	2.8	4.26	1
11	4	29	2	20.4	97.4	16.5	13.55	1
11	4	30	4	23.8	100.1	23.5	23.09	1
11	5	2	1	15.3	127.5	6.5	5.37	1
11	5	3	14	15.7	130.7	3	5.32	1
11	5	4	2	16.2	144.2	18.2	14.96	1
11	5	5	11	17.9	143.9	43.5	24.46	1
11	5	7	1	20.3	149.5	6.7	5.55	1
11	5	8	1	17.6	138.9	22.1	16.49	1
11	5	10	1	17.5	128.6	7.5	6.76	1
11	5	11	1	17	123.2	4.5	4	1
11	5	14	14	21.8	132.2	3.3	5.16	1
11	5	15	2	23.2	136.2	18.5	17.41	1
11	5	16	2	24.2	130.7	12.2	8.36	1
11	5	18	14	23.3	125.9	3.1	4.47	1
11	6	5	2	14.1	162.8	14.7	13.07	1
11	6	7	4	18.1	161.9	20	18.68	1
11	6	8	1	18.8	163.9	7.6	6.2	1
11	6	15	1	21.9	158.3	5.1	4.82	1
11	7	1	11	3	192	37.6	23.43	1
11	7	5	11	6.8	189.2	19.2	16.07	2
11	7	7	2	10.6	183.5	16.5	13.99	1
11	7	14	11	15.2	204.1	19.6	19.63	1
11	7	17	2	17.7	205.1	17	17.01	1
11	7	18	11	17.5	192.6	22	21.26	1
11	7	19	2	18.4	190.2	16.7	14.66	1
11	7	24	11	23.3	198.4	29.2	22.44	1
11	7	25	2	24.2	184.1	20.5	20.4	1
11	8	1	11	1.56	229.9	29	24.22	1
11	8	2	2	6.1	236.2	18.3	16.15	1
11	8	9	11	14.8	218.2	17.4	21.94	1
11	8	10	2	14.5	214.2	16.7	16.3	1
11	8	12	2	16.5	221.1	16.7	16.54	1
11	8	15	4	18.2	223.9	39.2	25.85	1
11	8	16	11	21.3	216.4	19.1	20.36	1
11	8	17	11	20.9	219.6	21.4	21.98	1
11	8	18	2	21.5	222.1	12.8	12.13	1
11	8	19	11	19.3	238.5	24.3	21.22	1
11	8	21	1	20.5	240	6	5.04	1
11	8	22	2	20.9	240	16	14.08	1
11	8	24	11	23.35	232.2	21.5	19.65	1
11	8	25	2	24.16	231.7	16.4	15.01	1
11	8	26	11	24.53	225.8	15.5	19.06	1
11	9	2	11	8.3	266.5	27.1	23.07	1
11	9	13	11	17.2	255.4	30.8	23.62	1
11	9	14	2	18.1	264	14.3	12.18	1
11	9	16	11	19.5	258.2	19.8	20.98	1
11	9	18	11	21	268.8	22.5	20.7	1
11	9	19	11	22.5	261.5	12.5	15.27	1
11	9	21	11	21.4	248.5	15.2	18.18	1
11	9	22	2	22.8	249.6	16.7	15.38	1
11	10	2	1	7.7	280.2	18.5	16.19	1
11	10	6	2	10.6	277.7	16.9	16.25	1
11	10	8	2	12.1	292.8	15.5	12.58	1
11	10	9	11	12.6	292.1	17.8	20.2	1
11	10	18	2	24.7	279.2	16.4	17.16	1
11	11	1	2	5.4	314.8	18.9	17.82	1
11	11	2	2	7.6	305	17.1	17.81	2
11	11	3	2	8.9	303.3	12.3	13.24	1
11	11	4	11	11.3	317.5	30.9	23.75	1
11	11	5	11	13.1	319	31.3	26.22	1
11	11	6	2	14.4	313.4	19.2	14.15	1
11	11	8	1	15	319	7.8	6.52	1
11	11	9	11	13.7	326.1	31.9	24.93	1
11	11	11	11	18.7	327.4	35.8	24.55	1
11	11	13	11	19.4	319.3	39.9	24.56	1
11	11	17	2	22.1	302.7	13.1	11.71	1
11	11	19	11	22.2	316.2	20.1	22.71	1
11	11	22	11	22	327.3	24.6	23.24	1
11	11	23	2	23.1	327.3	14.1	14.93	1
11	11	24	2	24.3	329.5	21.6	16.37	1
11	12	2	11	1.54	355.6	18.8	19.81	1
11	12	4	14	4.4	348.4	2.7	4.8	1
11	12	5	14	6.8	359	3.4	5.4	1
11	12	9	1	15	354.4	5	4.16	1
11	12	10	2	14.29	346.6	19.4	16.89	1
11	12	13	1	14.61	341.5	4.9	4.84	1
11	12	20	11	18.6	348.3	23.6	25.26	1
12	1	1	2	3.3	7.3	23.2	20.41	1
12	1	2	2	3.3	23.4	18.2	19.81	1
12	1	3	11	6.1	12.6	15.8	20.35	1
12	1	4	2	6.4	29.1	20.3	16.67	1
12	1	5	11	8.7	26.5	29.9	25.45	1
12	1	7	2	11.8	20.2	17.7	16.14	1
12	1	9	11	17.2	30	37.9	24.93	1
12	1	10	11	17.7	21.7	29.5	25.81	1
12	1	11	11	18.4	14.7	33.5	25.75	1
12	1	12	1	18.3	12.2	10.3	8.24	1
12	1	14	1	16.1	2.9	7.3	5.61	1
12	1	15	2	18.2	4.8	16.4	13.09	1
12	1	20	1	21	17	5.3	5.05	1
12	1	23	11	22.9	22.1	25.7	22.71	1
12	1	24	2	20.3	24.9	17.6	16.3	1
12	1	25	1	21.3	27.8	4.8	5.09	1
12	2	2	11	8.3	41.9	27.1	26.15	1
12	2	3	11	11.9	60	24.9	23.69	1
12	2	4	11	12.6	56.7	15.5	20.3	1
12	2	5	2	12.9	55.6	13.6	13.71	1
12	2	6	2	13.2	45.9	17.4	16.21	1
12	2	7	11	12.7	35.1	35.8	24.9	1
12	2	8	2	14.6	57.6	17.1	19.94	1
12	2	9	2	19.7	57.8	14.4	17.86	1
12	2	11	3	20.5	60	4.2	4.63	1
12	2	12	11	20.3	32.9	34.8	25.55	1
12	2	14	2	21	43.2	16.6	16.67	2
12	2	15	2	22.2	33.9	11.7	12.79	1
12	2	17	2	24.7	35.4	15.5	14.28	1
12	2	18	2	24.1	46.8	21.1	17.2	1
12	3	1	11	9	63.3	26.4	23.7	1
12	3	3	2	12.8	74	11.9	13.06	1
12	3	4	2	12.9	88.6	14.2	13.88	1
12	3	6	11	15.3	89.3	28.7	22.79	1
12	3	7	2	14	62.8	15	15.83	1
12	3	8	2	14.4	66.9	12.3	14.72	1
12	3	9	2	16.6	64.4	11	11.38	1
12	3	10	2	16.7	73.6	12.9	14.56	1
12	3	11	2	17.7	80.2	12.4	13.22	1
12	3	12	2	17.7	87.1	16	15.5	2
12	3	13	2	19.5	87	15.1	15.73	1
12	3	16	2	19.4	75.3	13.7	14.39	1
12	3	18	11	19.5	71.6	37.4	24.48	1
12	3	19	2	19.2	65.8	17.4	15.23	1
12	3	22	11	21.9	66	19.2	21.17	1
12	3	24	2	23.1	71	13.9	14.27	1
12	3	25	2	23	77	14.6	15.54	1
12	3	26	2	24.2	75.2	15.6	16.25	1
12	3	27	11	22.3	80.5	24.6	23.18	1
12	3	28	2	23.3	81.5	13.1	13.9	1
12	3	29	2	22.4	84.7	15.1	14.12	1
12	3	30	11	22.2	86.6	39	25.37	1
12	3	31	11	21.7	87	19.4	20.15	2
12	4	2	11	7.9	112.3	16.2	21.16	1
12	4	3	2	8.9	111.6	22.7	16.59	1
12	4	4	11	12.2	104.2	31.8	22.76	1
12	4	5	2	12.9	106.4	10	12.73	1
12	4	6	2	14.2	99.2	12.1	14.53	1
12	4	7	11	13.1	113.7	23.6	22.58	1
12	4	8	2	12.9	115.5	12.3	11.79	1
12	4	9	11	15.6	97.5	19.5	20.41	1
12	4	10	2	16.6	93.3	16.4	16.42	1
12	4	14	2	21.3	97	13.9	15.28	1
12	4	15	2	21.6	90.8	12.4	12.6	1
12	4	16	11	23.3	97.2	24.8	22.03	1
12	4	17	2	24.1	99.9	15.5	13.95	1
12	4	18	11	24.3	103.3	24.3	21.36	1
12	4	20	11	22.9	108.9	19.8	21.05	1
12	4	21	2	22.8	112.8	14.5	14.61	2
12	4	22	11	21.4	111.1	17.6	21.68	1
12	4	23	11	21.3	111.2	14.2	18.31	1
12	4	24	2	20.8	117.2	17.9	14.95	1
12	5	1	2	3.3	146.2	17.4	19.44	1
12	5	2	2	6.4	131.7	18.5	18.53	1
12	5	3	2	7.6	127.8	14.9	16.21	1
12	5	4	2	7.5	138.8	11.2	14.47	1
12	5	5	2	7.2	144.5	14.6	17.18	1
12	5	6	2	8.6	147.2	15.9	16.39	1
12	5	8	11	9.2	129.9	25.8	21.03	1
12	5	9	2	11.1	126.1	21.8	21.29	1
12	5	11	2	12.2	144.3	13.2	16.66	1
12	5	12	11	13.1	124.9	28	21.87	1
12	5	13	2	14.3	120.1	10.3	12.55	1
12	5	14	2	14.9	124.8	13.5	14.01	1
12	5	17	2	13.7	136.7	11.5	14.08	1
12	5	19	2	14.8	147.3	16.3	18.2	1
12	5	20	2	15.5	144.1	15.6	17.73	2
12	5	22	2	17.1	134	17.1	18.56	1
12	5	25	2	17.4	125.5	15.7	16.48	1
12	5	26	11	19.8	121.3	24.4	21.33	1
12	5	27	11	18.9	132.4	17.6	18.54	1
12	5	28	2	20.4	131.7	10.9	9.54	1
12	5	29	4	22.2	128.4	29.6	22.36	2
12	5	30	4	24	122	39.1	22.79	1
12	5	31	2	24.2	127.3	16.9	15.89	1
12	5	32	2	22.5	132.4	13.5	13.55	1
12	5	33	2	22.3	136.3	14.5	13.52	1
12	5	35	2	22.5	139.8	12.7	12.34	1
12	5	36	11	23.1	142	36.6	21.25	1
12	5	37	2	21.9	144	16.2	13.36	2
12	6	1	2	6.3	153.8	12.2	13.41	1
12	6	2	2	9.9	155.4	14.4	15	1
12	6	3	2	9.7	168.1	12.7	15.66	2
12	6	4	2	10.7	159.1	14.1	16.5	1
12	6	7	2	12	170.6	13.7	16.2	1
12	6	8	2	13.5	172	11.5	12.03	1
12	6	10	2	14.7	178	17.2	18.39	1
12	6	11	11	15	166.5	19.3	20.89	1
12	6	12	2	13.7	159.8	19.1	15.88	1
12	6	13	2	15.6	163.3	7.9	10.11	1
12	6	14	11	15.3	156.4	21.1	21.68	1
12	6	15	2	15.4	163.1	12.6	13.39	1
12	6	16	11	15.9	159.6	17.3	18.35	1
12	6	17	2	16.1	158.7	14.2	13.77	1
12	6	18	11	16.8	175.8	17.4	20.27	1
12	6	19	2	16.7	177.7	14.6	14.32	1
12	6	20	11	18.6	173.1	21.3	20.54	1
12	6	21	2	19.7	178.6	15.9	13.92	1
12	6	23	11	19.3	165.1	24.1	21.59	1
12	6	24	2	18.3	157	11.5	12.97	1
12	6	26	2	19.5	153.5	16.1	17.77	2
12	6	28	2	20.2	156.7	14.7	15.82	1
12	6	29	11	21.6	156	21.6	22.2	1
12	6	31	3	20.3	171.9	14.9	13.61	1
12	6	32	11	20.9	171.6	25.2	21.72	1
12	6	33	2	22.9	154.3	12.5	13.81	1
12	6	34	11	24.3	152.9	23.8	20.43	1
12	6	35	11	24.1	158	25.4	21.06	1
12	6	36	1	23.5	170.5	3.6	4.06	1
12	7	1	11	5.4	212.3	25.1	21.43	1
12	7	2	2	7.2	208.1	11.7	14.6	1
12	7	11	11	14.9	196.6	35.9	23.73	1
12	7	12	2	14.6	183.3	10.2	11.44	1
12	7	13	2	16.5	202.7	20.1	16.88	1
12	7	14	11	17.3	198.6	13.9	17.36	2
12	7	15	11	20.1	184.3	19.5	20.13	1
12	7	17	2	20.4	185.9	18	16.38	1
12	7	18	11	22.2	196	33.1	22.88	1
12	7	19	2	21.7	203.6	11.9	11.42	1
12	7	20	11	22	205.1	34.8	22.4	1
12	7	21	11	18.7	206.2	34.4	24.13	1
12	8	1	2	2.1	223.2	12.7	17.65	1
12	8	4	2	5.5	239.1	14.8	16.39	2
12	8	5	11	6.7	224.6	27.8	21.69	1
12	8	8	2	10	239.2	16.6	21.69	1
12	8	9	2	10.3	230.5	16.4	17.18	1
12	8	10	2	11.4	223.4	16.3	19.45	1
12	8	11	11	12.8	227.9	17.3	20.59	1
12	8	12	2	13.4	219.2	13.4	13.11	1
12	8	13	2	13.8	231.1	15.1	15.88	1
12	8	14	2	14.3	236.2	14.9	17.14	1
12	8	16	11	17.2	220.3	31.5	24.81	1
12	8	17	2	17.8	224.3	14.4	14.22	1
12	8	18	2	18.1	234.8	17.5	16.51	1
12	8	19	2	18.8	237.2	9.8	12.45	1
12	8	20	11	20.4	241.2	20.9	24.37	1
12	8	21	2	22.4	237.9	17	15.33	1
12	8	22	11	23.3	237	36	24.93	1
12	8	23	11	23.9	237.7	22.8	22.57	1
12	8	24	11	22.6	234.5	32.5	25.72	1
12	8	25	2	24.9	237.6	13.1	11.46	1
12	8	27	11	20.8	218.8	21.7	20.37	1
12	9	1	2	2.92	239.7	19.7	20.3	1
12	9	2	2	6.3	268.7	19.4	18.57	1
12	9	3	2	7.6	246.8	16.2	16.36	1
12	9	4	2	12	264.3	11.2	12.85	1
12	9	5	11	11.8	253.7	34.1	24.79	1
12	9	6	2	12.8	264.1	18	15.43	1
12	9	7	2	12.7	254.7	12.3	12.43	1
12	9	8	11	14.8	250.3	26	23.41	1
12	9	9	2	15	254.3	13	14.89	1
12	9	11	2	16.7	268.5	26.1	21.97	1
12	9	12	11	16.3	257.3	14.8	17.26	1
12	9	13	2	16.5	250	10.6	13.89	1
12	9	15	11	18.1	242.5	21.8	24.47	1
12	9	16	2	19	242.1	14.6	14.76	1
12	9	17	2	19.2	247.4	11.3	12.01	1
12	9	18	11	19	251	35.4	25.1	1
12	9	19	2	19.7	256.7	14.9	13.82	1
12	9	24	11	20.3	270.2	36	24.45	1
12	9	25	2	20.9	264	12.1	14.07	1
12	9	26	2	21.6	263.1	10.2	13.29	1
12	9	29	2	20.7	248.7	14.4	12.45	1
12	9	32	2	23.5	266.3	13.6	15.09	1
12	9	33	11	24.9	262.1	21.3	23.83	1
12	10	1	11	5.4	275.7	15.6	19.34	1
12	10	4	2	11.7	274.9	18.7	18.99	1
12	10	7	2	15.8	286.2	15.5	15.61	1
12	10	8	2	14.4	276.4	23.7	20.01	1
12	10	14	2	22.6	274.6	15	16.09	1
12	10	15	11	22	282.1	26.8	24.51	1
12	10	17	11	23.4	279.2	30.2	25.21	1
12	10	18	11	23.6	285.3	20.5	23.19	1
12	10	19	11	22.8	293.3	30.9	25.97	1
12	10	20	11	23.8	295.5	35	23.2	1
12	11	1	2	6	300	19.2	19.41	1
12	11	2	1	10	318.2	4.5	4.05	1
12	11	3	11	13.8	303.3	35.6	25.57	1
12	11	4	2	13.3	311	19.6	15.95	1
12	11	5	2	12.4	325.1	14.5	12.4	2
12	11	6	11	14.9	307.3	20.1	23	1
12	11	7	11	14.7	316.6	16.3	19.58	1
12	11	8	11	14.4	326.1	20	20.32	1
12	11	10	11	17	322.7	42.7	25.65	1
12	11	11	11	18.6	316.9	20.8	20.31	1
12	11	12	11	17.4	301.4	35.3	24.76	1
12	11	13	2	23.1	303.1	17.6	14.63	1
12	11	14	1	23.2	299.8	3.9	4.27	1
12	11	15	2	22.6	307.2	16.1	17.34	1
12	11	18	2	22.5	310.9	16.3	18.29	2
12	11	19	11	20.4	321.9	24.3	20.11	1
12	11	20	2	19.3	329	13.9	14.12	1
12	11	22	1	23.4	325.9	5.4	5.01	1
12	11	23	2	24.3	328	9.6	10.58	1
12	11	24	2	24.4	324.9	18.3	16.67	1
12	11	25	2	11.3	319.4	18.7	16.29	1
12	12	2	11	8.8	346.9	34.5	22.67	1
12	12	5	11	13.2	349.8	12.1	17.19	2
12	12	6	2	13.3	345.4	14.7	14.18	1
12	12	7	2	14.5	342.3	14.8	15.45	1
12	12	8	2	14.8	336.9	11.2	11.96	1
12	12	9	11	15.8	334.4	38.5	27.97	1
12	12	10	3	18.4	336.1	12.5	11.06	1
12	12	14	14	22.6	337.2	2.1	4.05	1
12	12	15	11	20.5	344.5	30.6	22.3	1
12	12	16	11	21.1	358.6	18.8	19.19	1
12	12	19	2	24.2	340.6	13.5	14.27	1
13	1	2	11	2.8	15.1	41.3	26.04	1
13	1	6	2	13.9	27.4	17.7	16.79	1
13	1	23	2	24.5	2.1	13.6	13.08	1
13	2	2	2	8.7	43.3	17.4	17.34	2
13	2	3	1	9.2	42.2	12.3	8.81	1
13	2	4	11	11.8	31.4	13.3	15.56	1
13	2	7	11	17.1	41.7	23.8	21.88	1
13	2	17	11	18.7	58.6	17	19.79	1
13	2	18	11	20	54.6	15.7	18.07	1
13	2	19	2	20.5	54.4	11.4	13.3	1
13	2	20	2	20.3	50.5	13.8	14.76	1
13	2	21	2	22	60.2	18.2	19.9	1
13	2	22	11	22.7	48.4	23.3	23.12	1
13	2	23	2	23.3	45.6	13.4	12.96	1
13	2	24	2	22.3	44.6	14	14.08	1
13	2	26	11	24.9	49.2	14.1	17.44	1
13	3	4	11	10.5	81.8	23	20.96	1
13	3	5	2	10.8	76.6	12.4	13.32	1
13	3	7	3	12.4	65.1	13.5	13.36	1
13	3	9	2	14.1	78.7	19.6	19.03	1
13	3	20	11	19	61	23.6	21.56	1
13	3	22	2	24.5	67.8	14.1	13.83	1
13	3	24	2	23.5	75.7	19.6	20.48	1
13	3	28	2	24.5	90.5	12.7	9.75	1
13	4	2	2	7.4	98.4	17.5	18.11	1
13	4	6	2	17.6	120.3	16.3	12.96	1
13	4	9	2	21	113.4	20.3	15.98	1
13	4	10	11	22.8	115.6	22.3	21.1	1
13	4	11	11	23.9	121.3	19	19.17	1
13	4	12	2	23.7	117.6	19.9	13.36	1
13	4	17	2	24.7	105.3	17.8	15.18	1
13	5	10	2	13.8	123.3	16.4	16.26	1
13	5	11	11	15.3	123.4	22.7	22.86	1
13	5	12	1	15.5	123	7.9	7.29	1
13	5	13	2	15.7	136.6	21.6	14.9	1
13	5	14	2	19.8	150	14.3	14.89	1
13	5	15	11	18.9	121.8	37.9	24.82	1
13	5	17	11	20.7	130.8	26.6	22.18	1
13	5	18	11	21	129.9	28.2	24.23	1
13	5	20	2	21.6	136.6	14.8	13.39	1
13	5	24	1	24.6	143.5	4.4	4.4	1
13	6	9	2	14.3	157.7	15.8	15.97	1
13	6	13	2	16.5	173.2	10.9	13.14	1
13	6	17	1	18.1	168.4	19	15.12	1
13	6	19	2	20.1	179.3	22.5	21.12	1
13	6	20	11	20.6	152.9	33.8	26.23	1
13	6	21	11	21.3	151.3	20.7	20.03	1
13	6	22	2	20.7	155.1	14.6	14.62	1
13	6	24	2	22.1	173.7	15	17.23	1
13	6	25	2	22.1	168.3	12.5	13.25	1
13	6	26	13	22.7	169.1	24.2	22.49	1
13	6	27	2	23.4	171.2	15.1	14.04	1
13	6	28	2	23.2	166.3	14.7	14.04	1
13	6	29	11	22.3	161.4	30.7	24.1	1
13	6	30	2	22.5	159.5	9.7	12.67	1
13	6	33	3	24.5	154.1	23.6	15.56	1
13	6	34	11	23.7	150.1	20.5	18.99	1
13	7	1	2	7.1	208.8	16.1	13.64	1
13	7	3	2	8.1	188.6	20.3	16.94	1
13	7	4	2	12.4	204.9	12.2	11.85	1
13	7	5	11	13	204.6	26.9	25.42	1
13	8	1	2	4.5	227.8	13.9	14.22	1
13	8	4	2	9.6	220.2	14	13.07	1
13	8	5	2	10.5	226.2	16	14.09	1
13	8	6	11	11.6	230.8	26.3	23.99	1
13	8	8	2	11.1	213.1	15	14.97	1
13	8	9	2	15.2	238.6	15.5	14.16	1
13	8	10	11	14.3	226.1	31.9	26.5	1
13	8	11	11	15.8	236.1	28	24.93	1
13	8	12	11	16.3	235	16.4	21.1	2
13	8	13	11	16.8	235.3	23	24.35	1
13	8	14	1	17.5	215.4	18.5	15.74	1
13	8	15	11	18.2	225.3	25.8	25.15	1
13	8	18	11	21	224.3	32	23.5	1
13	8	19	11	21.9	232.4	25.9	26.21	1
13	8	22	2	24.3	234.5	14.6	12.9	1
13	8	23	2	22.4	227.7	16	15.09	1
13	8	24	2	21.8	220.9	18	13.44	1
13	8	25	1	22.1	217.7	5.4	4.02	1
13	9	2	11	6.7	247.1	23.7	23.19	1
13	9	4	2	8	246.6	15.7	15.11	1
13	9	5	2	8.1	261.8	10.4	16.7	1
13	9	6	2	9.2	269.8	16.7	17.11	1
13	9	9	2	10.2	249.9	12.4	14.25	1
13	9	10	3	11.4	248.1	9.7	10.53	1
13	9	12	2	11.9	265.8	11.8	12.73	1
13	9	13	2	12.8	254.1	17.2	16.21	1
13	9	15	11	12.1	244.5	20.1	23.55	1
13	9	21	2	18.5	243.7	19.8	17.11	1
13	9	28	2	21.2	241.8	16.2	16.11	1
13	9	29	11	23.3	243.2	24.6	25.27	1
13	9	30	1	24.6	243	5.1	4.36	1
13	9	31	2	23	252.1	15.7	15.3	1
13	9	35	11	24	245.3	25.9	21.21	2
13	10	1	2	7.3	277.3	12	15.06	1
13	10	11	11	17.9	288.4	14.7	20.59	1
13	10	13	11	19.2	286.5	16.3	22.36	1
13	10	15	1	19.3	281	5.5	4.11	1
13	10	16	2	20.5	286.1	19.2	15.27	1
13	10	18	2	22.4	294.2	11.2	11.3	1
13	10	20	11	21.4	282.1	32.1	24.85	1
13	10	21	1	21.1	276.6	6.6	4.91	1
13	11	1	3	3.1	310.8	26.4	20.76	1
13	11	9	1	15.4	319.9	18.6	16.13	1
13	11	12	1	18.9	317.5	16.8	14.73	1
13	11	15	11	20.8	316.1	26.1	22.86	1
13	11	20	2	24.7	317	13.9	14.03	1
13	12	1	1	3.1	340	6.3	5.23	1
13	12	9	11	15.6	344.3	20.8	25.14	1
13	12	10	11	15.7	345.8	24.5	24.64	1
13	12	11	11	16	349.6	19.2	21.9	1
13	12	12	3	16.2	350.4	19.6	17.14	1
13	12	18	2	17.8	333	15.7	16.51	1
13	12	19	2	20.5	339.3	18.4	16.15	1
13	12	20	2	20.3	346.8	11.3	12.54	1
13	12	21	11	21.5	346.2	23.2	24.98	1
13	12	22	11	21.8	356.4	40.1	25.8	1
13	12	23	2	24.7	357.2	8.3	11.51	1
13	12	26	11	21.5	335.3	22.7	23.27	1
13	12	28	11	24.1	331.4	24.2	24.9	1
14	1	3	2	7.4	9.3	17.9	15.12	1
14	1	15	2	20.9	4	14.7	13.51	1
14	1	17	14	23.46	1	2.3	4	1
14	1	21	2	23.5	16.3	14.9	14.59	1
14	2	1	11	1.21	32.3	27.2	24.64	1
14	2	2	11	1.87	55.7	27.2	23.75	1
14	2	3	11	4.9	44.5	44.9	26.54	1
14	2	4	2	9.62	30.7	19.4	17.96	1
14	2	7	2	11	51.4	14.3	9.28	1
14	2	8	11	11.77	29.5	26.8	24.75	1
14	2	9	1	12.62	37.6	4.6	4.19	1
14	2	17	3	22.7	57.8	23.8	21.84	1
14	2	21	11	22	41.7	39	25.3	1
14	3	2	11	13.2	72.6	33.5	24.12	1
14	3	3	2	15.5	71.1	17.6	15.32	1
14	3	4	2	16.5	75.9	16.5	16.59	1
14	3	12	11	22.1	67.6	25.9	23.15	1
14	3	13	11	21.4	88.7	40.6	24.37	1
14	4	1	2	8.7	95.3	16.2	16.95	1
14	4	5	11	12.2	92.3	37.6	25.38	1
14	4	18	11	18.4	112.1	22.7	24.81	1
14	4	20	14	19.2	114.2	2.4	4.29	1
14	4	26	2	21	104.8	17.4	15.45	2
14	4	29	11	22.8	117.8	26.5	25.16	1
14	4	31	11	23.4	120	16.6	20.24	2
14	4	34	1	23	111.2	5.5	4.46	1
14	4	37	3	24	102.1	24.5	17.88	1
14	4	41	2	24.9	116	16.9	12.71	1
14	5	2	2	5	135.3	17.5	17.67	1
14	5	11	2	14.7	121.6	12.8	10.83	1
14	5	12	1	15.5	124.4	5.5	4.57	1
14	5	13	14	15.7	139.4	3.4	4.17	1
14	5	14	1	16.4	134.3	5.2	4.1	1
14	5	17	2	18.7	126.2	11	8.81	1
14	5	18	14	17.6	131.2	3.4	4.46	1
14	5	20	1	18.8	143.2	5.1	4.02	1
14	5	21	1	20.3	146.7	4.3	4.09	1
14	5	23	11	20.9	143.6	27.1	25.81	1
14	5	24	11	20.6	139.7	29.8	27.44	1
14	5	25	2	20.5	136.6	14.8	12.67	1
14	5	26	11	20.1	128.3	35	26.57	1
14	5	27	14	21.1	123.5	4	5.94	1
14	5	30	11	22.3	130.1	26.6	26.97	1
14	5	31	2	22.6	132.6	14.6	16.22	1
14	5	33	1	23.4	138.1	9.2	6.16	1
14	5	37	11	24.5	132.2	41	26.23	1
14	5	39	14	24.4	123.5	2.7	4.68	1
14	6	1	2	6.3	156	15.2	15.89	1
14	6	23	1	21.3	178.3	7.2	5.48	1
14	6	24	11	21.4	169.7	30.3	25.15	1
14	6	26	14	18.9	155.4	3.9	5.31	1
14	6	30	1	20.2	152	4.9	4.28	1
14	6	32	14	20.6	153.3	2.6	4.23	1
14	6	34	14	20.1	156.4	4	5.89	1
14	6	42	1	22.8	158.9	4.5	4.16	1
14	6	45	14	24.1	161.2	2.6	4.66	1
14	6	47	14	24.9	165.7	4.6	6.3	1
14	7	1	11	5.3	202.1	22.8	24.22	1
14	7	4	11	11.2	202.9	29.1	24.49	1
14	7	5	11	12.1	208.8	21.7	23.84	1
14	7	9	2	13.7	207.2	13	13.87	1
14	7	10	1	14	209.6	6.6	5.57	1
14	7	12	2	17.1	210.1	18.8	12.65	1
14	7	26	11	22.8	180.7	16.4	19.19	1
14	7	28	11	24	182.7	13.5	16.02	1
14	7	30	2	24.7	192.1	17	13.7	2
14	7	31	11	23.3	195.6	25.2	22.37	1
14	7	37	1	25	202.4	5.8	4.78	1
14	8	5	1	9.5	221	6.8	5.72	1
14	8	6	11	11.1	224.9	22.5	25.65	1
14	8	7	11	11.7	223.4	24.6	24.55	1
14	8	10	2	13.6	235.5	13.9	12.82	1
14	8	11	14	15.4	228.1	2.6	4.33	1
14	8	12	11	15.9	226.4	36.6	23.83	1
14	8	14	11	17.4	231.9	17.6	23.17	1
14	8	15	2	17.7	227.5	14.9	12.72	1
14	8	18	1	20.3	218.2	6.5	5.16	1
14	8	19	11	19.9	220.1	29.8	24.79	1
14	8	20	1	20.2	224.1	5.7	5.02	1
14	8	28	11	22.3	220.5	20.9	23.52	1
14	8	34	11	23.2	229.3	20.3	22.46	1
14	8	35	11	22.8	233.7	21.1	22.52	1
14	9	2	1	4.3	259	12	13.72	1
14	9	3	11	4.6	243.3	25.3	24.97	1
14	9	4	1	5.2	246	19.7	15.53	1
14	9	6	11	9.7	262.8	25	23.13	1
14	9	7	1	10.6	263.4	11.1	7.44	1
14	9	8	3	12.3	257	23.9	15.69	1
14	9	10	11	14.5	247.3	29.8	23.6	1
14	9	13	11	16.6	242	25.1	23.59	1
14	9	19	14	23.5	248.1	3.1	4.28	1
14	10	2	2	3.5	291.7	13.9	16.33	1
14	10	4	11	7.2	277.4	25.1	24.85	1
14	10	5	2	7.9	283.7	13.3	14.03	1
14	10	20	14	19.5	296.9	2.7	4.26	1
14	10	27	1	21.5	298.4	8	5.82	1
14	10	28	2	22.1	299.1	14.9	13.54	1
14	10	31	2	23	298.8	13.4	13.91	1
14	11	12	11	16.1	312.1	21.7	25.83	2
14	11	15	11	20	308.6	33.2	28.52	1
14	11	16	2	18.9	311.1	17.8	17.2	1
14	11	17	1	17.2	318.4	5.3	4.44	1
14	11	18	11	20.4	326.4	46	27.46	1
14	11	19	2	21.6	312.6	14.8	16.75	1
14	11	20	11	23	311.8	33.1	27.42	1
14	11	22	11	23.7	304.8	40.7	14.19	2
14	11	24	2	24.5	322.5	18.1	17.43	1
14	12	13	2	14.5	342.6	14	13.21	1
14	12	14	2	15.7	346.5	16	15.83	1
14	12	15	1	21.5	335.4	18	17.03	1
14	12	17	11	19.4	344.7	30.7	26.39	1
14	12	19	11	21	354.3	20.1	22.74	1
14	12	22	11	21.5	341.6	38.8	29.47	1
15	3	3	1	6.5	82.8	10.6	6.16	1
15	3	20	3	20.1	64.4	7.2	4.3	1
15	3	21	1	22.8	66.6	11.5	7.65	1
15	5	8	1	16.3	130.3	6.4	5.03	1
15	5	15	1	22	127.6	9.2	5.14	1
15	5	17	14	24.2	133.4	16.6	15.47	1
15	7	22	2	23.8	197.7	11.5	7.75	1
15	8	21	1	19.7	219	5.5	4.02	1
15	8	27	1	21.6	231.2	6.2	4.23	1
15	8	32	1	22.5	238	7.1	5.31	1
15	9	11	1	19.6	246.7	7.9	6.3	1
15	11	2	1	5	301.7	6.2	4.07	1
15	11	4	1	6.2	325.5	8.7	5.7	1
15	12	5	1	17.9	334.2	5.4	4	1
16	1	2	11	8.7	6.2	36.9	26.94	1
16	1	4	1	13.4	27.8	7.4	5.85	1
16	1	5	1	14	24.2	8.4	6.52	1
16	1	7	11	15.4	27.1	23.1	21.66	1
16	1	9	11	16.8	19.7	28.4	23.92	1
16	1	10	1	19.24	26.7	9.3	4.95	1
16	1	11	11	15.2	16.5	27.5	24.68	1
16	1	16	1	20.7	2.8	23.1	16.03	1
16	1	17	11	21	2.6	25.7	21.84	1
16	1	19	2	23	29.2	15.2	14.7	1
16	1	20	11	23.9	14.9	30.1	24.84	1
16	2	1	1	0.82	48.1	5.5	5.23	1
16	2	2	11	6.9	52.1	25	21.58	1
16	2	3	1	7.6	32.4	14.3	8.84	1
16	2	4	1	8.5	59.7	5.3	4.55	1
16	2	5	1	12.67	53.8	6	4.4	1
16	2	8	1	16.5	35.7	5.2	4.54	1
16	2	9	11	17.2	41.1	20.9	22.93	1
16	2	11	1	18.4	37.8	4.4	4.21	1
16	2	13	3	17.1	55.2	6	4.18	1
16	2	15	1	21.6	52.3	10	6.52	1
16	2	17	11	24	57.8	17.1	9.6	2
16	3	4	1	7.1	74.7	4.8	4.35	1
16	3	5	1	8.5	76.5	4.1	4.11	1
16	3	7	11	10.5	66.6	20.4	23.04	1
16	3	10	11	13.6	86	32.4	26.91	1
16	3	11	11	14.3	88.1	23.5	22.7	1
16	3	13	1	15	78.8	12.9	11.16	1
16	3	15	1	13.5	65.1	16.8	15.11	1
16	3	16	1	13.8	65.9	12.6	9.88	1
16	3	17	11	16	60.3	34.9	25.93	1
16	3	18	1	19.1	63.7	20.6	15.56	1
16	3	19	11	18.7	67.8	36	27.05	1
16	3	20	11	20.9	66	20.5	22.48	1
16	3	21	11	17	80.4	21.3	22.2	1
16	3	22	11	18.3	82.9	27.4	22.69	1
16	3	25	4	20.9	83.8	24.5	23.52	1
16	3	27	1	22.3	83.5	19.3	15.24	1
16	3	28	11	23.8	75.8	19	21.31	1
16	3	29	2	24.4	74.4	7.5	4.6	1
16	4	1	3	1.58	88.4	22.9	20.86	1
16	4	3	3	6.2	105.3	20	16.08	1
16	4	8	11	12.7	118.3	18.5	24.22	1
16	4	12	11	14.6	101.5	21.8	22.5	1
16	4	15	1	17	109.5	7.3	5.7	1
16	4	19	2	18.7	111.4	18.8	19.38	1
16	4	20	11	23.4	117.2	28.8	25.11	1
16	4	21	14	23.9	115.7	2.6	4.8	1
16	4	22	11	21.7	107.8	33	25.8	1
16	4	23	11	21.3	98.2	18.5	22.73	1
16	4	24	11	22.8	92	22	22.77	1
16	4	26	11	24.7	102.1	19.3	24.14	1
16	4	27	2	23.9	104.2	18.7	17.44	1
16	5	3	11	7.8	132.3	39.9	26.65	1
16	5	5	3	9.3	137.8	17.8	11.51	1
16	5	8	14	10.2	147.8	2.4	4.39	1
16	5	9	11	9.9	127.5	23.8	23.62	1
16	5	13	11	13.1	146.7	24.4	24.55	1
16	5	15	11	15.3	124.8	27.4	24.56	1
16	5	16	1	17.1	123.9	13	10.75	1
16	5	17	1	16.3	126.1	9.4	6.41	1
16	5	18	11	15.7	144.1	17.2	23.53	1
16	5	21	2	18.1	148.1	12.5	13.16	1
16	5	23	14	18.5	137.2	2.8	4.71	1
16	5	28	11	20.7	140.8	24.3	24.32	1
16	5	35	11	23.5	129	29.3	25.35	1
16	5	36	14	4.5	140.4	4.4	6.87	1
16	5	37	11	19.9	124.1	20	21.6	1
16	6	1	14	8.4	153.1	4.3	6.12	1
16	6	2	11	6.6	177.4	32.9	26.23	1
16	6	3	11	11.4	167.1	19.8	21.35	1
16	6	4	11	12.3	154.2	17.5	23.5	1
16	6	6	1	15.7	152.7	4.8	4.39	1
16	6	7	11	15	159.5	29.1	25.11	1
16	6	9	1	16.7	171.7	4.5	4.11	1
16	6	11	1	16.7	175.8	20.3	18.39	1
16	6	13	11	19	162.1	34.7	24.19	1
16	6	16	11	17.9	150.4	29.6	25.55	1
16	6	17	2	21.1	151.2	17.9	18.35	1
16	6	20	11	21.9	156.2	16.6	20.75	1
16	6	23	2	22.6	163.5	13.7	15.47	1
16	6	24	1	23.5	165.1	17.8	17.98	1
16	6	25	1	23.3	172.5	11.3	11.03	1
16	7	2	1	7.5	181.6	4.2	4.23	1
16	7	3	11	7.4	200.9	33.4	24.68	1
16	7	4	14	9.5	206.5	2.5	4.26	1
16	7	8	14	9.7	181.7	2.4	4.09	1
16	7	12	11	11.5	209.7	29.1	27.01	1
16	7	13	11	12.8	205.3	30.2	23.81	1
16	7	14	11	16	180.9	36.8	25.72	1
16	7	15	11	19.9	180.3	34.3	24.35	1
16	7	16	11	20.3	190.5	34.1	25.58	1
16	7	18	1	18.4	198.7	17.4	16.27	1
16	7	20	11	18.4	207.6	31.6	26.98	1
16	7	21	3	20	206.8	25.2	18.43	1
16	7	22	11	19.9	198.7	27	25.54	1
16	7	23	11	23.8	208	23.7	25.91	1
16	7	24	3	22.8	194.1	18.7	17.32	1
16	7	25	2	22.3	189.3	13.1	13.29	1
16	7	27	3	22.8	181.6	22.2	18.09	1
16	8	1	1	3.2	244.4	4.5	4.92	1
16	8	4	11	5.5	226.5	28.8	25.68	1
16	8	5	11	13.7	235.6	26	25.21	1
16	8	7	11	16.5	222.6	22.7	25.72	1
16	8	9	11	17.4	233.8	22.5	23.85	1
16	8	13	11	23.4	230.8	19.8	22.72	1
16	8	15	11	20.9	222.2	39.7	27.46	1
16	8	17	11	24.8	233.2	25.5	24.75	1
16	9	2	1	4.2	248.4	3.8	4.15	1
16	9	3	1	5.2	268.7	6.5	4.53	1
16	9	5	1	7	266.8	10.3	8.16	1
16	9	7	1	16.3	255.8	9.5	5.78	1
16	9	10	11	18.2	265.5	34.8	27.51	1
16	9	12	3	20.8	263.3	18.5	16.16	1
16	9	13	1	20.3	267.4	4.6	4.15	1
16	9	16	11	21.1	250.7	32.1	27.28	1
16	9	19	1	22.4	251.6	4.9	4.28	1
16	9	20	11	23.3	251.6	26.6	24.16	1
16	9	22	11	23.1	241.6	24.2	26.63	1
16	9	23	2	24.4	251.3	13.1	11.18	1
16	10	3	11	5.9	280	33.4	4.43	2
16	10	5	3	10.6	297.8	17.8	14.38	1
16	10	6	11	11	294.4	29.1	25.1	1
16	10	10	1	12.6	298.6	14	11.11	1
16	10	11	11	14	286.5	28.6	26.53	1
16	10	12	11	12.4	270.6	22.7	21.89	1
16	10	14	11	17.7	275.4	31.3	26.12	1
16	10	16	1	18.6	277.3	12.5	5.88	1
16	10	19	1	19	284.9	8.9	6.63	1
16	10	20	11	20.22	283.6	32.5	28.03	1
16	10	21	11	20.7	285.5	28	27.1	1
16	11	2	1	8.9	323.8	6.3	5.54	1
16	11	3	11	8.6	320.5	26.4	26.43	1
16	11	4	1	9.6	324	6.6	5.71	1
16	11	5	1	9.7	319.3	5.3	4.58	1
16	11	6	11	12.5	330.3	36.2	26.51	1
16	11	7	1	13.4	321.8	5.7	5.48	1
16	11	9	1	13.5	321.8	5.7	5.55	1
16	11	10	1	17.6	323.7	10	7.9	1
16	11	14	11	24.1	325.3	30.9	26.14	1
16	11	15	1	24.7	326.5	5.7	5.15	1
16	11	17	11	24.7	303.6	25.4	26.09	1
16	11	18	11	23.3	300.7	23.5	25.58	1
16	12	1	11	6.4	352.4	27.4	22.47	1
16	12	2	3	12.6	347.7	22.4	17.06	1
16	12	3	11	13.1	351	18.5	21.91	1
16	12	7	1	18.7	340.7	19.8	10.77	1
16	12	8	11	18.9	340.9	29.7	26.99	1
16	12	10	11	18.3	355.1	16.3	21.22	1
16	12	13	11	20.6	334.6	31	24.68	1
16	12	15	11	22.8	336.8	18.6	24.61	1

## Sheet: Year5
Overstory plot	Section	Tree #	Species	Distance (m)	Azimuth (°)	dbh (cm)	Height (m)	Survival
1	1	2	4	8.8	16.7	21.3	22.42	1
1	2	1	2	5.6	37.6	23.6	19.13	1
1	2	2	1	6.3	55.9	18.4	13.18	1
1	2	8	11	15.3	41	27.4	25.95	1
1	2	11	1	14.2	57	5.4	4.46	1
1	2	12	11	15.4	54	28.5	26.63	1
1	2	13	2	16.8	45	15.9	11.97	1
1	2	14	2	NA	NA	NA	NA	2
1	2	17	11	17.4	50	27.6	25.59	1
1	2	18	1	17.9	55	9	6.47	1
1	2	20	1	20.2	36	13.9	10.36	1
1	2	21	11	22.1	31	29.3	25.56	1
1	2	24	1	24.4	44	24.9	17.72	1
1	2	27	11	24.1	51	28.2	24.95	1
1	2	30	11	22.7	60	21.8	23.44	1
1	2	31	1	23.4	54	19.6	16.43	1
1	2	32	14	14	53.4	2.7	4.2	1
1	2	33	1	8.7	26.5	4.4	4.01	1
1	3	1	3	7.7	67	26.2	20.77	1
1	3	2	11	8.4	89	19.5	20.25	1
1	3	10	11	15.5	73	24.8	25.78	1
1	3	14	1	18.6	71.4	11.4	8.74	1
1	3	15	11	19.5	68.5	23.1	24.58	1
1	3	20	11	23.5	71.7	24.5	25.1	1
1	4	1	1	5.2	118.6	12.2	7.73	1
1	4	3	3	7.8	108.4	17.3	14.94	1
1	4	16	3	17.1	97.8	8.2	6.28	1
1	4	17	14	19.4	96	2.2	4	1
1	4	18	11	21.6	95.2	39.3	26.74	1
1	4	19	3	20.5	102.2	9.6	6.46	1
1	4	20	1	20.8	106.2	6.1	4.86	1
1	4	21	1	21.8	106.1	5.5	4.44	1
1	4	25	1	22	102.6	9.9	6.07	1
1	4	26	2	22	101.8	12.8	12.26	1
1	4	27	1	23.3	101	5.8	4.5	1
1	4	28	1	23.3	100.9	15.1	10.32	1
1	5	1	11	NA	NA	NA	NA	2
1	5	2	4	11	121.4	33.4	28.57	1
1	5	5	4	13.2	128.5	25.1	11.91	2
1	5	11	1	17.5	122.7	6.1	4.88	1
1	5	12	3	18.3	142.1	9.5	5.14	1
1	5	15	11	20.9	136.6	29.9	23.5	1
1	5	17	11	20.6	149.9	18.5	4.3	2
1	5	19	4	24.5	139	33.8	23.18	1
1	5	20	2	25	138.6	16.7	16.11	1
1	5	25	1	23.5	134.3	7.5	4.7	1
1	5	26	1	17.9	131.5	4.2	4.08	1
1	6	1	11	3.2	167.2	33.3	25.81	1
1	6	3	2	5.3	163.4	16.7	13.95	1
1	6	7	1	12.2	150.6	7.2	5.04	1
1	6	13	1	15.5	159.2	20.8	19.09	1
1	6	15	11	16.7	163.9	17.2	10.29	2
1	6	17	11	19.4	163.7	26.1	23.72	1
1	6	18	1	18.9	157.7	4.2	4.07	1
1	6	19	11	22.9	151.3	19.5	5.21	2
1	6	23	3	16.9	170.8	21.3	13.91	1
1	7	2	11	8.1	206.4	29	24.65	1
1	7	13	11	16.7	192.3	20.3	20.6	1
1	7	14	11	16.9	201.6	28	25.92	1
1	7	15	1	17.8	203.6	22.4	19.18	1
1	7	16	3	18.3	193.7	10.5	6.86	1
1	7	21	2	20.7	182	15	13.14	1
1	7	25	3	23.3	193.4	15.8	12.12	1
1	8	2	3	5.2	221.1	20	18.01	1
1	8	4	1	7.8	221.3	19.8	17.44	1
1	8	12	2	17.4	224.6	16.5	14.13	1
1	8	15	2	20.7	236	13.6	12.8	1
1	8	16	2	22.1	226.1	19.9	18.45	1
1	8	17	11	22.8	220.6	26.5	26.95	1
1	8	18	2	22.5	214.5	15.6	14.71	1
1	8	19	2	24.1	212.2	14.2	14.92	1
1	8	21	11	24.1	214.8	15.1	17.64	2
1	8	22	2	24.9	218.3	12.4	11.97	1
1	8	24	2	23.1	228.6	15.3	16.48	1
1	9	1	2	2.5	240.2	20.2	15.89	1
1	9	2	2	7.4	243	17.5	15.07	1
1	9	3	2	7.6	261.4	17.1	19.09	1
1	9	9	2	13.9	244.2	12.8	14.85	1
1	9	11	11	16.8	253.8	36.7	27.77	1
1	9	12	2	16.8	242.2	18.2	16.73	1
1	9	19	11	22.3	265.2	24.2	25.21	1
1	9	20	2	22.7	264.9	13.2	13.94	1
1	9	21	3	24.4	266.4	20.2	17.79	1
1	9	22	2	21.9	245.7	17.6	17.17	1
1	9	24	2	22.5	241.6	8.9	8.22	1
1	9	25	11	23.4	243.8	34.8	28.31	1
1	10	2	11	10.1	285.5	44.4	27.75	1
1	10	8	1	22.9	277.8	4.1	4.05	1
1	10	9	11	23.2	275.1	21.4	24.82	1
1	10	11	11	24.1	272.5	27	25.9	1
1	10	16	1	22.7	277.5	3.8	4	1
1	11	1	2	5.4	305.5	22.2	18.15	1
1	11	3	2	7.8	310.3	14.7	14.14	1
1	11	4	1	9	308.3	6.3	4.94	1
1	11	5	1	8.5	318.3	8.7	6.29	1
1	11	7	1	10	324.1	5.1	4.16	1
1	11	10	2	14.5	303.1	23.2	19.23	1
1	11	11	2	15.2	321.8	17.4	15.19	1
1	11	12	11	17.4	327.3	27.9	27.1	1
1	11	16	11	13.5	328.3	37	27.52	1
1	11	18	11	22	327.2	32.5	25.93	1
1	11	21	3	23.7	327.3	13.9	13.45	1
1	11	22	3	23.3	329.2	21.9	17.81	1
1	12	1	2	8.3	330.6	15.1	17.45	1
1	12	4	11	10	352.5	33.4	27.75	1
1	12	5	1	10.3	355.7	15	12.07	1
1	12	9	1	16	350.2	6.4	5.3	1
1	12	11	1	15.4	346.3	5.2	4.91	1
1	12	12	1	16.1	347.1	5.4	4.45	1
1	12	16	1	20.3	347.6	25.3	16.8	1
1	12	17	11	19.5	343.3	17	17.58	1
1	12	21	3	24.7	359.2	21.2	17.04	1
1	12	22	11	19.2	330.1	26.3	26.53	1
2	1	1	11	NA	NA	NA	NA	2
2	1	9	11	18	22.6	29.5	27.58	1
2	1	10	2	19.9	23.5	13	12.35	1
2	1	11	11	21.7	29.6	22.5	26.69	1
2	1	12	11	21.7	15.1	31.8	27.22	1
2	2	1	11	3.1	51.3	37.6	24.95	1
2	2	2	2	4.9	58.8	13.1	11.38	1
2	2	10	11	NA	NA	NA	NA	2
2	2	11	11	NA	NA	NA	NA	2
2	2	13	2	NA	NA	NA	NA	2
2	2	16	1	18.9	52.9	18.4	13.45	1
2	2	19	11	22.6	35.4	34.6	26.09	1
2	2	20	2	21.4	57.3	16.9	14.65	1
2	2	21	3	21.8	58.4	17.7	15.23	1
2	2	22	11	22.9	56.4	19.9	23.88	1
2	2	23	1	22.2	55.3	15.6	11.36	1
2	2	24	11	23	44.6	27.1	23.07	1
2	3	1	14	6.9	80.9	4.4	6.58	1
2	3	3	1	8.5	74.2	11.6	7.92	1
2	3	4	11	8.9	85.1	34.5	24.78	1
2	3	12	11	16.4	66.1	33.9	25.01	1
2	3	13	2	17.5	68.5	12.1	9.87	1
2	3	14	2	17.2	79	14.8	12.89	1
2	3	18	11	21.4	78.2	23.1	23	1
2	3	23	11	22	72.5	31.6	24.43	1
2	3	24	1	21.6	67.7	21.8	19.7	1
2	3	25	1	21.6	65.1	4.9	4.28	1
2	3	29	2	24.5	74.8	13.4	11.78	1
2	3	30	3	20.6	88.4	21.4	16.77	1
2	3	31	11	22.3	89.9	29.4	25.33	1
2	4	1	1	3.1	98.4	9.8	7.11	1
2	4	2	1	5.8	118.4	11.5	8.54	1
2	4	4	2	7.6	117	16.9	14.9	1
2	4	5	3	8.6	103.3	10.2	6.55	1
2	4	13	3	19.9	102.1	6.4	4.65	1
2	4	16	3	19.4	91.6	14.1	10.79	1
2	4	17	1	21.5	95.1	16.9	15.15	1
2	4	22	1	22.7	95.8	6.8	4.54	1
2	4	23	11	24.2	94.8	26.2	24.86	1
2	5	1	14	3.8	125.7	4.4	5.94	1
2	5	3	11	7	122.7	27.4	26.82	1
2	5	4	11	11.5	132.1	32.9	26.61	1
2	5	8	11	15.9	140.1	27.6	28.52	1
2	5	9	11	16.4	141.5	26.6	27.31	1
2	5	10	11	17.4	145.5	31.8	22.94	1
2	5	11	11	17.3	127.3	23.5	25.68	1
2	5	12	2	17.9	126.3	16.7	16.49	1
2	5	13	2	20.7	123.3	12.1	11.27	1
2	5	15	1	20.8	124.3	16.9	9.38	1
2	5	17	11	20.9	142.9	35.3	27.53	1
2	5	18	11	22.7	141.8	26.9	27.55	1
2	5	19	2	24.8	142.5	12.8	11.8	1
2	6	1	11	8.8	172.1	37.7	28.45	1
2	7	2	11	6.7	184.2	37	28.11	1
2	7	3	1	NA	NA	NA	NA	2
2	8	1	2	4	236.4	17.6	15.64	1
2	8	5	2	16.2	227.3	22.1	18.65	1
2	8	7	11	17.9	224	42.3	28.2	1
2	8	8	11	19.7	229.1	26.7	27.71	1
2	8	9	2	20	231.6	11.7	12.26	1
2	8	10	3	21.5	231.3	14.1	13.45	1
2	8	13	11	22.7	238.8	24.6	26.78	1
2	8	15	11	24.3	225.8	38.4	26.17	1
2	8	16	2	24.2	217.6	23.9	20.53	1
2	8	17	3	22.1	216	18.9	19.1	1
2	8	19	11	20.9	211.2	31.4	28.4	1
2	9	9	2	18.6	263.5	19.2	18.72	1
2	9	11	11	NA	NA	NA	NA	2
2	9	12	11	19.7	251.6	31.9	27.23	1
2	9	14	1	22.8	270	7.4	4.4	1
2	9	15	14	20.3	246.3	2.5	4.28	1
2	9	16	11	21.7	264.6	34.4	26.85	1
2	9	17	11	21.2	247.3	32.3	25.95	1
2	9	19	14	19.6	241.4	4.7	5.71	1
2	9	23	2	22.6	245.1	18.1	15.57	1
2	10	1	3	2.7	279.5	9.8	6.09	1
2	10	2	11	8.6	285	22.3	25.7	1
2	10	6	1	11.8	292.2	15.9	11.39	1
2	10	7	11	12	278.7	35.6	25.51	1
2	10	9	1	14.1	293.6	16.7	14.06	1
2	10	13	11	17.8	298.7	27.8	28.48	1
2	10	17	11	23.7	286.5	38.6	27.01	1
2	11	1	14	2.9	302	5.2	7.16	1
2	11	2	1	5.8	301.5	9	7.08	1
2	11	3	11	6.7	318.8	33.6	27.3	1
2	11	4	11	8.5	320.6	27.4	30.76	1
2	11	5	1	11.7	322.9	7.6	6.46	1
2	11	7	11	12.6	314.7	27.4	29.31	1
2	11	8	1	12.9	311.2	11.2	9.93	1
2	11	9	11	16.4	305.8	30.8	26.85	1
2	11	10	11	14.8	327.9	24.9	27.84	1
2	11	12	2	15.7	301.2	13.6	12.48	1
2	11	13	3	20.9	306.5	24	17.32	1
2	11	14	11	19.3	308.5	21.6	26.63	1
2	11	17	11	22.7	313.4	36.6	29.57	1
2	11	18	2	24.8	313.7	18.4	18.28	1
2	11	19	2	24.2	317.5	16.4	18.68	1
2	11	20	14	23.6	325.6	3.2	4.52	1
2	12	1	11	9.8	343.1	27.9	28.16	1
2	12	2	11	12.3	356.5	30.9	28.61	1
2	12	3	3	12.8	349.2	20.8	17.4	1
2	12	4	11	13.4	331.9	38.5	28.99	1
2	12	6	1	14.5	351.6	10.5	7.32	1
2	12	8	11	19.8	339.7	32.6	28.19	1
2	12	16	11	23.1	358.8	22.6	24.19	2
3	1	6	2	11.1	3	14	8.75	1
3	2	3	3	5.7	54.3	10.1	6.84	1
3	3	13	1	19.7	68.6	10	6.16	1
3	4	1	1	1.6	120	23.1	15.83	1
3	4	2	2	5.3	107.3	11.3	9.71	1
3	4	3	1	6.8	106	14.3	9.08	1
3	4	8	2	12.7	116.4	14.2	15.71	2
3	4	9	3	14.2	107.7	12.7	6.92	1
3	4	14	2	NA	NA	NA	NA	2
3	5	4	1	14.3	135.7	7.8	5.17	1
3	5	11	1	17.1	125.6	6.8	4.48	1
3	5	12	1	16.5	132.2	5.6	4.08	1
3	5	22	2	24.5	145.6	16.9	14.06	1
3	6	2	14	6.4	151.1	9.1	5.53	1
3	6	3	1	10.3	167	20	12.28	1
3	6	13	2	21.1	151.3	16.4	13.91	1
3	7	4	2	7.8	182.6	12.3	8.13	1
3	7	11	2	10.9	194.7	12.1	7.7	1
3	7	15	1	22.7	195.8	20.5	13.03	1
3	9	5	1	18.7	247.9	17.1	10.85	1
3	9	7	1	20.4	265.1	7.3	5.14	1
3	9	10	1	20.6	267.9	12.7	8.07	1
3	9	15	1	24.6	240	8.3	4.98	1
3	9	18	3	25	252.1	8.5	5.11	1
3	10	16	2	20.7	275.5	16	13.39	1
3	11	2	2	9.5	326.5	14.5	13.14	1
3	11	8	2	15.7	320.4	11.1	13.14	1
3	11	9	3	15.8	319	11.7	10.78	1
3	12	1	1	5.5	340.4	5.2	4.04	1
3	12	7	2	9.1	359.2	15.2	13.68	1
3	12	8	2	NA	NA	NA	NA	2
3	12	15	1	18.7	333.2	7.3	4.44	1
3	12	25	1	24.2	331.6	15.4	11.01	1
4	1	1	2	5.1	21.7	14.1	13.39	1
4	1	2	14	6.5	10.1	6.5	8.75	1
4	1	5	1	8.1	11.9	15.2	12.69	1
4	1	7	3	10	22.9	19.9	14.27	1
4	1	8	3	12	23.4	14.4	10.96	1
4	1	9	1	14.5	9.3	7	5.3	1
4	1	10	11	15.7	19.3	41.3	27.65	1
4	1	11	1	20.3	18.7	9.8	7.47	1
4	1	12	11	21	16.6	38.2	25.18	1
4	2	1	1	0.8	57.6	14.9	11.4	1
4	2	3	11	7.2	59.9	27.6	25.72	1
4	2	4	1	9	32.2	5.6	4.85	1
4	2	5	1	8.7	30.9	4.4	4.04	1
4	2	6	11	9.5	39.5	35	28.47	1
4	2	7	11	10.1	59.9	26.8	26.41	1
4	2	10	11	13.8	35	32.9	28.15	1
4	2	13	11	23.5	50.9	20.6	25.43	2
4	2	14	11	16.5	53.6	21.5	28.84	1
4	2	15	11	17.3	45	37.4	28.83	1
4	2	17	3	19	42	7.1	4.64	1
4	2	18	2	20.5	39.6	12.6	8.06	1
4	2	20	14	21.1	48.7	6.6	7.75	1
4	2	21	11	19.9	51.6	33.5	27.28	1
4	2	22	3	21.6	55.8	9.2	6.07	1
4	2	24	11	20.8	59.8	24.9	22.97	1
4	2	25	14	19	30	3	4.49	1
4	2	27	1	25	30.8	16	11.47	1
4	3	1	11	6.6	71.9	20.3	24.65	1
4	3	2	1	9.5	68.3	5.5	4.94	1
4	3	3	1	9.9	71.5	5.4	5.65	1
4	3	4	1	10.3	76	5.7	5.73	1
4	3	7	1	10.6	68.4	16.5	11.59	1
4	3	8	11	10.3	79.5	40.3	29.96	1
4	3	9	2	14.8	66.1	11.1	9.27	1
4	3	10	11	14.8	80.9	28.9	28.32	1
4	3	11	3	17.8	88.1	7.8	5.29	1
4	3	12	11	17.7	84.3	38	27.86	1
4	3	15	11	17.4	61.7	41.9	29.36	1
4	3	16	3	18.8	81.9	18.9	12.96	1
4	3	17	11	20	82.2	28.8	22.85	1
4	3	21	3	24.6	86.7	7.7	5.16	1
4	4	1	11	0.8	111	47	29.45	1
4	4	2	11	10.2	116.7	24	25.87	1
4	4	3	11	15.1	112	23.4	24.71	2
4	4	4	11	15.5	117.3	33.6	26.5	1
4	4	5	1	15.6	114.3	6.1	4.77	1
4	4	6	1	16.8	96.8	8.5	7.21	1
4	4	9	1	18.7	107	6.5	5.87	1
4	4	10	1	19.2	104.3	5.7	4.69	1
4	4	11	11	20.1	107.8	36.2	28.98	1
4	4	12	1	19.7	102.4	5.3	4.16	1
4	4	14	11	20	98.8	27.6	27.69	1
4	4	16	11	19.7	117.6	36.8	27.95	1
4	4	17	14	20.7	95.5	4.3	5.37	1
4	4	18	11	23.4	93.2	37.9	27.2	1
4	4	19	3	24.9	116.3	22.5	16.14	1
4	5	2	11	8.2	137.7	23.2	24.88	1
4	5	3	11	8.9	142.6	32.1	26.18	1
4	5	4	2	10.2	124.1	14.6	14.22	1
4	5	5	11	11.1	129.9	28.5	25.49	1
4	5	6	3	11.8	128.7	20.5	14.89	1
4	5	7	11	13	138.3	21.4	26.42	1
4	5	8	11	14	140.7	30.5	25.98	1
4	5	9	1	13.2	124.3	7.1	5.44	1
4	5	12	2	15.9	126.7	16	15.83	1
4	5	13	2	17.3	139.6	14.5	11.71	1
4	5	16	11	20.9	138.3	33.7	28.17	1
4	5	17	3	20.7	135.1	8.3	5.69	1
4	5	18	1	20.8	131	15.4	13.19	1
4	5	19	2	21.5	121.6	14.1	14.59	1
4	5	22	2	22.9	134.7	15.3	14.44	1
4	5	23	1	22.5	135.8	9.8	7.25	1
4	5	24	1	22.6	139.4	6.2	4.26	1
4	5	25	11	21.8	144.6	33	24.68	1
4	5	27	3	24.6	146	9.3	5.83	1
4	5	30	11	24.1	133.9	34.3	26.36	1
4	6	3	11	11.7	175	21	21.95	1
4	6	8	1	21.1	173	10	8.65	1
4	6	9	11	22.1	176.5	34.8	28.4	1
4	6	10	3	23.1	175.7	21	16.74	1
4	6	11	11	24.1	174.5	31.7	26.68	1
4	6	12	11	23.9	169.7	31.3	27.38	1
4	6	13	11	24.7	168.9	32.7	23.66	1
4	7	1	1	4	184.4	4.5	4.03	1
4	7	2	11	7.5	205.2	42.9	29.49	1
4	7	3	1	8.6	201	11.2	8.2	1
4	7	4	11	8.4	183.4	29.7	27.83	1
4	7	5	11	15.3	190.4	38.6	26	1
4	7	8	1	18	204.5	7.6	6.19	1
4	7	9	11	18.5	193.9	34.5	28.31	1
4	7	10	11	18.8	192.5	29.1	26.36	1
4	7	11	2	18.7	188.7	15.7	13.54	1
4	7	12	2	24.5	181.2	17.6	10.97	1
4	7	13	11	23.7	191.3	33.1	25.51	1
4	7	14	11	23.1	196.4	33	27.74	1
4	7	15	2	23	198.8	15.3	14.5	1
4	8	2	11	9.6	224.2	27.7	27	1
4	8	3	1	12.7	217.3	7.4	5.87	1
4	8	4	1	12.7	229.4	22.3	18.86	1
4	8	5	11	12.9	234.3	34.2	26.13	1
4	8	6	1	15.2	228.3	13.4	9.82	1
4	8	7	3	15.8	232.8	18.2	18.98	1
4	8	8	11	13.5	209.7	26.6	25.53	1
4	8	9	11	17.1	227.5	32.2	28.33	1
4	8	10	11	16.5	211.7	26.6	23.25	1
4	8	12	11	18.9	222.8	25.2	23.89	1
4	8	13	11	19.3	230.5	26.1	23.11	1
4	8	14	1	NA	NA	NA	NA	2
4	8	16	1	21.2	223.4	9.5	4.4	1
4	8	17	11	21	218.9	31.2	25.36	1
4	8	19	11	23.4	219.4	28.1	25.56	1
4	8	20	11	24.5	230	34.7	28.63	1
4	9	2	11	10.5	251.1	21.2	25.02	1
4	9	3	1	11.3	240.7	7.4	4.65	1
4	9	5	11	12.5	262.5	31.5	29.96	1
4	9	6	11	NA	NA	NA	NA	2
4	9	7	2	NA	NA	NA	NA	2
4	9	8	11	16.4	259	25.7	26.46	1
4	9	10	11	18.5	256.1	28.3	25.51	1
4	9	12	2	21.8	255.4	16.6	16.24	1
4	9	13	11	22.1	256.8	35.8	26.66	1
4	9	14	11	22.2	254	36	26.16	1
4	9	15	1	22.9	251.3	15.8	12.53	1
4	9	16	11	23	244.5	30.4	23.63	1
4	9	17	11	23.6	243.3	23.2	23.1	1
4	9	18	2	23.9	242.8	16.1	16.09	1
4	9	19	11	24.9	261.6	28.6	24.29	1
4	10	1	11	7.1	285.1	31.3	24.46	1
4	10	2	11	9.4	284.5	24.6	24.23	1
4	10	3	1	12.5	291.9	7.5	6.17	1
4	10	4	11	13.7	294	33.2	27.53	1
4	10	6	11	18.7	290.7	29.2	27.69	1
4	10	7	11	18.6	249.4	24.3	28.39	1
4	10	8	1	20.5	295	12.2	9.89	1
4	10	9	11	20.5	298.7	42.5	30.42	1
4	10	10	2	21.7	289.7	12.9	13.46	1
4	10	12	1	19.8	274.3	7.7	6.18	1
4	10	13	1	22.5	274.9	10.3	7.3	1
4	10	14	11	22.8	287.7	31.2	25.73	1
4	10	15	1	23.4	292.9	7.3	5.11	1
4	10	16	11	24.9	289.9	29	22.86	1
4	11	1	3	7.7	304.3	30.2	26.87	1
4	11	3	1	14.2	304.8	11.3	8.15	1
4	11	5	11	14.3	306.4	19.1	24.2	1
4	11	7	11	7.2	326.1	27	25.94	1
4	11	9	11	15	314.9	23.1	28.26	1
4	11	10	3	16.9	319.1	18.9	13.98	1
4	11	11	1	17.2	10.4	13.6	9.54	1
4	11	12	11	18.2	318.7	37.9	24.62	2
4	11	14	11	21.5	313.1	44.3	26.76	1
4	11	15	11	21.6	311.4	29.6	27.17	1
4	11	16	11	22.5	300.2	22.9	23.24	1
4	11	17	2	22	301.8	14.3	14.45	1
4	11	18	11	22.8	303.2	23	21.43	1
4	11	19	2	NA	NA	NA	NA	2
4	12	1	11	4.6	342.2	27.9	27.71	1
4	12	2	11	4.9	338	33.2	26.62	1
4	12	4	1	10.6	334.7	10.3	8.34	1
4	12	5	1	13.6	340	7.1	5.36	1
4	12	6	11	14	354.1	23.9	26.26	1
4	12	11	11	18.8	357.9	33.9	29.45	1
4	12	13	11	20.6	352.6	39.8	27.63	1
4	12	14	2	21.1	351.1	12.8	12.27	1
4	12	15	11	20.8	350.7	22.1	25.43	1
4	12	17	11	21.5	340.1	42.1	28.99	1
4	12	20	2	NA	NA	NA	NA	2
4	12	21	2	NA	NA	NA	NA	2
4	12	23	11	23.3	344.4	33.2	24.5	1
4	12	24	2	24.6	355.3	17.7	16.99	2
4	12	25	11	22.9	357.8	37.2	24.6	1
5	1	7	3	19	21.9	6	4.22	1
5	1	8	2	19.7	22	12.5	8.87	1
5	1	11	11	23.4	9.5	3.1	4.66	1
5	2	1	2	5	46.4	12.1	11.39	1
5	2	8	1	16.3	34	7.2	5.09	1
5	2	9	1	17.9	32.2	14.2	8.86	1
5	2	14	14	21.2	30.5	6	5.5	1
5	2	16	1	NA	NA	NA	NA	2
5	2	24	14	25	56.9	3.8	4.01	1
5	3	1	2	5.6	74.4	13.8	13.33	1
5	3	15	2	21.7	80.1	11.7	12.91	2
5	3	17	2	23.8	82.3	16.5	13.9	1
5	3	20	1	25	73.9	11.1	7.11	1
5	4	14	1	21.5	96.6	6.8	4.71	1
5	4	19	2	23.8	97.5	12.3	12.28	1
5	5	5	3	7.6	143.2	8.1	5.85	1
5	6	1	1	1.8	163.8	10.2	5.91	1
5	8	6	2	NA	NA	NA	NA	2
5	8	22	2	NA	NA	NA	NA	2
5	8	28	2	20.9	234.3	10.2	9.09	1
5	8	30	2	22.2	239.6	10.4	7.97	1
5	8	33	1	23.3	217.1	8.2	5.53	1
5	8	34	1	24.5	220.9	14.6	9.63	1
5	9	12	1	NA	NA	NA	NA	2
5	9	22	1	22.6	256.4	6.5	4.25	1
5	9	23	1	23.2	267	5.9	4.05	1
5	10	17	2	NA	NA	NA	NA	2
5	11	10	1	19	306.4	10.7	7.34	1
5	12	14	1	23.9	330.7	12	7.14	1
6	1	1	11	2.1	19.7	18.8	18.86	1
6	1	2	14	2.6	26.3	13.3	14.49	1
6	1	3	11	4.5	8.2	15	15.11	1
6	1	4	11	7.1	19.2	16.2	19.91	1
6	1	8	4	11.4	13.3	26.4	21.61	1
6	1	9	2	13.8	3.7	18.1	18.24	1
6	1	10	2	14.6	22.2	13.1	16.37	1
6	1	11	2	14.1	28.5	10.4	7.7	1
6	1	12	11	15.5	12.2	14.1	18.57	1
6	1	13	4	17.8	5.4	24.3	20.71	1
6	1	14	4	18.9	14.5	25	21.51	1
6	1	15	4	19.2	16.3	21	20.86	1
6	1	16	4	19.6	30	19.6	16.82	1
6	1	18	2	19.6	14.1	11.2	12.14	1
6	1	19	2	19.8	4.4	17.6	17.16	1
6	1	20	4	20.4	10	19	18.44	1
6	1	23	4	22.4	18.4	20.9	19.62	2
6	1	24	11	23.9	29.6	23.2	22.93	1
6	1	25	4	24	26.7	28.4	22.54	1
6	1	26	2	23.6	18.5	7.3	9.1	1
6	1	28	14	24	16.5	2.8	4.1	1
6	1	30	4	23.2	15.8	23.4	20.17	1
6	1	32	14	24	17.4	10.4	10.86	1
6	1	35	4	23.2	5	22.7	20.91	1
6	1	36	4	23.7	12.4	21.5	22.47	1
6	2	1	2	3.9	42.9	16	15.07	1
6	2	3	11	7.2	37.1	18.3	21.26	1
6	2	5	2	9.6	32.2	15.2	12.01	1
6	2	6	2	14.5	45.9	13.2	12.41	1
6	2	7	11	14.5	49.3	21.4	20.87	1
6	2	9	14	17.1	48.8	12.7	14.78	1
6	2	10	2	15.3	31	16.3	18.61	1
6	2	11	4	16.9	31.4	29.4	23.86	1
6	2	12	2	18.5	41.5	15.2	11.34	1
6	2	13	11	18	48	11.6	17.24	2
6	2	15	11	20	51	25.8	21.89	1
6	2	17	2	22.9	47.1	12.2	12.21	1
6	2	19	2	23.7	48.5	6	5.31	1
6	2	21	2	24.2	53.3	11.3	9.17	1
6	2	24	4	23.3	58.8	29.3	21.79	1
6	2	25	4	24.1	42	22.7	21.3	1
6	2	26	14	22.9	39	10.6	7.51	1
6	2	27	4	24.3	36.6	24.5	22.58	1
6	3	1	11	3.5	88.7	13	15.65	1
6	3	2	11	5.5	70.4	23.5	21.54	1
6	3	3	11	8.3	76.3	17	20.27	1
6	3	4	2	8.2	71.7	15.8	14.98	1
6	3	5	1	9.2	78.7	4.2	4.16	1
6	3	6	4	9.4	64.8	27.9	22.66	1
6	3	7	11	11.3	67.1	14.8	15.15	1
6	3	8	1	11.6	68.7	13.5	11.1	1
6	3	9	11	NA	NA	NA	NA	2
6	3	11	2	14.7	79.3	15.8	14.31	1
6	3	12	11	14.9	80.3	13.7	17	1
6	3	13	11	14.5	72.3	21.7	21.7	1
6	3	14	2	15.1	67.1	15.3	14.54	1
6	3	15	3	17.4	62.6	9.9	8.14	1
6	3	16	11	17.5	66.4	21.1	21.74	1
6	3	17	3	18.4	79.4	14.5	13.26	1
6	3	18	11	17.1	86.6	13.3	13.15	1
6	3	19	11	17.1	88.1	22	23.47	1
6	3	21	14	18.9	87.4	10.7	13.65	1
6	3	22	2	19.3	87.6	11.9	10.94	1
6	3	24	11	19.4	75.4	20.1	22.6	1
6	3	26	11	20.5	68.7	19.3	21.17	1
6	3	27	2	21.2	66.7	13.7	15.17	1
6	3	29	2	22.7	64.2	18.7	15.57	1
6	3	31	4	22.6	68.2	25.3	21.49	1
6	3	33	14	20.6	73.2	13.5	11.89	1
6	3	35	11	20.7	77.1	20.6	21.36	1
6	3	37	11	20.7	78.6	19	21.98	1
6	3	38	11	20.6	87.1	18.2	22.95	1
6	3	40	11	24.9	81.8	20.1	17.72	1
6	3	42	11	22.5	88.4	14.9	17.1	1
6	3	43	11	21.6	86	25	22.45	1
6	3	45	11	23.6	83.1	24.1	21.54	1
6	4	1	4	0.9	94.9	22.5	22.52	1
6	4	2	2	6.4	114.1	16.7	16.07	1
6	4	3	1	6.4	102.3	4	4.53	1
6	4	5	11	6.3	91.1	20.5	22.13	1
6	4	7	11	8.8	103.8	17.5	20.9	1
6	4	8	11	9	90.5	15.8	20.86	1
6	4	9	2	10	101	11.5	10.22	1
6	4	10	2	10.2	107.9	15.7	14.69	1
6	4	11	11	12.6	100.4	15.1	20.9	1
6	4	12	11	15.2	93.7	16.7	23.35	1
6	4	13	2	15.1	89.9	18.5	15.3	1
6	4	14	11	15.2	96.5	7.7	22.83	1
6	4	15	4	14.9	110.7	26.7	22.88	1
6	4	16	11	13.8	116	16	19.11	1
6	4	17	14	15.8	119.4	9.6	13.38	1
6	4	18	11	17.2	118.5	17.4	21.33	1
6	4	19	2	17	116	17.5	14.68	1
6	4	20	3	17.1	113.4	9.5	9.46	1
6	4	21	11	17.1	111.4	23.1	22.22	1
6	4	22	11	16.2	100.7	20.4	22.4	1
6	4	23	11	17.9	90.6	22.7	22.73	1
6	4	24	2	16.9	100.4	11.8	13.9	1
6	4	26	11	19.7	92.9	22	21.45	1
6	4	27	11	19.5	104.1	22	20.26	1
6	4	28	4	19.7	109.2	29	22.79	1
6	4	29	3	20.4	90.1	14.7	14.24	1
6	4	34	11	24.5	101.4	11.6	14.87	1
6	4	35	3	24.3	91.4	19.6	14.71	1
6	5	1	2	3.6	121.5	14.1	13.55	1
6	5	4	2	6.7	133.7	11.6	11.4	1
6	5	5	4	6.9	124.4	26.9	19.43	1
6	5	7	11	9.3	124.1	14.9	17.15	1
6	5	8	3	10.5	141.2	8.2	4.84	1
6	5	9	11	11.3	129.7	11.5	16.89	1
6	5	11	3	12.2	130	8.5	6.59	1
6	5	12	11	14.4	142.4	18.8	17.77	1
6	5	13	3	15.7	133.8	12.6	11.54	1
6	5	14	3	16.7	131.6	13.8	11.77	1
6	5	16	2	16.9	124.2	15.2	17.3	1
6	5	20	4	19.7	130.9	23.9	18.48	1
6	5	23	4	22.9	127.5	23.1	21.4	1
6	5	24	11	24.6	148.5	17.5	17.52	1
6	5	25	3	24.8	143.4	18.7	13.27	1
6	5	26	4	24.7	132.9	22.8	20.7	1
6	5	27	3	24.7	130.3	8.3	7.34	1
6	6	1	2	3.8	172	14.1	14.4	1
6	6	2	11	5.2	174.4	19.1	20.17	1
6	6	3	11	5	158.3	16.9	19.96	1
6	6	4	3	6.6	176.5	17.1	15.21	1
6	6	7	3	11.5	173	9.4	7.25	1
6	6	8	14	10.6	163.4	14.6	16.05	1
6	6	9	4	11.3	154.7	19.2	19.41	1
6	6	10	3	11.8	165.4	11.8	9.48	1
6	6	11	4	12.7	167.6	30.9	20.94	1
6	6	12	2	12.9	173.5	12.3	13.9	1
6	6	18	1	19	165.6	4.5	4.88	1
6	6	19	4	24.4	162.3	36.1	22.83	1
6	6	20	1	17.4	179.7	3	4	1
6	6	21	1	16.2	168.6	4	4	1
6	6	22	1	22.9	177	4.5	4.26	1
6	7	1	3	4.2	193.4	16.9	13.38	1
6	7	2	11	4.6	185.7	11.9	15.65	1
6	7	3	11	8.7	197.3	13.2	18.05	1
6	7	4	4	9.4	208.1	14.8	15.44	1
6	7	6	4	12.3	195.5	15.5	18.44	1
6	7	8	2	11.8	188.2	13.1	14.12	1
6	7	9	1	13.4	195.5	4.1	4.15	1
6	7	10	4	14.8	189.9	27.3	23.91	1
6	7	11	4	15.3	186.5	28	22.7	1
6	7	13	2	17.3	193.2	12	11.97	1
6	7	14	11	17.8	188.4	13.5	13.31	1
6	7	15	4	18.7	196.3	28.8	22.36	1
6	7	17	3	15.2	207.2	20.3	17.6	1
6	7	18	1	21	185.6	4.8	5.41	1
6	7	20	1	21.6	187.9	4.7	4.74	1
6	7	22	1	22	183.1	4.9	5.46	1
6	7	24	1	24.1	182.7	4.9	4.75	1
6	7	25	1	24.4	181.4	5.7	5.45	1
6	7	26	1	17.4	181.9	3.4	4.21	1
6	7	27	1	24.6	189	3.9	4.09	1
6	8	1	3	0.9	220.5	19.2	14.65	1
6	8	2	11	7.3	228.2	19.2	21.97	1
6	8	3	2	7.7	210.9	18.5	15.6	1
6	8	5	11	9.5	218.7	15	18.7	1
6	8	6	4	10.5	236.4	22.5	22.36	1
6	8	8	11	13.6	235.6	23.6	22.62	1
6	8	9	11	13.8	237.2	15.3	19.61	1
6	8	10	3	13.8	239	15.2	14.84	1
6	8	11	11	14.7	234.1	21.6	21.3	1
6	8	12	11	13.9	218.8	13.2	17.72	1
6	8	13	11	13.3	212.6	13.4	16.79	1
6	8	14	11	16.2	217.2	12.8	19.49	1
6	8	15	2	15.6	234.8	15.2	15.23	1
6	8	16	2	18.5	239.7	14.7	15.85	1
6	8	17	11	20	237.6	11.2	17.21	2
6	8	18	2	20.1	234.7	12.2	13.98	1
6	8	20	2	19.3	231.7	15	15.61	1
6	8	21	11	19.5	230.2	19.8	22.97	1
6	8	22	11	19.2	221.1	22.5	23.41	1
6	8	23	2	21.2	217.1	16.4	13.4	1
6	8	24	4	20.3	214.9	33.8	24.79	1
6	8	25	4	23.9	217.4	26	25.17	1
6	8	26	11	23.3	214.8	13.8	16.49	1
6	8	27	2	22.7	224.1	16.5	16.74	1
6	8	28	2	24.3	212.1	13.7	12.8	1
6	8	29	2	22.7	228.9	13.9	15.41	1
6	8	30	11	22.3	236.5	16.7	20.71	1
6	8	31	2	23.2	232.9	19.7	20.46	1
6	8	32	2	24	234	13.7	15.25	1
6	8	33	2	23.8	237.2	14.8	11.98	1
6	9	1	2	8.7	248.9	16	15.96	1
6	9	3	2	12.7	252.9	16.1	15.04	1
6	9	4	11	10.4	262.8	16.6	21.23	1
6	9	5	11	12.6	242.2	24.8	24.28	1
6	9	6	11	12.8	263.7	15.1	20.98	1
6	9	7	11	14.1	255	20.8	23.23	1
6	9	9	11	NA	NA	NA	NA	2
6	9	11	2	16.3	256.9	7.9	6.72	1
6	9	13	2	17.8	255	16.1	14.92	1
6	9	15	11	15.7	265.7	19.8	23.37	1
6	9	16	2	19.3	244.4	16.6	17.3	1
6	9	17	4	18.9	250.8	32.2	27.3	1
6	9	18	2	20.7	241.7	9.8	11.91	2
6	9	19	11	20.4	243.5	17.6	20.08	1
6	9	20	2	21.7	243.5	13.7	15.94	1
6	9	22	2	22.4	244.2	10.3	12.47	1
6	9	23	2	24	242.1	12.8	14.25	1
6	9	24	1	24.4	244.8	9.6	10.03	1
6	9	25	2	22.6	250.3	13.2	13.21	1
6	9	26	4	22.5	254.4	32.1	27.21	1
6	9	27	4	22.7	257.5	23.2	23.76	1
6	9	28	11	19	263	22.5	23.77	1
6	9	29	11	24.8	268.8	26.3	23.36	1
6	10	1	3	2.5	284	16.3	15.67	1
6	10	2	4	5.8	273.8	32.9	24.31	1
6	10	3	2	7.7	275.7	16.8	16.35	1
6	10	4	3	8.8	286.3	13.4	13.97	1
6	10	5	3	12.9	282.7	12.4	13.38	1
6	10	6	3	13.3	279.7	12.2	11.44	1
6	10	7	1	12.7	270.1	4.9	4.31	1
6	10	10	1	15.7	271.5	7.8	5.54	1
6	10	11	11	14.5	279.6	11.7	14.88	2
6	10	12	11	14.6	280.4	15.1	19.5	1
6	10	13	2	16.8	277.5	18.1	16.58	1
6	10	14	4	17.4	298.5	32.6	26.13	1
6	10	15	11	19.1	292	16.7	20.22	1
6	10	16	11	22.4	291.9	25.6	23.22	1
6	10	18	11	NA	NA	NA	NA	2
6	10	19	11	NA	NA	NA	NA	2
6	10	20	4	24.4	298.2	21.5	23.71	1
6	10	21	11	23.7	286.9	20.8	21.73	1
6	10	23	11	23.9	283.5	20.4	22.21	1
6	10	24	2	22.9	284	13.2	13.08	1
6	10	25	11	19.9	279.1	27.5	25.97	1
6	10	26	2	20.5	277.2	14.6	12.68	1
6	10	27	11	21.5	273.6	34.3	26.23	1
6	10	28	2	23.7	276.2	20.8	19.4	1
6	11	1	11	6.6	312	18.9	20.53	1
6	11	2	4	7.7	300	20.6	21.71	1
6	11	3	4	9.7	303.1	28.3	24.26	1
6	11	4	2	9.9	317.3	16	13.62	1
6	11	5	4	9.3	321.6	21.1	23.87	1
6	11	6	2	10.6	329.2	11.9	11.57	1
6	11	7	4	12.4	308.6	25	23.3	1
6	11	8	14	13.2	314.1	6.7	11.32	1
6	11	9	4	13.7	314.4	25.6	21.91	1
6	11	10	2	15.4	307.6	18	15.47	1
6	11	11	11	11.9	326	13.2	16.71	2
6	11	12	2	13.4	328.5	15.1	13.3	1
6	11	13	2	20.7	328.4	14	11.89	1
6	11	14	4	22.2	318.1	28.4	24.69	1
6	11	15	4	24.4	323.1	22.6	23.06	1
6	11	16	2	25	324.4	7.7	6.39	1
6	12	1	11	1.1	330.9	25.7	26.51	1
6	12	2	11	3.8	330	34.7	23.42	1
6	12	4	14	7.2	333.6	14.4	16.32	1
6	12	5	4	7.7	351.8	20.2	19.92	2
6	12	9	11	9.4	358.2	13	16.85	1
6	12	10	2	11.5	350.4	18.9	15.16	1
6	12	11	4	12.5	354.1	28.5	23.41	1
6	12	13	2	15.6	355.5	17.1	18.75	1
6	12	14	4	16.2	335.7	29.4	22.63	1
6	12	15	4	16.8	336.8	22.3	18.61	1
6	12	16	11	17.9	352.5	10.4	15.68	1
6	12	17	11	17.9	357.1	10.9	14.66	1
6	12	18	4	19	357	18.4	19.53	1
6	12	20	14	21.8	355.8	8.4	12.08	1
6	12	23	11	22.2	354.1	18.7	22.48	1
6	12	25	11	22.9	359	14.6	20.22	1
6	12	26	2	23.4	358.4	14	13.33	1
6	12	29	2	22.8	353.1	21.3	16.26	1
6	12	30	11	22.4	345.7	19.3	21.85	1
6	12	31	2	22.9	337.6	20	16.37	1
6	12	33	2	20.3	330.3	10.4	9.35	1
6	12	34	4	22.2	334.3	28.3	24.71	1
7	1	5	2	8.3	20.3	17	15.5	2
7	1	7	11	9.3	11.4	25.5	23.38	1
7	1	14	11	17.6	19	28.9	24.86	1
7	1	20	11	20.1	17.2	24.9	23.45	1
7	1	24	1	20.4	23.2	6.7	4.12	1
7	1	25	1	21.5	21.4	5.2	4.12	1
7	1	27	11	23	11.8	22.3	23.43	1
7	2	1	1	4.3	39.7	8.1	6.44	1
7	2	2	1	6.1	53.8	7.2	6.03	1
7	2	3	11	6.5	53.6	24.2	19.02	2
7	2	9	11	18.2	54.6	43.9	25.66	1
7	2	10	13	17.3	31.3	20.6	18.99	1
7	2	11	2	20.1	33.8	15.7	12.16	1
7	2	12	11	19.8	33.3	21.3	22.57	1
7	2	14	2	24.2	41.1	17.8	17.84	1
7	3	1	11	0.8	63.7	40.8	25.96	1
7	3	2	2	5.5	85	17	13.55	1
7	3	8	2	14.4	62.1	13.4	6.18	1
7	3	9	11	14.7	62.1	18.8	19.41	1
7	3	10	11	17	85.3	32	25.7	1
7	3	11	11	16.6	76.5	42.7	26.22	1
7	3	15	11	19.2	61.1	26.6	24.14	1
7	3	16	2	19.7	89	12.4	12.6	1
7	3	20	11	22.2	81.8	14.7	18.47	2
7	3	22	2	24.1	62.8	18.1	15.04	1
7	3	23	2	24.1	79.5	15.9	18.13	1
7	4	1	11	3.6	115.2	29.7	27.08	1
7	4	3	2	7.7	92.6	12.9	10.02	1
7	4	5	2	11	100.3	16.9	14.11	1
7	4	7	11	13.1	110.6	39.8	26.78	1
7	4	13	2	17.8	93.4	14.5	13.33	1
7	4	14	1	17.5	97.2	6.2	5.02	1
7	4	15	2	19.4	91.6	9.1	9.5	1
7	4	25	2	21	95.3	13.8	14.76	1
7	4	26	11	23.5	93.2	19.8	20.77	1
7	4	28	2	22.8	96.3	16.2	14.95	1
7	4	30	11	22.7	102	28.6	24.7	1
7	4	37	2	23.6	106.6	12.9	12.81	1
7	5	1	11	8.3	134.4	25.2	24.86	1
7	5	2	2	8.7	144.3	17.3	14.66	1
7	5	4	1	10.1	128.2	4	4.13	1
7	5	5	2	13.4	131.3	12.2	13.46	1
7	5	6	11	12.2	123.3	29.8	24.42	1
7	5	7	2	11.4	149.8	14.2	14.65	1
7	5	8	2	14	124.1	18.6	15.19	1
7	5	9	11	13.7	145.3	34.6	24.05	1
7	5	11	1	18	147	5	4.02	1
7	5	12	2	18	121	8.1	5.07	1
7	5	13	11	18.8	128.7	27.1	23.24	1
7	5	15	11	20.9	125.9	31.1	23.59	1
7	5	16	1	20	148.3	6.2	4.45	1
7	5	17	11	21.2	139	32.2	22.31	1
7	5	20	2	23.3	146.9	20.1	16.68	1
7	5	21	2	23.2	145.3	14	12.71	1
7	5	23	11	23.2	127.1	22.1	19.03	1
7	6	1	11	6.9	176.1	28.9	22.96	1
7	6	2	11	8.1	153.8	22.6	21.04	1
7	6	3	1	10.5	173.3	5.7	4.05	1
7	6	4	2	10.1	177.4	19.1	17.18	1
7	6	6	11	12.3	158.7	17.1	19.98	1
7	6	7	11	11.9	168.2	21.5	21.87	1
7	6	8	2	13.3	155	14.5	15.62	1
7	6	10	2	15.3	152.6	9.9	11.48	1
7	6	11	2	16.8	151.8	17.4	17.01	1
7	6	13	11	17.2	163.1	36.5	24.57	1
7	6	14	2	18.3	156.3	22	19.77	1
7	6	15	1	19.3	154.1	5.4	4.77	1
7	6	25	2	22.8	177.9	19.8	15.66	1
7	7	1	11	2.1	205.7	16.9	18.38	1
7	7	3	1	6.5	198.1	20.6	17.14	1
7	7	4	3	9.1	190.8	24.1	18.21	1
7	7	11	2	13.9	180.2	14.9	15.16	1
7	7	14	11	16	208.6	33.7	25.23	1
7	7	15	2	17	208.1	16.5	13.07	1
7	7	20	11	21.4	208.7	22.8	21.55	1
7	7	21	2	NA	NA	NA	NA	2
7	7	23	11	22.2	190.6	20.4	24.79	1
7	7	25	2	23.2	188.2	10.9	13.88	1
7	7	26	2	22.9	183.9	15.7	14.83	1
7	7	27	11	24.2	187.5	30	26.73	1
7	7	28	11	23.4	190.9	25.2	26.32	1
7	8	2	2	4	217.8	15.5	13.51	1
7	8	3	3	4.7	238.4	17.1	14.13	1
7	8	4	3	8.6	239.8	11.8	6.8	1
7	8	9	11	13.6	218.9	16.8	19.1	1
7	8	10	2	13.7	221.1	17.5	11.53	1
7	8	11	1	14.7	232.1	19.7	17.08	1
7	8	12	11	15.5	237.5	20	25.64	1
7	8	14	11	16.7	232.7	22.3	24.07	1
7	8	17	11	17.8	210.7	26	22.5	1
7	8	19	11	21.8	226.7	15.2	18.3	2
7	8	20	2	20.9	238.9	12.3	13.74	1
7	8	21	11	22	235.1	39.8	26.84	1
7	8	22	11	NA	NA	NA	NA	2
7	9	1	11	4.5	249.9	15.1	19.14	1
7	9	3	1	9.4	259.2	6.8	5.39	1
7	9	10	2	14.7	249	13.9	13.7	1
7	9	11	11	18.4	254.8	16.6	21.81	1
7	9	13	2	20.4	252.6	18.7	16.05	1
7	9	14	3	21	245.8	17.9	17.83	1
7	9	15	11	21.6	249	22.9	25.58	1
7	9	16	11	22	242.3	19.8	24.24	1
7	9	17	1	22.3	242.3	20.8	16	1
7	9	18	11	21.2	258.3	28.8	27.18	1
7	9	20	2	21.9	265.3	14.5	12	1
7	9	21	2	23.1	266.1	17.5	17.15	1
7	9	22	11	23.3	269.8	22.7	23.84	1
7	9	23	2	23.6	246.8	11.5	13.24	1
7	9	24	11	24.3	249.7	28.2	24.69	1
7	9	25	11	24.1	253.3	16.7	21.48	1
7	10	1	11	2.7	292.5	22.1	23.63	1
7	10	2	2	5.9	277.5	14.3	13.6	2
7	10	4	11	12.6	286.9	22.3	23.59	1
7	10	5	2	13.3	286.3	6.4	6.04	1
7	10	13	2	18	274.6	13.3	11.64	1
7	10	15	1	22.5	275.6	22	17.03	1
7	10	18	11	24.1	286.1	19.1	24.07	1
7	10	19	2	24.5	284.4	12.4	11.78	1
7	11	1	2	11.5	303.1	19.9	16.02	1
7	11	2	11	11.8	313.3	20.3	22.89	1
7	11	3	11	11.7	321.6	21.4	23.34	1
7	11	4	11	13.3	324.6	17.9	22.86	1
7	11	5	11	14	309.7	27.6	24.15	1
7	11	7	2	15.4	309.1	5.8	6.27	1
7	11	8	2	15.1	325.6	16.4	14.13	1
7	11	10	11	18.3	329.8	22.8	26.05	1
7	11	12	11	18.6	313.2	22.8	25.5	1
7	11	13	1	19.3	307.5	21.6	18.59	1
7	11	14	11	20	309.3	31.1	25.49	1
7	11	16	11	21.8	316.9	22.8	26.02	1
7	11	20	2	24.4	311.9	12.4	10.59	1
7	11	21	11	24	321.6	28.6	28.46	1
7	11	22	3	24.8	325.1	22.6	19.29	1
7	11	23	11	24.6	327.8	20.2	22.94	1
7	12	2	4	8.2	351.4	28	23.71	1
7	12	3	2	8.7	335.8	10.1	8.9	1
7	12	4	2	10.2	357.5	16.9	14.75	1
7	12	6	4	13.3	352.2	28.1	22.89	1
7	12	8	2	17.8	346.9	14.2	15.12	1
7	12	10	3	18.6	336.7	16	12.61	1
7	12	11	11	19.3	334.6	16.8	19.79	1
7	12	12	11	20.4	331.3	34.3	27.58	1
7	12	14	11	24.3	334	20.8	23.98	1
7	12	15	3	24.2	335.4	22.8	16.82	1
7	12	16	2	22	346.2	19.9	16.7	1
8	1	2	11	7.7	29.3	23.7	26.36	1
8	1	9	1	18.1	18.4	7.1	5.78	1
8	1	12	1	20.2	6.8	13.6	9.55	1
8	1	13	11	22.2	9.9	19.7	24.54	1
8	1	14	11	22.7	26	25.8	25.6	1
8	1	15	11	22.7	1.2	26.5	28.91	1
8	1	16	2	23.5	25.7	14.4	14.46	1
8	1	17	1	24.7	17.3	8	6.52	1
8	1	19	1	24.4	1.9	6.3	5.29	1
8	1	20	2	24.5	2.2	14.1	13.02	1
8	2	12	1	13.5	42.9	20.3	15.23	2
8	2	13	2	16.9	42.8	20.9	14.97	1
8	2	14	11	17.1	42.7	34.5	27.08	1
8	2	17	1	20.7	50.7	11.1	8.26	1
8	2	20	1	21.1	34.6	6.7	4.74	1
8	2	21	11	21.8	42	29.1	27.76	1
8	2	22	11	23.3	33.8	28.2	25.12	2
8	2	23	1	23.4	51.9	11.5	7.08	1
8	2	24	2	23.2	54.2	17	13.74	1
8	2	25	11	23.6	57.9	29.2	26.43	1
8	2	26	11	24.1	52.1	20	27.35	2
8	2	27	11	24.1	54.7	21.8	20.51	1
8	2	28	11	24.5	49.7	24.5	28.18	1
8	2	29	11	0.9	36	21.3	24.44	1
8	3	2	1	8.3	84.9	8.2	5.09	1
8	3	9	2	14.1	61.9	13.8	15.5	2
8	3	12	2	15.1	74.9	16.8	16.08	1
8	3	13	1	16.6	81.6	6.2	4.92	1
8	3	17	11	19.3	69.8	23	24.47	1
8	3	18	2	19.5	67.4	19.5	16.74	1
8	3	19	11	21.5	61	36.5	29.05	1
8	3	20	3	21.5	82.1	20.2	15.38	1
8	3	21	1	22	76.4	5.1	4.13	1
8	3	22	11	24.7	70.5	30.1	28.11	1
8	3	23	14	23.1	80.8	3.2	4.75	1
8	3	24	14	23.9	80.8	3.1	4.02	1
8	3	25	14	23.2	80.8	2.6	4.09	1
8	4	1	1	4	115.8	8.8	6.22	1
8	4	4	11	10.2	103.3	36.5	24.6	1
8	4	7	1	13.9	112.8	5.9	4.89	1
8	4	12	14	9.5	107	2.8	4.32	1
8	4	17	1	20.8	100.5	6.5	5.44	1
8	4	19	11	20.8	99.5	40.8	27.18	1
8	5	2	11	4.7	146.6	22.9	24.11	1
8	5	3	11	9.7	140.8	43.3	28.37	1
8	5	4	11	13.9	132.8	24.5	24.29	1
8	5	5	2	17.3	126.4	17.8	14.84	1
8	5	6	11	17.7	148.4	34.5	26.91	1
8	5	8	2	19.9	136.6	14.4	15.18	1
8	5	10	1	20.4	133.9	4.7	4.37	1
8	5	11	11	20.8	138.3	34.4	26.26	1
8	5	12	14	20.5	122.6	3	4.63	1
8	5	13	14	21.4	121.5	2.8	4.22	1
8	5	15	14	22.4	125.6	2.6	4.23	1
8	5	17	2	21.6	140.6	18.4	11.87	1
8	5	18	1	NA	NA	NA	NA	2
8	5	19	1	23.6	143.2	4.6	4.31	1
8	5	20	11	24.3	146.4	27	24.39	1
8	5	21	14	NA	NA	NA	NA	2
8	6	1	14	1.3	170.1	4.5	5.61	1
8	6	2	11	2.7	162	27.7	25.33	1
8	6	3	2	11.3	153.7	19	16.35	1
8	6	4	1	9.2	164.8	5.2	4.4	1
8	6	7	11	12.9	162.9	25.8	24.84	1
8	6	8	1	14.2	161.1	5.4	4.35	1
8	6	10	2	17	153.4	10.9	9.9	1
8	6	14	11	19.5	162.1	25.4	24.19	1
8	6	19	1	21.6	180	6.6	5.44	1
8	6	21	11	22.4	177.4	32.1	25.03	1
8	6	22	11	23	157.2	21.4	19.86	2
8	6	24	1	22.4	177.6	6.3	4.4	1
8	6	25	1	23.2	179.4	6.1	4.99	1
8	6	26	1	23.8	176.1	4.6	4.39	1
8	6	28	1	24.6	178.2	8.5	6.58	1
8	6	30	2	23.4	159.5	14.6	13.86	1
8	7	1	1	3.1	197.3	5.2	4.8	1
8	7	8	11	9.5	180	30.2	27.85	1
8	7	10	3	15.9	205	15	10.09	1
8	7	13	11	20.3	209.5	33.5	25.71	1
8	7	14	1	21.2	181.7	7.4	5.5	1
8	7	15	1	20.6	193.5	5.4	4.52	1
8	7	16	11	21	190.2	32.4	26.62	1
8	7	20	1	22.5	182.1	6.3	5.08	1
8	7	21	14	21.4	187.2	2.9	4.06	1
8	8	3	1	3.7	223.3	17.3	11.56	1
8	8	9	11	14.3	215.3	28.9	24.28	1
8	8	12	1	14.5	224.2	6.5	4.37	1
8	8	14	1	19.4	226.3	13.5	9.76	1
8	8	17	2	17.8	217.8	12.5	13.51	1
8	8	19	2	21.8	224	13.7	16.2	1
8	8	20	14	21.2	213.9	4.1	5.24	1
8	8	21	14	21.8	216	2.8	4.03	1
8	8	22	2	22.7	220.4	14.8	15.91	1
8	8	23	11	19.1	237.9	32.8	25.36	1
8	8	24	1	21.1	238.9	9.7	5.61	1
8	8	25	2	22.5	231.9	15.3	17.09	1
8	8	26	14	21	214.6	2.9	4.1	1
8	8	27	11	NA	NA	NA	NA	2
8	8	29	14	14.7	237.4	3	4.28	1
8	8	30	1	14.7	231.5	5	4.08	1
8	9	2	11	6.9	272.1	25.5	25.91	1
8	9	3	1	7.5	249.6	15.6	11.55	1
8	9	4	2	8.2	255.4	13	15.08	1
8	9	8	11	14.3	253.7	25.4	26.28	1
8	9	11	11	20.2	247.3	18.1	22.56	1
8	9	14	1	21.4	255.7	9.2	5.95	1
8	9	15	11	22.2	249.8	23.4	23.54	1
8	9	17	2	22.3	254.3	14.7	14.41	1
8	9	18	2	NA	NA	NA	NA	2
8	9	20	11	19.9	268.1	32	26.08	1
8	9	21	14	23.4	240.4	3.4	4.23	1
8	10	1	2	6.9	293	16.6	14.55	1
8	10	4	11	8.4	276.2	24.8	26.2	1
8	10	5	14	9.6	274.6	3	4.17	1
8	10	15	2	17.7	300	17.5	9.62	1
8	10	19	2	21.9	275	14	14.5	1
8	10	23	2	NA	NA	NA	NA	2
8	10	24	14	24.3	272.5	3	4.15	1
8	11	1	1	2.6	319.5	7.2	5.53	1
8	11	2	11	6.4	320.3	35	30.51	1
8	11	5	11	7.6	322.4	38.6	26.58	1
8	11	8	14	9.6	324.4	3.8	5.58	1
8	11	9	11	12.2	326.4	27.5	25.85	1
8	11	10	2	13	308.1	13.5	14.12	1
8	11	11	11	NA	NA	NA	NA	2
8	11	12	14	13.7	311.7	3.3	4.79	1
8	11	13	14	13.8	316.7	2.3	4.2	1
8	11	14	11	18.3	302.7	28.5	28.03	1
8	11	15	11	20.7	312.3	40.3	30.04	1
8	11	17	2	22.9	323.7	21.1	17.08	1
8	11	18	1	24.3	324.4	5.6	4.57	1
8	11	19	14	24.5	321.8	2.2	4.17	1
8	11	20	14	24.5	321.5	3	4.7	1
8	12	1	11	5.1	355.7	21.6	24.96	1
8	12	3	1	11.2	330.2	5.1	4.24	1
8	12	4	1	10.6	332.2	7.9	6.28	1
8	12	5	1	11.9	356.9	4.6	4.08	1
8	12	6	1	11	334.5	6.1	4.9	1
8	12	7	1	12.1	358.8	9	6.18	1
8	12	11	11	14.1	355.6	38.8	29.89	1
8	12	12	11	16.6	332.4	23.9	6.82	2
8	12	13	11	17.2	334.9	36.8	29.57	1
8	12	15	1	18.4	337.4	6.9	5.23	1
9	1	2	4	9.3	11.7	31.2	24.85	1
9	1	3	11	10.2	9.3	18.7	20.32	1
9	1	5	4	10	28.7	30.8	22.43	1
9	1	14	11	19.1	9.1	20.6	21.45	1
9	1	19	1	21.2	15.3	10.1	7.37	1
9	1	20	4	21.5	12.7	28.1	23.88	1
9	1	24	2	23.8	1.3	11.7	12.36	1
9	1	25	4	23	9.8	19.2	21.02	1
9	1	26	11	24.1	6.1	21.2	22.23	1
9	1	27	2	23.4	15	14.9	14.5	1
9	2	1	2	7.4	31.7	27	24.5	1
9	2	3	2	13.9	46.1	20.5	16.46	1
9	2	4	11	14.4	45.4	24.4	26.76	1
9	2	5	2	15.3	51.5	17.1	14.58	1
9	2	8	1	16.5	59.7	17	16.1	1
9	2	10	4	18.5	37.3	25.8	24.63	1
9	2	12	2	19.3	45.3	14.2	13.56	1
9	2	13	4	18.5	49.1	17.8	22.76	1
9	2	15	4	21.5	58.7	28	22.15	1
9	2	17	2	22.5	55.9	7	6.52	1
9	2	18	2	22.6	43.1	13.3	11.41	1
9	2	23	4	23.4	46.2	21.6	24.16	1
9	2	24	4	23.8	51.3	17.1	20.83	1
9	2	25	4	24.4	51.1	20.3	22.41	1
9	3	1	11	3.2	75.8	30.8	24.8	1
9	3	2	2	3.4	87.3	18.2	12.05	1
9	3	4	1	6.6	87.4	6.5	4.73	1
9	3	5	4	10.6	84.7	30.4	23.55	1
9	3	7	2	12	62.2	19	15.51	1
9	3	8	11	12.6	79.1	18.2	19.29	1
9	3	9	11	12.9	80.1	31.2	25.78	1
9	3	17	4	17.5	65	26.1	22.98	1
9	3	21	2	19.5	76.7	16.7	17.98	1
9	3	28	11	23.4	72.5	17.4	21.28	1
9	3	29	11	23.3	60.2	25.1	24	1
9	3	30	2	24.6	67.6	10.6	8.32	1
9	4	1	1	7.6	113.5	6	4.67	1
9	4	2	2	9.1	94.9	17.9	14.07	1
9	4	5	11	NA	NA	NA	NA	2
9	4	6	2	16.4	116.3	18.7	14.31	1
9	4	10	2	18	96.6	12.2	7.69	1
9	4	12	4	20.7	115.4	24.8	23.43	1
9	4	14	1	21.7	119.6	20.1	15.2	1
9	4	15	2	21.7	108.5	18.5	15.02	1
9	4	18	2	22.5	100.2	13.5	11.67	1
9	4	19	4	NA	NA	NA	NA	2
9	4	20	4	23.8	102.6	29	24.06	1
9	4	22	1	24.4	91	5.3	4.41	1
9	5	1	2	7.1	134.9	11.5	11.57	1
9	5	6	1	9.4	123.4	5.4	4.09	1
9	5	10	11	14	134	14.8	15.14	1
9	5	11	2	16.4	127	19.3	15	1
9	5	13	4	18.6	129.7	27.6	19.84	1
9	5	15	2	21.5	142.3	24.9	19.66	1
9	5	17	2	24.2	127.1	14.3	13.47	1
9	5	18	2	24	125	11.5	12.76	1
9	6	2	1	7.8	156.5	7.8	5.79	1
9	6	3	11	7.7	158	20.9	22.97	1
9	6	4	2	7.7	161.9	10.1	13.23	1
9	6	5	3	8.4	173.4	27.3	17.63	1
9	6	11	4	NA	NA	NA	NA	2
9	6	15	2	NA	NA	NA	NA	2
9	6	16	11	17.4	171.5	20.9	22.01	1
9	6	19	2	19.9	160.9	20.8	21.2	1
9	6	22	2	23.1	158.2	20.5	15.01	1
9	6	23	11	21.3	172.1	21.1	22.86	2
9	6	24	2	20.7	177.8	19.1	15.42	1
9	6	26	1	24.2	163.3	17.8	15.39	1
9	7	1	1	13.8	210	4.9	4.34	1
9	7	6	11	18	183.2	35	27.47	1
9	7	8	11	22.3	184.4	38.8	25.8	1
9	7	11	2	24.7	184.2	21.5	17.08	1
9	7	12	1	24.9	182.3	15.7	12.27	1
9	8	1	11	5.1	219.2	22.2	23.07	1
9	8	2	4	6	229.4	30.5	25.95	1
9	8	3	2	5.6	218.4	17.1	15.23	1
9	8	4	11	NA	NA	NA	NA	2
9	8	5	2	7.3	234.2	9	8.61	1
9	8	6	2	8.1	232.3	17.5	16.37	1
9	8	7	11	9.6	236.6	33.3	23.83	1
9	8	8	2	12.8	229.8	11.1	9.81	1
9	8	9	4	12.6	225.9	29.4	22.42	1
9	8	10	2	18	224.9	19.5	14.72	1
9	8	11	11	20.5	239.4	24.7	23.42	1
9	8	13	11	21.6	225.7	19	22.21	1
9	8	14	11	22.2	220.2	27.2	25.04	1
9	8	15	1	19.1	210.2	5.2	4.77	1
9	9	1	11	3.5	265.4	29.3	25.14	1
9	9	2	2	4	269.4	18.7	16.43	1
9	9	4	2	8.1	269.1	15.9	14.56	1
9	9	5	2	8.7	242.4	12.9	15.15	1
9	9	7	2	10.1	244.3	17.6	15.68	1
9	9	10	2	17	250.9	19.1	14.22	1
9	9	19	11	20.9	240.3	36.3	25.06	1
9	9	20	2	22.6	240.4	16.5	13.14	1
9	9	21	3	22.9	239.8	7	4.01	1
9	9	22	3	NA	NA	NA	NA	2
9	10	1	4	NA	NA	NA	NA	2
9	10	2	2	6.8	298.6	14.7	11.14	1
9	10	10	2	16.4	287	12.4	12.01	1
9	10	13	4	18.8	294.4	34.6	24.69	1
9	10	14	2	19.9	289.4	14.1	11.52	1
9	10	15	11	21.5	298.5	36.4	26.81	1
9	10	17	2	23.1	283.5	18.9	18.4	1
9	11	7	4	13.1	329.4	20	21	1
9	11	8	2	12.7	325.5	9.2	8.07	1
9	11	10	2	13.2	314.6	14.2	14.5	1
9	11	12	4	14.6	309.5	26.1	21.55	1
9	11	13	2	16.7	306.1	15.9	15.12	1
9	11	14	4	18.4	304.9	29.2	25.24	1
9	11	15	11	17.3	323.1	20.4	22.1	1
9	11	17	2	16.5	330	19.5	15.27	1
9	11	18	2	20.5	326	17	14.78	1
9	11	20	2	22.1	326.7	10.5	12.91	1
9	11	21	3	21.8	322.7	15.7	14.35	1
9	11	25	2	22.7	314.3	16.7	14.2	1
9	11	26	1	21.8	305.8	19	18.2	1
9	11	27	11	NA	NA	NA	NA	2
9	11	29	2	24.5	310.5	10.9	12.56	1
9	11	30	2	25	306.4	15.6	12.21	1
9	12	1	4	3	339.7	33.5	22.89	1
9	12	5	4	NA	NA	NA	NA	2
9	12	6	2	13.8	336.2	11.8	9.32	1
9	12	7	11	14.7	337	19.5	20.66	1
9	12	10	4	16.6	347.5	19.8	21.46	1
9	12	11	2	17.3	353.7	11.6	8.44	1
9	12	13	4	18.2	346	26.1	23.08	1
9	12	15	11	18.4	334.7	12.7	16.83	1
9	12	17	4	20.4	332.2	30.4	24.11	1
9	12	18	1	18.9	350.9	17.1	15.56	1
9	12	19	11	19.3	354.2	26.3	21.38	1
9	12	22	11	21.1	351.7	13.2	16.09	2
9	12	23	1	22.1	355.1	18.7	14.98	1
9	12	24	1	22.5	350.8	13.5	13.55	1
9	12	26	4	23.4	347.7	19	18.96	1
9	12	28	2	23.9	343.4	15.8	11.85	1
9	12	29	2	24.5	351.1	17.1	14.36	1
10	1	1	3	NA	NA	NA	NA	2
10	2	16	2	17.4	53	12.2	11.8	2
10	2	17	14	18	54.1	3.3	4.26	1
10	4	17	14	19.1	115	6.1	6.78	1
10	4	20	14	19.7	112.5	4.3	4.65	1
10	4	23	14	22	111.5	3.1	4.67	1
10	4	24	14	NA	NA	NA	NA	2
10	4	25	14	23.4	107.6	3.6	4.6	1
10	4	26	14	23.6	108	4.1	5.5	1
10	4	28	14	24	102.7	3.1	4.34	1
10	4	29	1	23	95.7	6	4.69	1
10	4	31	14	24.3	116.4	6.4	6.11	1
10	5	17	1	16.7	133.4	8.1	5.7	1
10	5	22	14	18.7	123.7	6.3	5.96	1
10	5	23	14	20.7	123.1	5.4	5.17	1
10	5	24	14	21.3	127.9	4.2	5.15	1
10	5	25	14	NA	NA	NA	NA	2
10	6	11	1	18.4	173.2	8	4.5	1
10	6	12	14	17.9	153.2	4.8	4.51	1
10	6	13	14	18.8	159.1	4	4.73	1
10	6	14	14	18.3	159.4	4.3	4.74	1
10	6	15	1	19.3	177.9	6.7	4.37	1
10	6	19	1	23.2	173.1	9.4	5.4	1
10	7	1	1	6.3	203.8	10.1	6.03	1
10	8	12	2	20.7	212.9	11	10.05	2
10	8	15	1	23	230.4	6.2	4.19	1
10	9	13	14	14.4	239.2	6.9	6.06	1
10	12	2	3	15.8	353.7	11.3	7.87	1
10	12	12	11	NA	NA	NA	NA	2
10	12	16	1	14.4	329.1	5.1	4.03	1
11	1	1	2	3.1	18.4	13.1	11.45	1
11	1	3	1	5.6	22	4.4	4.11	1
11	1	4	1	6.4	19.1	7.3	5.78	1
11	1	5	1	9.7	2.6	9.1	6.8	1
11	1	6	1	10.3	6.4	5.8	5.43	1
11	1	8	2	10	14.1	18.6	17.85	1
11	1	9	1	11.2	3.3	4.9	4.42	1
11	1	22	1	20.8	17.4	4.4	4.48	1
11	1	23	1	21.1	13.4	5.4	4.73	1
11	1	24	1	20.9	9.8	8.2	5.52	1
11	1	26	14	22.5	5.2	2.5	4.1	1
11	1	27	1	22.2	13	6.6	4.79	1
11	1	32	1	23.5	28.2	7.1	5.62	1
11	1	33	14	23.7	27	2.7	4.29	1
11	1	34	1	24.1	27.3	5.9	5.56	1
11	1	35	1	23.6	25.2	5.6	4.93	1
11	1	41	1	23.9	1.7	4.5	4.06	1
11	2	1	1	4	32.1	5.4	4.13	1
11	2	11	1	18.3	34.3	8.9	6.18	1
11	2	14	1	19.2	50.2	11	8.14	1
11	2	15	2	19.2	53.4	15.6	12.2	1
11	2	16	11	19.2	53.8	35.2	26.34	1
11	2	17	2	21.8	38.5	24.1	16.24	1
11	2	18	11	22	36	32.1	22.85	1
11	2	20	11	22.6	32	29.8	25.84	1
11	3	2	1	6.5	65.6	6.6	5.79	1
11	3	3	2	7.2	60.9	19	18.98	1
11	3	4	1	7.6	63.8	5.1	4.76	1
11	3	6	1	7.7	79.9	5.8	5.38	1
11	3	7	2	8	83	14.5	14.66	1
11	3	8	1	9	85.4	6.8	6.29	1
11	3	10	1	14.5	78.8	8.5	6.95	1
11	3	14	11	15.7	81	28.4	23.81	1
11	3	16	1	18.2	71.5	7.1	5.51	1
11	3	17	1	18.9	61.9	6.6	5.07	1
11	3	18	11	19.6	65.8	37	27.29	1
11	3	19	1	19	70.5	15.2	11.32	1
11	3	20	1	19	70.9	6.9	5.63	1
11	3	21	1	19.4	70.9	6.4	5.16	1
11	3	22	11	NA	NA	NA	NA	2
11	3	23	2	19.7	80.7	15.9	15.24	1
11	3	25	1	21.8	83.2	5.6	4.92	1
11	3	28	2	23.5	72.3	17.9	17.94	1
11	3	29	11	23.4	75.2	32.6	25.6	1
11	3	30	11	23.6	77.7	29.4	24.67	1
11	4	1	1	2.2	96.3	5.2	4.48	1
11	4	2	2	5.2	91.8	19	19.25	1
11	4	6	1	9.6	104.7	7.7	6.61	1
11	4	7	1	9.7	103.5	5.7	5.18	1
11	4	8	2	9.8	96.9	14.5	13.95	1
11	4	22	1	20.3	117	8.1	5.99	1
11	4	27	11	17.9	93.6	27.8	24.83	1
11	4	28	14	19.9	97.1	2.6	4.16	1
11	4	29	2	20.4	97.4	17.4	13.95	1
11	4	30	4	23.8	100.1	24.2	22.99	1
11	4	31	1	11.8	114.1	4.8	4.19	1
11	5	2	1	15.3	127.5	8.3	6.6	1
11	5	3	14	15.7	130.7	3.1	5.34	1
11	5	4	2	16.2	144.2	18.7	15.09	1
11	5	5	11	17.9	143.9	44.1	25	1
11	5	6	1	18.9	145.8	4.4	4.38	1
11	5	7	1	20.3	149.5	8.6	6.53	1
11	5	8	1	17.6	138.9	22.9	16.44	1
11	5	10	1	17.5	128.6	8.9	7.77	1
11	5	11	1	17	123.2	6.7	5.22	1
11	5	12	1	17.8	127.6	3.8	4.66	1
11	5	14	14	21.8	132.2	3.5	5.28	1
11	5	15	2	23.2	136.2	18.7	16.84	1
11	5	16	2	24.2	130.7	12.3	7.64	1
11	5	18	14	23.3	125.9	3.5	4.62	1
11	6	5	2	14.1	162.8	14.6	12.65	1
11	6	7	4	NA	NA	NA	NA	2
11	6	8	1	18.8	163.9	9	7.08	1
11	6	15	1	21.9	158.3	7.1	5.92	1
11	6	17	1	21.7	153.6	3.9	4.01	1
11	7	1	11	3	192	37.9	24.52	1
11	7	2	1	4.2	190.7	6.5	4.68	1
11	7	7	2	10.6	183.5	16.8	13.86	1
11	7	14	11	15.2	204.1	19.7	22.03	1
11	7	17	2	17.7	205.1	16.8	16.85	1
11	7	18	11	17.5	192.6	22.4	22.38	1
11	7	19	2	18.4	190.2	16.8	14.64	1
11	7	24	11	23.3	198.4	29.2	23.5	1
11	7	25	2	NA	NA	NA	NA	2
11	8	1	11	1.6	229.9	29	23.57	1
11	8	2	2	6.1	236.2	18.9	15.81	1
11	8	9	11	14.8	218.2	17.6	21.8	1
11	8	10	2	14.5	214.2	16.9	16.07	1
11	8	12	2	16.5	221.1	16.5	16.12	2
11	8	15	4	18.2	223.9	39.8	25.48	1
11	8	16	11	21.3	216.4	19	20.47	1
11	8	17	11	20.9	219.6	21.5	20.85	1
11	8	18	2	21.5	222.1	13	11.79	1
11	8	19	11	19.3	238.5	24.5	21.2	1
11	8	21	1	20.5	240	6.5	5.46	1
11	8	22	2	20.9	240	16.1	13.47	1
11	8	24	11	23.4	232.2	21.4	18.88	1
11	8	25	2	24.2	231.7	16.6	14.3	1
11	8	26	11	24.5	225.8	15.5	18.3	2
11	8	27	1	24.8	220.1	3.6	4.05	1
11	9	2	11	8.3	266.5	27.2	23.19	1
11	9	13	11	17.2	255.4	31.1	23.79	1
11	9	14	2	18.1	264	14.3	11.2	1
11	9	16	11	19.5	258.2	20	20.55	1
11	9	18	11	21	268.8	22.6	21.15	1
11	9	19	11	NA	NA	NA	NA	2
11	9	21	11	21.4	248.5	15.3	18.04	1
11	9	22	2	22.8	249.6	16.8	14.86	1
11	10	1	1	7.1	285.9	4.8	4.14	1
11	10	2	1	7.7	280.2	19.2	17.11	1
11	10	6	2	10.6	277.7	17.1	17.16	1
11	10	8	2	12.1	292.8	15.8	12.58	1
11	10	9	11	12.6	292.1	17.8	21.12	2
11	10	18	2	24.7	279.2	16.8	16.81	1
11	10	19	1	16.4	295	4.4	4.43	1
11	11	1	2	5.4	314.8	19.7	17.02	1
11	11	3	2	8.9	303.3	12.3	10.54	1
11	11	4	11	11.3	317.5	31	24.98	1
11	11	5	11	13.1	319	31.7	25.84	1
11	11	6	2	14.4	313.4	19.6	14.15	1
11	11	8	1	15	319	9.3	7.24	1
11	11	9	11	13.7	326.1	32.1	24.3	1
11	11	11	11	18.7	327.4	36.3	25	1
11	11	13	11	19.4	319.3	40.1	25.38	1
11	11	17	2	NA	NA	NA	NA	2
11	11	19	11	NA	NA	NA	NA	2
11	11	22	11	22	327.3	24.8	24.19	1
11	11	23	2	23.1	327.3	14.1	15.78	1
11	11	24	2	24.3	329.5	21.6	16.71	1
11	12	2	11	1.5	355.6	18.7	20.64	1
11	12	3	1	2.2	326.7	4.5	4.43	1
11	12	4	14	4.4	348.4	2.7	4.76	1
11	12	5	14	6.8	359	3.5	5.79	1
11	12	9	1	15	354.4	6.7	5.35	1
11	12	10	2	14.3	346.6	18.5	16.74	1
11	12	11	1	14.3	343	3.7	4.18	1
11	12	12	1	14.5	345	3.7	4.41	1
11	12	13	1	14.6	341.5	6.4	5.9	1
11	12	14	1	14.4	339.8	4.5	4.88	1
11	12	20	11	18.6	348.3	23.7	25.46	1
12	1	1	2	3.3	7.3	23.6	21.04	1
12	1	2	2	3.3	23.4	18.4	19.89	1
12	1	3	11	6.1	12.6	15.8	18.86	2
12	1	4	2	6.4	29.1	20.6	17.13	1
12	1	5	11	8.7	26.5	30	25.01	1
12	1	7	2	11.8	20.2	17.8	16.42	1
12	1	9	11	17.2	30	38.2	25	1
12	1	10	11	17.7	21.7	29.5	26.52	1
12	1	11	11	18.4	14.7	33.7	25.2	1
12	1	12	1	18.3	12.2	11.1	8.89	1
12	1	14	1	16.1	2.9	8.2	6.36	1
12	1	15	2	18.2	4.8	17	13.46	1
12	1	18	1	22.1	9.4	4.5	4.46	1
12	1	20	1	21	17	6.7	5.99	1
12	1	23	11	22.9	22.1	25.8	22.66	1
12	1	24	2	20.3	24.9	17.6	16.79	1
12	1	25	1	21.3	27.8	6.3	6	1
12	2	2	11	8.3	41.9	27.2	25.6	1
12	2	3	11	11.9	60	25.1	23.96	1
12	2	4	11	12.6	56.7	15.7	20.62	1
12	2	5	2	12.9	55.6	13.5	14.37	1
12	2	6	2	13.2	45.9	17.4	16.07	1
12	2	7	11	12.7	35.1	35.9	26.36	1
12	2	8	2	14.6	57.6	17	19.67	1
12	2	9	2	19.7	57.8	14.4	18.29	1
12	2	11	3	20.5	60	4.3	4.6	1
12	2	12	11	20.3	32.9	34.9	25.46	1
12	2	15	2	22.2	33.9	12	13.17	1
12	2	17	2	24.7	35.4	15.6	14.81	1
12	2	18	2	24.1	46.8	21.2	17.76	1
12	3	1	11	9	63.3	26.4	24.91	1
12	3	3	2	12.8	74	12.1	13.19	1
12	3	4	2	12.9	88.6	14.3	14.08	1
12	3	6	11	15.3	89.3	28.8	23.43	1
12	3	7	2	14	62.8	15.2	16.13	1
12	3	8	2	14.4	66.9	12.3	15.41	1
12	3	9	2	16.6	64.4	11	11.74	1
12	3	10	2	16.7	73.6	13.2	14.14	1
12	3	11	2	17.7	80.2	12.5	13.76	1
12	3	13	2	19.5	87	15.3	16.05	1
12	3	16	2	19.4	75.3	13.8	14.26	1
12	3	18	11	19.5	71.6	37.4	25.55	1
12	3	19	2	19.2	65.8	17.7	15.11	1
12	3	22	11	21.9	66	19.3	22.07	1
12	3	24	2	23.1	71	13.9	14.76	1
12	3	25	2	23	77	14.5	15.89	1
12	3	26	2	24.2	75.2	15.7	16.79	1
12	3	27	11	22.3	80.5	24.7	23.94	1
12	3	28	2	23.3	81.5	13.3	14.22	1
12	3	29	2	22.4	84.7	15.3	14.68	1
12	3	30	11	22.2	86.6	39	25.74	1
12	4	2	11	7.9	112.3	16.1	21.56	1
12	4	3	2	8.9	111.6	22.8	16.74	1
12	4	4	11	12.2	104.2	32	23.57	1
12	4	5	2	12.9	106.4	10	12.3	1
12	4	6	2	14.2	99.2	12.4	14.78	1
12	4	7	11	13.1	113.7	23.7	22.16	1
12	4	8	2	12.9	115.5	12.3	12.05	1
12	4	9	11	15.6	97.5	19.5	21.05	1
12	4	10	2	16.6	93.3	16.5	16.37	1
12	4	14	2	21.3	97	14.1	15.72	1
12	4	15	2	21.6	90.8	12.5	12.86	1
12	4	16	11	23.3	97.2	24.8	21.36	1
12	4	17	2	24.1	99.9	15.7	13.64	1
12	4	18	11	24.3	103.3	24.5	21.99	1
12	4	20	11	22.9	108.9	19.9	21.7	1
12	4	22	11	21.4	111.1	17.7	21.68	1
12	4	23	11	21.3	111.2	14.1	18.83	2
12	4	24	2	20.8	117.2	17.9	15.08	1
12	5	1	2	3.3	146.2	17.6	19.71	1
12	5	2	2	6.4	131.7	18.5	19.58	1
12	5	3	2	7.6	127.8	14.7	16.27	1
12	5	4	2	7.5	138.8	11.2	15.09	1
12	5	5	2	7.2	144.5	14.6	18.19	1
12	5	6	2	8.6	147.2	16.1	17.35	1
12	5	8	11	9.2	129.9	25.8	22.49	1
12	5	9	2	11.1	126.1	21.9	21.82	1
12	5	11	2	12.2	144.3	13.3	16.89	1
12	5	12	11	13.1	124.9	28	22	1
12	5	13	2	14.3	120.1	10.4	12.84	1
12	5	14	2	14.9	124.8	13.5	14.99	1
12	5	17	2	13.7	136.7	11.4	14.87	1
12	5	19	2	14.8	147.3	16.1	18.55	1
12	5	22	2	17.1	134	17.5	19.15	1
12	5	25	2	17.4	125.5	16.1	16.87	1
12	5	26	11	19.8	121.3	24.4	22.27	1
12	5	27	11	18.9	132.4	17.5	19.02	1
12	5	28	2	20.4	131.7	10.9	9.6	1
12	5	30	4	24	122	39.4	23.18	1
12	5	31	2	24.2	127.3	17.1	16.56	1
12	5	32	2	22.5	132.4	13.5	13.7	1
12	5	33	2	22.3	136.3	14.7	13.97	1
12	5	35	2	22.5	139.8	13.1	12.46	1
12	5	36	11	23.1	142	37	22.03	1
12	6	1	2	6.3	153.8	12.5	13.37	1
12	6	2	2	9.9	155.4	14.4	15.16	1
12	6	4	2	10.7	159.1	14.3	17.15	1
12	6	7	2	12	170.6	13.7	17	1
12	6	8	2	13.5	172	11.5	12.02	1
12	6	10	2	14.7	178	17.5	18.41	1
12	6	11	11	15	166.5	19.4	20.66	1
12	6	12	2	13.7	159.8	19	15.6	1
12	6	13	2	15.6	163.3	8	10.5	1
12	6	14	11	15.3	156.4	21	22.47	1
12	6	15	2	15.4	163.1	12.6	13.63	1
12	6	16	11	15.9	159.6	17.2	18.14	1
12	6	17	2	16.1	158.7	14.1	13.9	1
12	6	18	11	16.8	175.8	17.5	21.28	1
12	6	19	2	16.7	177.7	14.6	14.44	1
12	6	20	11	18.6	173.1	21.4	20.29	1
12	6	21	2	19.7	178.6	16	14.05	1
12	6	22	1	19.2	170.2	4.3	4.55	1
12	6	23	11	19.3	165.1	24.2	21.28	1
12	6	24	2	NA	NA	NA	NA	2
12	6	28	2	20.2	156.7	14.6	16.36	1
12	6	29	11	21.6	156	21.7	22.31	1
12	6	31	3	20.3	171.9	15	14.37	1
12	6	32	11	20.9	171.6	25.3	21.19	1
12	6	33	2	22.9	154.3	12.5	13.93	1
12	6	34	11	24.3	152.9	23.8	20.56	1
12	6	35	11	24.1	158	25.6	21.49	1
12	6	36	1	23.5	170.5	5.1	4.89	1
12	6	37	1	24.7	168.6	5.1	4.83	1
12	7	1	11	5.4	212.3	25.3	22.09	1
12	7	2	2	7.2	208.1	11.7	15.3	1
12	7	11	11	14.9	196.6	36	24.85	1
12	7	12	2	14.6	183.3	10.3	11.73	1
12	7	13	2	16.5	202.7	20.1	16.5	1
12	7	15	11	20.1	184.3	19.6	21.02	1
12	7	17	2	20.4	185.9	18.3	16.31	1
12	7	18	11	22.2	196	33.1	22.67	2
12	7	19	2	21.7	203.6	12	11.78	1
12	7	20	11	22	205.1	34.6	22.62	1
12	7	21	11	18.7	206.2	34.7	24.85	1
12	8	1	2	2.1	223.2	12.7	18.16	1
12	8	5	11	6.7	224.6	28	21.73	1
12	8	8	2	10	239.2	16.8	22.38	1
12	8	9	2	10.3	230.5	16.4	17.59	1
12	8	10	2	11.4	223.4	16.4	19.15	1
12	8	11	11	12.8	227.9	17.4	20.92	1
12	8	12	2	13.4	219.2	13.5	13.53	1
12	8	13	2	13.8	231.1	14.9	15.64	1
12	8	14	2	14.3	236.2	15.2	17.19	1
12	8	16	11	17.2	220.3	31.6	25.41	1
12	8	17	2	17.8	224.3	14.8	14.25	1
12	8	18	2	18.1	234.8	17.7	16.87	1
12	8	19	2	18.8	237.2	9.9	12.6	1
12	8	20	11	20.4	241.2	20.9	23.79	1
12	8	21	2	22.4	237.9	17	16.02	1
12	8	22	11	23.3	237	36	24.72	1
12	8	23	11	23.9	237.7	22.8	23.56	1
12	8	24	11	22.6	234.5	32.4	26.78	1
12	8	25	2	24.9	237.6	13.1	11.61	1
12	8	27	11	20.8	218.8	21.7	20.39	1
12	9	1	2	2.9	239.7	20.1	20.55	1
12	9	2	2	6.3	268.7	19.9	18.93	1
12	9	3	2	7.6	246.8	16.2	16.93	1
12	9	4	2	12	264.3	11.3	13.12	1
12	9	5	11	11.8	253.7	34.1	24.76	1
12	9	6	2	12.8	264.1	17.9	15.36	1
12	9	7	2	12.7	254.7	12.4	12.89	1
12	9	8	11	14.8	250.3	26.3	23.91	1
12	9	9	2	15	254.3	13.1	14.99	1
12	9	11	2	16.7	268.5	26.3	21.84	1
12	9	12	11	NA	NA	NA	NA	2
12	9	13	2	16.5	250	10.7	14.85	1
12	9	15	11	18.1	242.5	21.8	24.87	1
12	9	16	2	19	242.1	14.8	14.52	1
12	9	17	2	19.2	247.4	11.3	11.69	1
12	9	18	11	19	251	35.6	25.68	1
12	9	19	2	19.7	256.7	15.3	13.93	1
12	9	24	11	20.3	270.2	36	25.13	1
12	9	25	2	20.9	264	12.3	13.92	1
12	9	26	2	21.6	263.1	10.5	13.89	1
12	9	29	2	20.7	248.7	14.5	13.09	1
12	9	32	2	23.5	266.3	13.7	14.71	1
12	9	33	11	24.9	262.1	21.4	24.61	1
12	10	1	11	5.4	275.7	15.4	19.69	1
12	10	4	2	11.7	274.9	19	19.3	1
12	10	7	2	15.8	286.2	15.7	15.91	1
12	10	8	2	14.4	276.4	23.7	18.57	1
12	10	14	2	22.6	274.6	15.4	15.84	1
12	10	15	11	22	282.1	26.8	25.67	1
12	10	17	11	23.4	279.2	30.3	24.27	1
12	10	18	11	23.6	285.3	20.5	22.23	1
12	10	19	11	22.8	293.3	31.1	25.23	1
12	10	20	11	23.8	295.5	35	23.03	1
12	11	1	2	6	300	19.4	19.52	1
12	11	2	1	10	318.2	5.9	4.97	1
12	11	3	11	13.8	303.3	35.7	25.53	1
12	11	4	2	13.3	311	19.9	15.79	1
12	11	6	11	14.9	307.3	20.1	23.93	1
12	11	7	11	14.7	316.6	16.5	20.44	1
12	11	8	11	14.4	326.1	20	19.69	1
12	11	10	11	17	322.7	42.6	26.33	1
12	11	11	11	18.6	316.9	21	20.12	1
12	11	12	11	17.4	301.4	35.7	25.75	1
12	11	13	2	23.1	303.1	18	14.64	1
12	11	14	1	23.2	299.8	5.3	5.27	1
12	11	15	2	22.6	307.2	15.9	16.1	2
12	11	17	1	24.6	310.1	4.7	4.54	1
12	11	19	11	20.4	321.9	24.4	19.31	1
12	11	20	2	19.3	329	14.4	14.19	1
12	11	22	1	23.4	325.9	6.6	5.89	1
12	11	23	2	24.3	328	9.6	10.61	1
12	11	24	2	24.4	324.9	18.7	17.31	1
12	11	25	2	11.3	319.4	18.6	15.76	1
12	12	2	11	8.8	346.9	34.6	23.81	1
12	12	6	2	13.3	345.4	14.9	14	1
12	12	7	2	14.5	342.3	15	15.69	1
12	12	8	2	14.8	336.9	11.3	11.85	1
12	12	9	11	15.8	334.4	38.7	27.06	1
12	12	10	3	18.4	336.1	12.9	10.57	1
12	12	14	14	22.6	337.2	2.1	4.01	1
12	12	15	11	20.5	344.5	30.7	22.74	1
12	12	16	11	21.1	358.6	18.9	19.97	1
12	12	18	1	22.7	346.7	5.1	4.73	1
12	12	19	2	24.2	340.6	13.8	14.45	1
13	1	1	1	2.2	6.1	4.1	4	1
13	1	2	11	2.8	15.1	41.9	27.24	1
13	1	6	2	13.9	27.4	17.7	16.5	1
13	1	23	2	24.5	2.1	13.8	12.99	1
13	2	1	1	3.8	54.3	6.1	5.18	1
13	2	3	1	9.2	42.2	13.6	8.96	1
13	2	4	11	NA	NA	NA	NA	2
13	2	7	11	17.1	41.7	24.3	23.58	1
13	2	17	11	18.7	58.6	17	21.44	1
13	2	18	11	20	54.6	15.5	18.99	2
13	2	19	2	20.5	54.4	11.4	13.41	1
13	2	20	2	20.3	50.5	13.7	14.31	2
13	2	21	2	22	60.2	18.3	19.9	1
13	2	22	11	22.7	48.4	23.5	22.37	1
13	2	23	2	23.3	45.6	13.3	12.61	1
13	2	24	2	22.3	44.6	14.4	13.43	1
13	2	26	11	24.9	49.2	13.9	16.86	2
13	3	2	1	8.7	72.9	5.7	4.69	1
13	3	4	11	10.5	81.8	23	20.87	2
13	3	5	2	10.8	76.6	12.5	13.49	1
13	3	7	3	12.4	65.1	13.8	13.33	1
13	3	9	2	14.1	78.7	19.3	19.1	2
13	3	20	11	19	61	23.9	22.79	1
13	3	22	2	24.5	67.8	14.1	14.1	1
13	3	24	2	23.5	75.7	20.1	21.03	1
13	3	28	2	NA	NA	NA	NA	2
13	4	2	2	7.4	98.4	17.8	18.34	1
13	4	6	2	17.6	120.3	16.6	13.15	1
13	4	9	2	21	113.4	20.4	15.66	1
13	4	10	11	22.8	115.6	22.4	21.31	1
13	4	11	11	23.9	121.3	19	18.05	1
13	4	12	2	23.7	117.6	20.2	13.51	1
13	4	17	2	24.7	105.3	17.4	15.6	2
13	5	10	2	13.8	123.3	16.5	16.13	1
13	5	11	11	15.3	123.4	22.9	23.52	2
13	5	12	1	15.5	123	8.2	7	1
13	5	13	2	15.7	136.6	22.2	14.77	1
13	5	14	2	19.8	150	14.5	15.05	1
13	5	15	11	18.9	121.8	38	25.53	1
13	5	17	11	20.7	130.8	26.6	22.78	1
13	5	18	11	21	129.9	28.4	23.17	1
13	5	20	2	21.6	136.6	15.3	13.31	1
13	5	23	1	24.3	147.4	4.6	4.51	1
13	5	24	1	24.6	143.5	6	5.44	1
13	6	9	2	14.3	157.7	16.3	16.06	1
13	6	13	2	16.5	173.2	10.9	12.33	1
13	6	17	1	18.1	168.4	20.7	15.85	1
13	6	19	2	20.1	179.3	22.6	21.11	1
13	6	20	11	20.6	152.9	34.2	25.7	1
13	6	21	11	21.3	151.3	20.7	19.73	1
13	6	22	2	20.7	155.1	15	14.84	1
13	6	24	2	22.1	173.7	15.2	16.78	1
13	6	25	2	22.1	168.3	12.5	13.27	1
13	6	26	13	22.7	169.1	24.4	22.73	1
13	6	27	2	23.4	171.2	15.3	13.46	1
13	6	28	2	23.2	166.3	14.9	14.13	1
13	6	29	11	22.3	161.4	30.9	22.54	1
13	6	30	2	22.5	159.5	9.6	12.96	1
13	6	33	3	24.5	154.1	24.8	15.6	1
13	6	34	11	23.7	150.1	20.5	17.7	1
13	6	35	1	24.5	150.1	4.3	4.27	1
13	7	1	2	7.1	208.8	16.6	13.21	1
13	7	3	2	8.1	188.6	20.8	16.82	1
13	7	4	2	12.4	204.9	12.4	11.11	1
13	7	5	11	13	204.6	27.1	25.1	1
13	8	1	2	4.5	227.8	14.1	13.95	1
13	8	4	2	9.6	220.2	14.1	13.16	1
13	8	5	2	10.5	226.2	16.6	14.09	1
13	8	6	11	11.6	230.8	26.3	25.55	1
13	8	8	2	11.1	213.1	15.3	14.58	1
13	8	9	2	15.2	238.6	15.8	14.01	1
13	8	10	11	14.3	226.1	32	27.91	1
13	8	11	11	15.8	236.1	28.1	25.7	1
13	8	13	11	16.8	235.3	23	22.76	1
13	8	14	1	17.5	215.4	21	16.54	1
13	8	15	11	18.2	225.3	26	25.05	1
13	8	18	11	21	224.3	32.1	22.71	1
13	8	19	11	21.9	232.4	26.1	26.69	1
13	8	22	2	24.3	234.5	14.9	12.42	1
13	8	23	2	22.4	227.7	16.4	14.96	1
13	8	24	2	21.8	220.9	18.3	12.14	1
13	8	25	1	22.1	217.7	7.7	5.12	1
13	9	2	11	6.7	247.1	23.8	24.3	1
13	9	4	2	8	246.6	15.9	14.68	1
13	9	5	2	8.1	261.8	10.5	11.14	1
13	9	6	2	9.2	269.8	16.9	12.9	1
13	9	9	2	10.2	249.9	12.6	13.13	1
13	9	10	3	11.4	248.1	10	10.13	1
13	9	12	2	11.9	265.8	12.1	12.11	1
13	9	13	2	12.8	254.1	17.4	15.98	1
13	9	15	11	12.1	244.5	20.2	24.35	1
13	9	21	2	18.5	243.7	20.2	16.79	1
13	9	28	2	21.2	241.8	16.6	16.21	1
13	9	29	11	23.3	243.2	24.7	26.18	1
13	9	30	1	24.6	243	7.3	5.47	1
13	9	31	2	NA	NA	NA	NA	2
13	10	1	2	7.3	277.3	12.1	14.35	1
13	10	11	11	17.9	288.4	14.7	19.25	2
13	10	13	11	19.2	286.5	16.3	20.34	2
13	10	15	1	19.3	281	7.7	5.18	1
13	10	16	2	20.5	286.1	19.6	15.13	1
13	10	18	2	22.4	294.2	11.4	10.67	1
13	10	20	11	21.4	282.1	32.7	23.81	1
13	10	21	1	21.1	276.6	8.9	6.05	1
13	11	1	3	3.1	310.8	27.2	19.81	1
13	11	2	1	4.6	323.5	4.3	4.06	1
13	11	9	1	15.4	319.9	19.8	15.84	1
13	11	12	1	18.9	317.5	18.2	15.27	1
13	11	15	11	20.8	316.1	26.4	22.44	1
13	11	20	2	24.7	317	14.1	13.44	1
13	12	1	1	3.1	340	7.9	6.4	1
13	12	9	11	15.6	344.3	21	24.07	1
13	12	10	11	15.7	345.8	24.8	23.51	1
13	12	11	11	NA	NA	NA	NA	2
13	12	12	3	16.2	350.4	20.1	16.89	1
13	12	18	2	17.8	333	15.9	15.99	1
13	12	19	2	20.5	339.3	18.6	15.7	1
13	12	20	2	20.3	346.8	11.7	11.2	1
13	12	21	11	21.5	346.2	23.3	24.38	1
13	12	22	11	21.8	356.4	40.3	25.56	1
13	12	23	2	24.7	357.2	8.4	10.74	1
13	12	26	11	21.5	335.3	22.4	24.19	1
13	12	28	11	24.1	331.4	24.4	23.52	1
14	1	2	2	3.2	2.6	18.4	15.31	1
14	1	3	2	NA	NA	NA	NA	2
14	1	15	2	20.9	4	15.4	13.6	1
14	1	17	14	23.5	1	2.4	4.29	1
14	1	21	2	23.5	16.3	15.7	14.9	1
14	2	1	11	1.2	32.3	27.5	24.56	1
14	2	2	11	1.9	55.7	27.2	24.47	1
14	2	3	11	4.9	44.5	45.2	27.02	1
14	2	4	2	9.6	30.7	20.2	18.47	1
14	2	7	2	11	51.4	14.4	8.79	1
14	2	8	11	11.8	29.5	27.3	26.32	1
14	2	9	1	12.6	37.6	6.7	5.31	1
14	2	17	3	22.7	57.8	24.9	22.11	1
14	2	20	14	20.5	40.2	2.7	4.24	1
14	2	21	11	22	41.7	39.3	26.01	1
14	2	23	14	20.8	35.5	2.5	4.14	1
14	3	2	11	13.2	72.6	33.7	25.15	1
14	3	3	2	15.5	71.1	18.2	15.57	1
14	3	4	2	16.5	75.9	16.7	15.83	1
14	3	12	11	22.1	67.6	25.7	23.91	2
14	3	13	11	21.4	88.7	40.8	23.94	2
14	4	1	2	8.7	95.3	16.5	17.16	1
14	4	5	11	12.2	92.3	38.1	24.79	1
14	4	18	11	18.4	112.1	22.8	24.91	1
14	4	20	14	19.2	114.2	2.6	4.41	1
14	4	29	11	22.8	117.8	26.7	25.5	1
14	4	34	1	23	111.2	6.7	5.28	1
14	4	35	1	23.8	110.1	4.2	4.35	1
14	4	37	3	24	102.1	25	17.83	1
14	4	40	1	24.7	106.5	5.2	4.4	1
14	4	41	2	24.9	116	16.9	12.11	2
14	5	2	2	5	135.3	17.5	15.72	1
14	5	10	1	15.4	119.8	6.1	4.46	1
14	5	11	2	14.7	121.6	12.9	10.73	1
14	5	12	1	15.5	124.4	7.7	5.43	1
14	5	13	14	15.7	139.4	4.1	4.71	1
14	5	14	1	16.4	134.3	7	5.08	1
14	5	17	2	18.7	126.2	11	7.25	1
14	5	18	14	17.6	131.2	3.5	4.56	1
14	5	20	1	18.8	143.2	6.6	4.54	1
14	5	21	1	20.3	146.7	5.3	4.77	1
14	5	22	1	21.3	148.5	4.8	4.41	1
14	5	23	11	20.9	143.6	27.2	26.23	1
14	5	24	11	20.6	139.7	30	27.13	1
14	5	25	2	20.5	136.6	14.8	12.23	1
14	5	26	11	20.1	128.3	35.2	27.41	1
14	5	27	14	21.1	123.5	4.2	6.05	1
14	5	30	11	22.3	130.1	26.8	26.51	1
14	5	31	2	22.6	132.6	15	15.87	1
14	5	33	1	23.4	138.1	11.1	7.21	1
14	5	35	1	23.8	140.9	4.7	4.26	1
14	5	37	11	24.5	132.2	41.3	25.59	1
14	5	39	14	24.4	123.5	2.8	4.73	1
14	6	1	2	6.3	156	15.4	16.18	1
14	6	18	1	18.2	157.4	5.7	4.35	1
14	6	20	1	18.8	168.2	5.5	4.29	1
14	6	23	1	21.3	178.3	9.2	6.45	1
14	6	24	11	21.4	169.7	30.5	25.16	1
14	6	26	14	18.9	155.4	3.9	5.37	1
14	6	29	1	20.6	150.2	4.4	4.51	1
14	6	30	1	20.2	152	5.8	5.26	1
14	6	32	14	20.6	153.3	2.6	4.37	1
14	6	34	14	20.1	156.4	4	5.78	1
14	6	42	1	22.8	158.9	6.1	5.14	1
14	6	44	1	24.7	159.5	5.3	4.26	1
14	6	45	14	NA	NA	NA	NA	2
14	6	46	1	23.7	164.2	5.1	4.63	1
14	6	47	14	24.9	165.7	5	6.33	1
14	6	49	1	21.9	176.3	4.5	4.07	1
14	7	1	11	5.3	202.1	23	22.55	1
14	7	4	11	11.2	202.9	29.5	24.55	1
14	7	5	11	12.1	208.8	21.9	21.23	1
14	7	9	2	13.7	207.2	13	13.53	1
14	7	10	1	14	209.6	8.3	6.37	1
14	7	12	2	17.1	210.1	19	12.46	1
14	7	26	11	NA	NA	NA	NA	2
14	7	28	11	NA	NA	NA	NA	2
14	7	31	11	23.3	195.6	25.4	21.77	1
14	7	37	1	25	202.4	7.5	5.5	1
14	8	4	1	6	237.4	5.2	4.07	1
14	8	5	1	9.5	221	8.6	6.37	1
14	8	6	11	11.1	224.9	22.7	25.03	1
14	8	7	11	11.7	223.4	24.8	23.69	1
14	8	10	2	NA	NA	NA	NA	2
14	8	11	14	15.4	228.1	2.7	4.24	1
14	8	12	11	15.9	226.4	36.7	24.32	1
14	8	14	11	NA	NA	NA	NA	2
14	8	15	2	17.7	227.5	14.5	12.63	1
14	8	18	1	20.3	218.2	8.4	5.74	1
14	8	19	11	19.9	220.1	29.9	24.94	1
14	8	20	1	20.2	224.1	7.3	6.05	1
14	8	21	1	20.1	230.1	5.2	4.21	1
14	8	24	1	21.3	232.6	4.2	4.13	1
14	8	28	11	22.3	220.5	21.1	22.42	1
14	8	33	1	23.6	224.3	4.5	4.12	1
14	8	34	11	23.2	229.3	20.4	21.18	1
14	8	35	11	22.8	233.7	21.2	21.86	1
14	9	2	1	4.3	259	13	14.58	1
14	9	3	11	4.6	243.3	25.5	24.06	1
14	9	4	1	5.2	246	20.4	14.86	1
14	9	6	11	9.7	262.8	25.2	23.3	1
14	9	7	1	10.6	263.4	11.9	7.08	1
14	9	8	3	12.3	257	24.9	15.75	1
14	9	10	11	14.5	247.3	29.9	23.6	1
14	9	13	11	16.6	242	25.4	22.97	1
14	9	19	14	23.5	248.1	3.4	4.64	1
14	9	24	1	22.5	247.7	4.8	4.05	1
14	10	2	2	3.5	291.7	14	16.61	1
14	10	3	1	7.4	285.3	6.2	4.25	1
14	10	4	11	7.2	277.4	25.3	25.26	1
14	10	5	2	7.9	283.7	13.4	11.26	1
14	10	15	1	15.8	290.4	6	4.33	1
14	10	16	1	17.3	292.4	6.4	4.06	1
14	10	20	14	19.5	296.9	3.3	4.29	1
14	10	27	1	21.5	298.4	10	6.66	1
14	10	28	2	22.1	299.1	15.2	14.42	1
14	10	31	2	23	298.8	13.5	14.02	1
14	10	32	1	24.1	288.3	6.3	4.94	1
14	10	33	1	22.2	284.5	5.2	4.59	1
14	10	34	1	24.1	277	5.2	4.29	1
14	11	13	1	17.6	308.5	5.3	4.33	1
14	11	15	11	20	308.6	33.3	28.93	1
14	11	16	2	18.9	311.1	18.5	17.53	1
14	11	17	1	17.2	318.4	6.9	5.25	1
14	11	18	11	20.4	326.4	46	28.07	1
14	11	19	2	21.6	312.6	14.9	18.29	1
14	11	20	11	23	311.8	33.3	27.72	1
14	11	24	2	24.5	322.5	18.3	18.42	1
14	12	13	2	NA	NA	NA	NA	2
14	12	14	2	15.7	346.5	16.4	15.6	1
14	12	15	1	21.5	335.4	18.8	17.89	1
14	12	17	11	19.4	344.7	30.4	27.9	1
14	12	19	11	21	354.3	20.1	23.44	2
14	12	20	1	22.6	344.3	4.8	4.53	1
14	12	22	11	21.5	341.6	39	30.7	1
14	12	25	1	22.7	339.4	5.8	4.95	1
14	12	27	1	22.8	333.5	4.8	4	1
14	12	28	1	22.1	332	5.5	4.08	1
14	12	29	14	25	340.8	3.1	4.7	1
15	1	3	1	7.2	29.1	7.5	4.21	1
15	3	3	1	6.5	82.8	12.6	7.08	1
15	3	20	3	20.1	64.4	8.2	4.6	1
15	3	21	1	NA	NA	NA	NA	2
15	5	1	1	10	125.2	5.3	4.19	1
15	5	7	1	15.8	131.6	6.3	5.63	1
15	5	8	1	16.3	130.3	8.8	5.74	1
15	5	15	1	22	127.6	12.2	6.19	1
15	5	17	14	24.2	133.4	17.5	14.78	1
15	5	21	11	15.2	142.4	3.2	4.16	1
15	5	22	11	4.6	135.9	2.6	4.12	1
15	6	6	1	13.8	157.1	5.2	4.01	1
15	7	22	2	23.8	197.7	10.9	11.65	2
15	8	21	1	19.7	219	7.4	5.02	1
15	8	27	1	21.6	231.2	8.5	5.18	1
15	8	28	1	22.2	231.1	5	4.53	1
15	8	29	1	22.8	228.6	5.1	4.19	1
15	8	30	1	23.5	229.8	4.9	4.03	1
15	8	32	1	22.5	238	9.4	6.1	1
15	9	11	1	19.6	246.7	10.8	7.72	1
15	9	18	11	19.9	253.5	3.4	4.26	1
15	9	19	11	21.7	252.4	3.1	4.06	1
15	10	3	1	7.9	293.4	4.8	4.05	1
15	10	4	1	9	292.6	5	4.1	1
15	10	19	1	23.7	276.3	5.8	4.01	1
15	10	20	1	24.7	273.2	5.2	4.16	1
15	10	21	11	9.7	289.5	3.2	4.19	1
15	10	22	11	8.6	281.1	3.4	4.14	1
15	10	23	11	8.3	279.3	3	4.59	1
15	10	24	11	3.9	282.5	3.5	4.06	1
15	11	2	1	5	301.7	8.2	5.02	1
15	11	4	1	6.2	325.5	11.1	6.34	1
15	11	6	1	11.7	321.3	7.4	4.48	1
15	11	22	11	16.4	302.5	3.2	4.15	1
15	11	23	11	16.1	318.5	3.3	4.06	1
15	11	24	11	2.9	327.9	3	4.08	1
15	12	4	1	16.8	340.8	6.8	4.51	1
15	12	5	1	17.9	334.2	7.8	5.19	1
16	1	2	11	8.7	6.2	37.2	28.29	1
16	1	4	1	13.4	27.8	8.4	6.84	1
16	1	5	1	14	24.2	9.4	7.35	1
16	1	7	11	15.4	27.1	23.3	24.98	1
16	1	9	11	16.8	19.7	28.4	25.47	1
16	1	10	1	19.2	26.7	10.5	6.17	1
16	1	11	11	15.2	16.5	27.8	25.93	1
16	1	15	1	19.4	1.8	5.2	4.25	1
16	1	16	1	20.7	2.8	24.1	16.37	1
16	1	17	11	21	2.6	25.7	23.94	1
16	1	18	1	20.8	7.6	4.8	4.04	1
16	1	19	2	23	29.2	15.5	14.77	1
16	1	20	11	23.9	14.9	30	25.66	1
16	1	22	1	24.4	8	4.6	4.46	1
16	2	1	1	0.8	48.1	7	5.99	1
16	2	2	11	6.9	52.1	25.2	23.72	1
16	2	3	1	7.6	32.4	15.5	10.02	1
16	2	4	1	8.5	59.7	6.6	5.58	1
16	2	5	1	12.7	53.8	7.4	5.11	1
16	2	7	1	16	31.3	5.4	4.97	1
16	2	8	1	16.5	35.7	6.5	5.91	1
16	2	9	11	17.2	41.1	20.9	22.4	1
16	2	10	1	17.5	42.7	3.8	4.09	1
16	2	11	1	18.4	37.8	6.6	5.48	1
16	2	13	3	17.1	55.2	6.7	4.43	1
16	2	15	1	21.6	52.3	10.8	7.6	1
16	3	4	1	7.1	74.7	5.9	4.96	1
16	3	5	1	8.5	76.5	5.6	5.05	1
16	3	7	11	10.5	66.6	20.5	24.26	1
16	3	10	11	13.6	86	32.7	29.38	1
16	3	11	11	14.3	88.1	23.7	22.68	1
16	3	13	1	15	78.8	14.3	12.09	1
16	3	15	1	13.5	65.1	17.1	15.42	1
16	3	16	1	13.8	65.9	12.8	9.64	2
16	3	17	11	16	60.3	34.9	27.39	1
16	3	18	1	19.1	63.7	21.4	16.05	1
16	3	19	11	18.7	67.8	36.4	27.85	1
16	3	20	11	20.9	66	20.6	21.6	1
16	3	21	11	NA	NA	NA	NA	2
16	3	22	11	18.3	82.9	27.4	24.7	1
16	3	25	4	NA	NA	NA	NA	2
16	3	27	1	22.3	83.5	20.4	15.5	1
16	3	28	11	23.8	75.8	19.1	19.97	1
16	3	29	2	24.4	74.4	7.6	5.71	1
16	4	1	3	1.6	88.4	23.6	20.18	1
16	4	3	3	6.2	105.3	20.3	14.81	1
16	4	4	1	6.4	115.1	4.1	4.13	1
16	4	8	11	12.7	118.3	18.5	22.44	1
16	4	12	11	14.6	101.5	21.9	22.08	1
16	4	15	1	17	109.5	8.5	6.6	1
16	4	19	2	18.7	111.4	18.8	19.45	1
16	4	20	11	23.4	117.2	28.9	26.31	1
16	4	21	14	23.9	115.7	2.5	4.2	1
16	4	22	11	21.7	107.8	33	27.49	1
16	4	23	11	21.3	98.2	18.4	22.52	2
16	4	24	11	22.8	92	22.1	23.19	1
16	4	26	11	24.7	102.1	19.4	23.66	1
16	4	27	2	23.9	104.2	18.9	17.93	1
16	5	1	1	6.4	134.2	4.3	4.62	1
16	5	2	1	7.3	127.8	3.6	4.02	1
16	5	3	11	7.8	132.3	40.5	24.56	1
16	5	5	3	9.3	137.8	17.9	11.28	1
16	5	6	1	9.5	144.7	4.1	4.07	1
16	5	8	14	10.2	147.8	2.4	4.17	1
16	5	9	11	9.9	127.5	24	24.91	1
16	5	13	11	13.1	146.7	24.4	24.48	1
16	5	15	11	15.3	124.8	27.7	25.56	1
16	5	16	1	17.1	123.9	13.8	11.14	1
16	5	17	1	16.3	126.1	10.3	6.6	1
16	5	18	11	15.7	144.1	17.1	25.17	1
16	5	21	2	18.1	148.1	12.6	13.33	1
16	5	23	14	18.5	137.2	2.7	4.77	1
16	5	28	11	20.7	140.8	24	24.64	1
16	5	35	11	23.5	129	29.4	24.37	1
16	5	36	14	4.5	140.4	4.4	6.83	1
16	5	37	11	19.9	124.1	20	22.27	1
16	6	1	14	8.4	153.1	4.4	6.34	1
16	6	2	11	6.6	177.4	32.9	27.25	1
16	6	3	11	NA	NA	NA	NA	2
16	6	4	11	12.3	154.2	17.5	23.54	1
16	6	5	1	16.4	151.4	5.1	4.4	1
16	6	6	1	15.7	152.7	5.7	4.81	1
16	6	7	11	15	159.5	29.4	26.2	1
16	6	8	1	16.8	168.6	4.5	4.51	1
16	6	9	1	16.7	171.7	5.2	4.76	1
16	6	11	1	16.7	175.8	20.4	17.88	2
16	6	13	11	19	162.1	35	24.68	1
16	6	14	1	19.6	154.2	5.6	4.72	1
16	6	16	11	17.9	150.4	29.8	25.43	1
16	6	17	2	21.1	151.2	18.1	18.6	1
16	6	20	11	21.9	156.2	16.8	21.07	1
16	6	23	2	22.6	163.5	13.8	15.77	1
16	6	24	1	23.5	165.1	18.3	18.01	1
16	6	25	1	23.3	172.5	12.1	11.38	1
16	7	2	1	7.5	181.6	5.6	5.39	1
16	7	3	11	7.4	200.9	33.7	26.93	1
16	7	4	14	NA	NA	NA	NA	2
16	7	7	1	9.7	188.2	4.5	4.13	1
16	7	8	14	9.7	181.7	3.1	4.19	1
16	7	9	1	12.6	187.5	4.5	4.02	1
16	7	10	1	13.2	186.5	5	4.37	1
16	7	12	11	11.5	209.7	29.5	25.25	1
16	7	13	11	12.8	205.3	30.5	25.36	1
16	7	14	11	16	180.9	37.1	26.43	1
16	7	15	11	19.9	180.3	34.5	24.32	1
16	7	16	11	20.3	190.5	34.1	27	1
16	7	18	1	18.4	198.7	18.4	16.9	1
16	7	20	11	18.4	207.6	31.7	27.1	1
16	7	21	3	20	206.8	25.6	18.46	1
16	7	22	11	19.9	198.7	27.2	25.54	1
16	7	23	11	23.8	208	23.8	25.27	1
16	7	24	3	22.8	194.1	18.9	17.26	1
16	7	25	2	22.3	189.3	13.2	13.1	1
16	7	27	3	22.8	181.6	22.8	17.34	1
16	8	1	1	3.2	244.4	6.1	6.11	1
16	8	2	1	3.3	236.2	3.5	4.1	1
16	8	4	11	5.5	226.5	28.8	25.48	1
16	8	5	11	13.7	235.6	26.2	24.72	1
16	8	7	11	16.5	222.6	22.7	24.7	1
16	8	8	1	15.5	222.3	4.8	4.44	1
16	8	9	11	17.4	233.8	22.4	22.14	1
16	8	13	11	23.4	230.8	20	21.1	1
16	8	14	1	22.7	239.9	5	4.13	1
16	8	15	11	20.9	222.2	40.2	27.88	1
16	8	17	11	24.8	233.2	25.5	23.86	1
16	9	1	1	3.9	250.1	3	4.09	1
16	9	2	1	4.2	248.4	5.4	5.38	1
16	9	3	1	5.2	268.7	8	4.89	1
16	9	5	1	7	266.8	11.8	9	1
16	9	7	1	16.3	255.8	11.2	6.95	1
16	9	9	1	16.6	250.3	5.2	4.52	1
16	9	10	11	18.2	265.5	35.1	27.98	1
16	9	12	3	20.8	263.3	19.2	16.29	1
16	9	13	1	20.3	267.4	5.9	4.94	1
16	9	16	11	21.1	250.7	32.4	27.3	1
16	9	19	1	22.4	251.6	6.4	5.13	1
16	9	20	11	23.3	251.6	26.6	24.18	1
16	9	22	11	23.1	241.6	24.3	27.26	1
16	9	23	2	24.4	251.3	13.2	10.99	1
16	9	24	1	13.8	242.3	4.3	4.13	1
16	10	5	3	10.6	297.8	18.8	14.6	1
16	10	6	11	11	294.4	29.4	26.61	1
16	10	7	1	11.8	293	4.2	4.08	1
16	10	10	1	12.6	298.6	15.3	11.57	1
16	10	11	11	14	286.5	28.7	25.52	1
16	10	12	11	12.4	270.6	22.8	24.91	1
16	10	14	11	17.7	275.4	31.3	26.96	1
16	10	16	1	18.6	277.3	13.6	6.93	1
16	10	19	1	19	284.9	10.3	7.31	1
16	10	20	11	20.2	283.6	32.6	28.7	1
16	10	21	11	20.7	285.5	28.1	26.48	1
16	11	2	1	8.9	323.8	7.7	6.62	1
16	11	3	11	8.6	320.5	26.4	26.78	1
16	11	4	1	9.6	324	7.7	7.01	1
16	11	5	1	9.7	319.3	6.4	5.7	1
16	11	6	11	12.5	330.3	36.3	26.34	1
16	11	7	1	13.4	321.8	6.7	6.38	1
16	11	9	1	13.5	321.8	6.5	5.47	1
16	11	10	1	17.6	323.7	11.2	8.51	1
16	11	14	11	24.1	325.3	30.8	26.26	1
16	11	15	1	24.7	326.5	7.2	5.93	1
16	11	17	11	24.7	303.6	25.6	26.23	1
16	11	18	11	23.3	300.7	23.6	24.68	1
16	12	1	11	6.4	352.4	27.5	22.71	1
16	12	2	3	12.6	347.7	23.4	17.66	1
[truncated: 9 more rows]

## Sheet: Year11
Overstory plot	Section	Tree #	Species	Distance (m)	Azimuth (°)	dbh (cm)	Height (m)	Survival	Comments
1	1	2	4	8.8	16.7	22.7	20.72	1
1	1	12	14	9.4	30	4.5	4.5	1
1	1	13	1	8.71	33.3	4.5	4.24	1	new tree
1	1	14	1	9.06	21.5	9.1	6.24	1	new tree
1	1	15	1	11.94	12.2	7.3	5.38	1	new tree
1	1	16	1	11.09	18.2	6	4.74	1	new tree
1	1	17	11	11.1	25	3.2	5.2	1	new tree
1	1	19	11	15.91	30	4.8	5.2	1	new tree
1	1	20	14	24.12	7	4.4	5	1	new tree
1	2	1	2	5.6	37.6	25.1	18.47	1
1	2	2	1	6.3	55.9	21.8	15.53	1
1	2	8	11	15.3	41	27.5	22.22	2	dead tag removed
1	2	9	1	13.2	54	3.5	4.84	1
1	2	10	1	13.5	57	7.7	7.7	1
1	2	11	1	14.2	57	10.1	6.9	1
1	2	12	11	15.4	54	28.3	8.96	2	tree broke at 8.96 m dead tag removed
1	2	13	2	16.8	45	18.2	12.84	1
1	2	14	2	18.1	33	17.5	13.9	2	dead
1	2	17	11	17.4	50	27.3	16.07	2	tree broke at 16.07 m
1	2	18	1	17.9	55	14.1	8.98	1
1	2	20	1	20.2	36	20.1	12.74	1
1	2	22	2	22.7	35	5.1	4.82	1
1	2	24	1	24.4	44	28.2	19	1
1	2	29	11	21.2	56	17.3	5.83	2	dead
1	2	30	11	22.7	60	21.5	4.72	2	dead tag removed
1	2	31	1	23.4	54	21.8	17.18	1
1	2	32	14	14	53.4	4.4	6.29	1
1	2	33	1	8.7	26.5	7.9	6.46	1
1	2	34	1	15.5	38	6	5.15	1	new tree
1	3	1	3	7.7	67	29.6	20.65	1	tip of tree snapped off
1	3	2	11	8.4	89	19.3	5.36	2	dead tag removed
1	3	10	11	15.5	73	24.5	19	2	dead tag removed
1	3	14	1	18.6	71.4	17.7	11.33	1
1	3	15	11	19.5	68.5	22.9	4.2	2	dead tag removed
1	3	20	11	23.5	71.7	25.9	24	1
1	3	22	11	23.75	82	2.6	4.2	1	new tree
1	4	1	1	5.2	118.6	17.4	9.8	1
1	4	3	3	7.8	108.4	20.7	16.72	1
1	4	14	4	16.4	91.3	22.9	20.18	2
1	4	16	3	17.1	97.8	10.2	7.08	1
1	4	17	14	19.4	96	4.6	6.37	1
1	4	18	11	21.6	95.2	41	27.59	1
1	4	19	3	20.5	102.2	11.7	7.69	1
1	4	20	1	20.8	106.2	9.5	7.17	1
1	4	21	1	21.8	106.1	8.1	6.87	1
1	4	25	1	22	102.6	11	7.05	1
1	4	26	2	22	101.8	14.5	12.63	1
1	4	27	1	23.3	101	6.7	5.6	1
1	4	28	1	23.3	100.9	18.3	12.3	1	tag eaten and retagged
1	4	29	1	24.3	105.4	7.8	5.3	1
1	4	33	11	10.89	109	2.7	4.3	1	new tree
1	4	34	11	11.71	109	3.2	5.06	1	new tree
1	4	35	1	12.11	105	4.6	4.05	1	new tree
1	4	36	1	12.96	107	6.2	5.29	1	new tree
1	4	37	1	13.96	108	6.2	4.38	1	new tree
1	4	38	1	13.56	108	4.6	4.4	1	new tree
1	4	39	1	16.55	91	5.9	4.9	1	new tree
1	4	40	14	19.28	92	2.1	5.15	1	new tree
1	5	2	4	11	121.4	34	29.84	1
1	5	5	4	13.2	128.5	24.2	10.43	2	dead tag removed
1	5	7	1	13.7	145.7	8.4	5.56	1	Existing-new measures 2005
1	5	8	3	16.8	148.3	9.5	6.43	1	retagged
1	5	11	1	17.5	122.7	8.9	6.77	1
1	5	12	3	18.3	142.1	11	5.62	1
1	5	13	14	18.8	133.5	3.9	5.01	1
1	5	15	11	20.9	136.6	29.9	23.03	2	dead tag removed
1	5	17	11	20.6	149.9	17.1	4.12	2	dead tag removed
1	5	19	4	24.5	139	34	22.61	2	dead tag removed
1	5	20	2	25	138.6	19.8	17.25	1
1	5	21	1	24.2	133.1	7.9	6.86	1	nest in tree at 3 m
1	5	25	1	23.5	134.3	12.2	7.08	1	wrong azmith,now 123 wire damage
1	5	26	1	17.9	131.5	8	6.81	1	retagged
1	5	27	11	8.99	131	2.4	4.36	1	new tree
1	5	28	1	10.53	123.2	6.2	5.04	1	new tree
1	5	29	1	16.85	120.7	7	5.8	1	new tree
1	5	30	1	19.9	121	4.8	4.62	1	new tree
1	5	31	1	15.6	125	5.2	4.89	1	new tree
1	5	32	1	11.95	123	7.9	6.04	1
1	6	1	11	3.2	167.2	34.4	26.67	1
1	6	3	2	5.3	163.4	18.6	15.36	1
1	6	5	1	6.8	163.5	5.5	4.4	1
1	6	7	1	12.2	150.6	11.5	7.5	1
1	6	10	11	14.9	168.5	23.7	7.86	2	dead
1	6	13	1	15.5	159.2	25.3	20.43	1
1	6	15	11	16.7	163.9	17	8.98	2	dead
1	6	17	11	19.4	163.7	26.2	24.44	2	snapped at 3.81 m
1	6	18	1	18.9	157.7	6.6	6.31	1
1	6	23	3	16.9	170.8	25.4	15.93	1
1	6	24	1	14.75	168	5.1	5.27	1	new tree
1	6	25	14	16	166.4	2.9	4.89	1
1	6	26	1	18	163	4.9	4.64	1	new tree
1	6	27	1	20.5	152	7.3	5.91	1	new tree
1	6	28	1	20	146	5.3	4.92	1	new tree
1	6	29	1	24.9	176	5.1	4.55	1	new tree
1	6	30	1	24.2	159	4	4.35	1	new tree
1	7	2	11	8.1	206.4	28.8	24.65	2	dead tag removed
1	7	13	11	16.7	192.3	20.2	19.9	2	dead tag removed
1	7	14	11	16.9	201.6	28.1	23.78	2	dead tag removed
1	7	15	1	17.8	203.6	25	20.34	1
1	7	16	3	18.3	193.7	13.7	10.51	1
1	7	20	14	20.7	201.1	3.9	4.24	1
1	7	21	2	20.7	182	17	16.37	1
1	7	25	3	23.3	193.4	19.9	13.38	1
1	7	27	11	19.83	186	2.9	4.28	1	new tree
1	7	28	11	20.78	188	2.7	4.54	1	new tree
1	7	29	11	20.74	209	5	5.5	1	new tree
1	7	30	11	23.3	182	4.4	6.15	1	new tree
1	7	31	11	23.76	190	3.1	4.32	1	new tree
1	7	32	11	24.96	193	3.2	4.79	1	new tree
1	8	2	3	5.2	221.1	23.6	19.5	1
1	8	3	1	7.5	217.3	7.8	5.55	1
1	8	4	1	7.8	221.3	22.1	16.17	1	retagged
1	8	12	2	17.4	224.6	17.8	14.59	1
1	8	15	2	20.7	236	14.9	13.27	1
1	8	16	2	22.1	226.1	22.8	19.23	1
1	8	17	11	22.8	220.6	20.8	22.01	2
1	8	18	2	22.5	214.5	17.4	15.12	1
1	8	22	2	24.9	218.3	15.1	11.83	1
1	8	24	2	23.1	228.6	17.1	16.67	1
1	8	25	1	23.1	229.8	8.8	6.58	1
1	8	26	11	24.9	229.8	17.8	4.31	2
1	8	28	11	12.73	226	2.7	4.48	1	new tree
1	8	29	1	10.64	227	4.2	4.4	1	new tree
1	8	30	11	14.28	226	3.2	4.25	1	new tree
1	8	31	11	14.67	220	2.9	4.24	1	new tree
1	8	32	11	15.08	235	2.7	4.29	1	new tree
1	8	33	11	16.52	234	3	4.39	1	new tree
1	8	34	11	17.9	226	2.5	4.51	1	new tree
1	8	35	11	17.79	223	3.4	4.5	1	new tree
1	8	36	11	20.11	235	2.5	4.36	1	new tree
1	8	37	11	19.79	236	2.6	4.5	1	new tree
1	8	38	11	24.9	231	3.2	4.5	1	new tree
1	9	1	2	2.5	240.2	21.5	16.53	1
1	9	2	2	7.4	243	19.6	16.5	1
1	9	3	2	7.6	261.4	17.2	18.5	2
1	9	8	2	13.6	244.9	18.8	14.5	2	tree on ground
1	9	9	2	13.9	244.2	14.1	12.69	1	forked top,broken top, new leader
1	9	11	11	16.8	253.8	38.5	28.13	1
1	9	12	2	16.8	242.2	20	17.3	1
1	9	19	11	22.3	265.2	24.4	25.52	2
1	9	20	2	22.7	264.9	14.7	12.72	1
1	9	21	3	24.4	266.4	22.5	18.58	1
1	9	22	2	21.9	245.7	20.7	16.4	1
1	9	23	1	22.4	240.6	9.7	5.47	1
1	9	24	2	22.5	241.6	9.5	7.77	1
1	9	25	11	23.4	243.8	35.6	25.94	2
1	9	26	11	21.2	266.7	2.6	4.48	1	new tree
1	10	2	11	10.1	285.5	44.3	27.9	2
1	10	3	1	10	294.5	9.2	5.99	1
1	10	8	1	22.9	277.8	8.4	6.28	1
1	10	9	11	23.2	275.1	21.4	15.6	2	dead tag removed
1	10	11	11	24.1	272.5	27	14.6	2	dead tag removed
1	10	16	1	22.7	277.5	7.9	6.22	1
1	10	17	11	7.57	282	2.5	4.62	1	new tree
1	10	18	1	8.45	284	5.3	4.84	1	new tree
1	10	19	11	10.4	287	2.6	4.54	1	new tree
1	10	20	1	9.7	271	7.4	5.55	1	new tree
1	10	21	11	13.78	274	3.2	4.81	1	new tree
1	10	22	11	15.11	276	3.3	4.59	1	new tree
1	10	23	11	16.74	278	4.6	4.36	1	new tree
1	10	24	11	17.83	282	3.2	4.54	1	new tree
1	10	25	14	19.28	279	2.4	4.3	1	new tree
1	10	26	11	22.03	284	3.6	4.5	1	new tree
1	10	27	11	21.83	280	3.3	4.71	1	new tree
1	10	28	11	21.57	274	2.7	4.36	1	new tree
1	10	29	1	22.34	277	3.8	4.17	1	new tree
1	10	30	14	22.46	289	3.7	4.73	1	new tree
1	10	31	11	17.01	290	3	4.31	1	new tree
1	11	1	2	5.4	305.5	24.1	19.78	1
1	11	3	2	7.8	310.3	16.1	11.41	1
1	11	4	1	9	308.3	9.5	6.02	1
1	11	5	1	8.5	318.3	12.6	7.71	1
1	11	7	1	10	324.1	7.9	6.48	1
1	11	8	1	10.2	319.3	6.9	4.75	1
1	11	10	2	14.5	303.1	24.8	20.82	1
1	11	11	2	15.2	321.8	18.6	15.69	1
1	11	12	11	17.4	327.3	28.4	26.7	2	snapped at 5.18 m
1	11	16	11	13.5	328.3	39	30.05	1
1	11	18	11	22	327.2	32.6	17.08	2
1	11	19	14	22.3	329.7	4.1	4.47	1
1	11	21	3	23.7	327.3	15.4	13.02	1
1	11	22	3	23.3	329.2	23.9	18.13	1
1	11	24	1	6.4	328.4	5.1	5.13	1	new tree
1	12	1	2	8.3	330.6	16	17.62	1
1	12	4	11	10	352.5	34.7	28.36	1
1	12	5	1	10.3	355.7	18.7	12.6	1
1	12	8	1	15.5	349.8	5.9	6.07	1
1	12	9	1	16	350.2	9	8.14	1
1	12	10	1	16.2	352.2	6.1	5.92	1
1	12	11	1	15.4	346.3	8.1	7.1	1
1	12	12	1	16.1	347.1	7.2	6.73	1
1	12	16	1	20.3	347.6	27.9	17.83	1
1	12	17	11	19.5	343.3	16.7	17.42	2	dead tag removed
1	12	21	3	24.7	359.2	25.3	17.48	1
1	12	22	11	19.2	330.1	26.3	23.7	2	dead tag removed
1	12	23	1	7.22	348	5.2	4.71	1	new tree
1	12	24	1	8.13	338	6.1	5.03	1	new tree
1	12	25	1	9.67	331	6.8	6.1	1	new tree
1	12	26	1	11.39	350	4.3	4.14	1	new tree
1	12	27	1	14.68	333	7.8	5.97	1	new tree
1	12	28	1	17.23	344	4.7	4.16	1	new tree
1	12	29	1	18.44	341	4.5	4.42	1	new tree
1	12	30	1	18.11	348	4.3	4.15	1	new tree
1	12	31	1	20.64	343	4.6	4.15	1	new tree
1	12	32	1	20.19	344	5.2	4.6	1	new tree
1	12	33	1	21.08	337	3.8	4.21	1	new tree
1	12	34	1	21.64	344	4.8	4.39	1	new tree
1	12	35	1	22.71	343	4	4.23	1	new tree
1	12	36	1	24.75	332	4.1	4.4	1	new tree
2	1	9	11	18	22.6	29.7	14.02	2
2	1	10	2	19.9	23.5	14.8	12.17	1
2	1	11	11	21.7	29.6	22.4	13.27	2
2	1	12	11	21.7	15.1	35.7	26.66	1
2	1	13	1	4	7	6.6	4.36	1
2	1	14	14	12.2	24	4.1	5.2	1
2	1	15	14	12.3	23	2.7	4.84	1
2	1	16	11	19.1	8	4.7	4.98	1
2	1	17	14	17.2	1	5.5	5.26	1
2	1	18	14	16.8	2	4	5.06	1
2	1	19	1	24.8	2	9	6.56	1
2	1	20	1	22.3	20	9.3	6.5	1
2	2	1	11	3.1	51.3	37.1	5.74	2	Broken at 5.74
2	2	2	2	4.9	58.8	15.8	10.57	1
2	2	16	1	18.9	52.9	24.2	14.3	1
2	2	19	11	22.6	35.4	37.6	24.52	1
2	2	20	2	21.4	57.3	18.5	14.82	1
2	2	21	3	21.8	58.4	20.5	15.4	1
2	2	22	11	22.9	56.4	19.8	6.8	2	Broken at 6.80
2	2	23	1	22.2	55.3	18.5	11.87	1	not spray painted
2	2	24	11	23	44.6	27.4	23.25	1
2	2	25	11	8.1	40	3.5	4.52	1
2	2	26	11	7.4	31	3	4.22	1
2	2	27	1	12	31	5.1	4.23	1
2	2	28	1	20.5	36	6.2	4.12	1
2	3	2	1	8.1	77.1	7.4	4.65	1
2	3	3	1	8.5	74.2	18.1	10.51	1
2	3	4	11	8.9	85.1	36.9	26.52	1
2	3	12	11	16.4	66.1	34.3	26.15	1	Ht checked OK
2	3	13	2	17.5	68.5	15.1	12.1	1
2	3	14	2	17.2	79	17.6	13.76	1
2	3	15	1	18.3	89	6.7	5.33	1
2	3	16	1	18.9	89.2	6	4.56	1
2	3	18	11	21.4	78.2	23.2	6.45	2	snag at 6.45 m, top broken off
2	3	20	1	21.7	72	6.1	5.05	1
2	3	21	1	22	70.3	4.3	5.3	1
2	3	22	1	22.3	73.6	5.3	4.41	1
2	3	23	11	22	72.5	31.7	26.25	2
2	3	24	1	21.6	67.7	22	20.2	2
2	3	25	1	21.6	65.1	6.6	4.87	1
2	3	27	1	22.5	67.4	6.1	5.18	1
2	3	28	1	22.7	69.8	6.8	5.88	1
2	3	29	2	24.5	74.8	14.3	12.23	1
2	3	30	3	20.6	88.4	22.4	12.52	2	snag at 2.51 m
2	3	31	11	22.3	89.9	29.3	21.67	2	snag at 4.01 m
2	3	32	14	6	88	2.6	4.4	1	new tree
2	3	33	14	10.3	63	3.9	5.09	1	new tree
2	3	34	14	10.6	64	5.2	6.9	1	new tree
2	3	35	14	10.7	64	3.9	6.31	1	new tree
2	3	36	14	10.8	65	4	6.46	1	new tree
2	3	37	14	10.8	62	3.4	5.68	1	new tree
2	3	38	14	11.1	80	1.8	4.6	1	new tree
2	3	39	14	11.1	80	3.3	5.93	1	new tree
2	3	40	1	20.6	61	4.5	4.38	1	new tree
2	3	41	1	22.4	61	4.7	4.5	1	new tree
2	3	42	1	23.5	64	6.7	5.43	1	new tree
2	3	43	11	24.7	67	3.1	4.46	1	new tree, now down due to fallen aspen
2	4	1	1	3.1	98.4	17.8	10.46	1
2	4	2	1	5.8	118.4	17.8	10.57	2
2	4	5	3	8.6	103.3	15.6	9.52	1
2	4	13	3	19.9	102.1	14.7	7.76	1
2	4	16	3	19.4	91.6	18.7	11.61	1
2	4	17	1	21.5	95.1	17.7	13.82	2
2	4	18	1	20.6	99.3	5.1	4.8	1
2	4	19	1	21.2	95.3	7.7	5.49	1
2	4	21	1	22.3	95.8	6.6	4.89	1
2	4	22	1	22.7	95.8	10.7	6.37	1
2	4	23	11	24.2	94.8	26.1	18.25	2	snag at 5.77 m
2	4	28	14	9.9	105	5.7	6.55	1	new tree
2	4	29	11	11.8	108	2.6	4.12	1	new tree
2	4	30	14	11.9	91	2.7	4.18	1	new tree
2	4	31	11	19.1	93	2.5	4.46	1	new tree
2	4	32	1	18.6	95	4.4	4.13	1	new tree
2	4	33	11	17.9	109	2.8	4.55	1	new tree
2	4	34	11	19.3	110	3.8	4.36	1	new tree
2	5	1	14	3.8	125.7	8.4	6.55	1
2	5	3	11	7	122.7	29.2	21.74	2
2	5	4	11	11.5	132.1	26.62	25.52	2	Tree to close on ground for DBH
2	5	9	11	16.4	141.5	26.9	4.44	2	Broken at 4.44
2	5	10	11	17.4	145.5	31.8	11.25	2	Broken at 11.25
2	5	13	2	20.7	123.3	12.6	4.98	2
2	5	15	1	20.8	124.3	21.6	8.46	1
2	5	17	11	20.9	142.9	36	25.42	2
2	5	18	11	22.7	141.8	26.7	13.91	2	Broken at 13.91
2	5	19	2	24.8	142.5	16.3	11.44	1
2	5	21	1	1.3	130	5.5	4.6	1
2	6	2	14	8	155	5.3	5.2	1
2	6	3	14	8.1	155	4	4.53	1
2	6	4	14	8.5	157	3.8	4.72	1
2	7	2	11	6.7	184.2	38.3	23.77	2	Parts missing
2	7	11	1	20.4	208	6	4.14	1	Alder Swale in whole sector
2	7	12	1	20.3	204	5.9	4.11	1
2	7	13	1	22.8	208	5.4	4.06	1
2	8	1	2	4	236.4	18.1	15.39	2	Alder Swale in whole sector
2	8	5	2	16.2	227.3	21.2	11.43	2
2	8	7	11	17.9	224	43.6	21.65	2
2	8	9	2	20	231.6	13.4	12.04	1
2	8	10	3	21.5	231.3	17	12.98	1
2	8	13	11	22.7	238.8	23.2	7.93	2
2	8	15	11	24.3	225.8	40.7	26.86	1
2	8	17	3	22.1	216	21.4	19.03	1
2	8	23	14	9.8	220	3.6	4.58	1
2	8	24	14	9.8	214	4.2	5.58	1
2	8	25	11	9.7	213	3.5	4.02	1
2	8	26	1	21.5	215	5.9	4.25	1
2	8	27	1	18.5	239	10.8	6.36	1
2	9	9	2	18.6	263.5	19.4	19.4	2
2	9	12	11	19.7	251.6	31.8	31.8	2	smashed top
2	9	14	1	22.8	270	13.6	6.51	1
2	9	15	14	20.3	246.3	5.4	7.18	1
2	9	16	11	21.7	264.6	33.4	16.11	2	snag at 16.11 m
2	9	17	11	21.2	247.3	32	25.15	2	snag at 4.59 m, 4 stem pieces on ground
2	9	19	14	19.6	241.4	8.1	6.92	1
2	9	21	1	20.5	240.7	8.5	6.1	1
2	9	22	14	22	242.5	5.6	6.85	1
2	9	23	2	22.6	245.1	20.3	15.41	1
2	9	24	14	17.6	250.5	6.6	6.39	1
2	9	25	11	8.4	269	4	4.65	1	new tree
2	9	26	11	8.9	256	4.2	5.11	1	new tree
2	9	27	1	9.8	260	4.5	4.09	1	new tree
2	9	28	1	13.2	244	6.9	5.35	1	new tree
2	9	29	1	13.4	244	8.3	5.62	1	new tree
2	9	30	1	14.5	245	4.4	4.44	1	new tree
2	9	31	1	15.5	242	5.3	4.25	1	new tree
2	9	32	1	17.2	252	4.5	4.57	1	new tree
2	9	33	3	15.7	256	6.1	4.44	1	new tree
2	9	34	14	14.7	258	4.5	4.52	1	new tree
2	9	35	1	15.6	263	5.4	4.42	1	new tree
2	9	36	1	17.6	263	5.6	4.84	1	new tree
2	9	37	1	18	262	5.7	4.52	1	new tree
2	9	38	1	18.6	261	5.2	4.79	1	new tree
2	9	39	1	16.5	252	4.1	4.54	1	new tree
2	9	40	1	17.4	252	4.7	4.33	1	DBH 1.33, new tree
2	9	41	1	17.7	253	3.9	4.15	1	DBH 1.33, new tree
2	9	42	1	18.2	252	5	4.55	1	new tree
2	9	43	1	18.7	253	6.7	4.84	1	new tree
2	9	44	1	20	257	5.3	4.08	1	new tree
2	9	45	1	21	254	7.3	4.79	1	new tree
2	9	46	14	21.5	256	5.4	4.98	1	new tree
2	9	47	11	24.2	265	3.5	4.95	1	new tree
2	9	48	14	22.3	241	3.8	5.61	1	new tree
2	9	49	11	23.7	246	3.3	4.54	1	new tree
2	10	1	3	2.7	279.5	16	9.31	1
2	10	2	11	8.6	285	21.3	16.82	2	missing top
2	10	3	1	10	290	8.8	5.83	1
2	10	4	1	11.1	290.6	4.4	4.51	1
2	10	6	1	11.8	292.2	21.5	13.31	1
2	10	7	11	12	278.7	36	22.14	2	snag at 8.40, pieces on gd, missing top
2	10	8	1	12.7	284	8.4	5.59	1
2	10	9	1	14.1	293.6	22	14.35	1
2	10	13	11	17.8	298.7	28.1	25.06	2	snag at 10.74, pieces on gd, missing top
2	10	17	11	23.7	286.5	38	26.2	2	snag at 6.83, pieces on gd, missing top
2	10	21	11	17.8	273	3.4	4.04	1	new tree
2	10	22	1	15.2	297	5.2	4.14	1	new tree
2	11	1	14	2.9	302	8.8	7.23	1
2	11	2	1	5.8	301.5	14.9	9.29	1
2	11	3	11	6.7	318.8	34.9	25.5	2
2	11	4	11	8.5	320.6	27.4	6.12	2	missing rest of top
2	11	5	1	11.7	322.9	15.2	11.2	1
2	11	6	1	12.4	313	5.8	4.17	1
2	11	7	11	12.6	314.7	27.7	23.52	1
2	11	8	1	12.9	311.2	17	11.39	1
2	11	9	11	16.4	305.8	30.9	7.66	2	top missing
2	11	10	11	14.8	327.9	24.8	7.46	2	top missing
2	11	12	2	15.7	301.2	15.2	12.38	1
2	11	13	3	20.9	306.5	29.5	20.8	1
2	11	14	11	19.3	308.5	20.8	19.35	2	snag at 8.37
2	11	17	11	22.7	313.4	36.6	26.35	2	snag at 8.10 m, missing some of top
2	11	18	2	24.8	313.7	18.2	16.37	2
2	11	19	2	24.2	317.5	18	18.14	1
2	11	20	14	23.6	325.6	7.9	7.38	1
2	11	21	11	24.6	307	3.4	4.13	1	new tree
2	11	22	14	23.6	325	4	4.22	1	new fork from tree 20
2	11	23	14	23.6	325	4	4.34	1	new fork from tree 20
2	12	1	11	9.8	343.1	28	25.42	2	snag at 5.79 m
2	12	2	11	12.3	356.5	31.4	26.81	1	top of crown dead
2	12	3	3	12.8	349.2	27.4	18.75	1
2	12	4	11	13.4	331.9	38.5	20.27	2	snag at 12.82 m, missing top
2	12	6	1	14.5	351.6	16.3	9.14	1
2	12	8	11	19.8	339.7	35.5	25.95	1
2	12	16	11	23.1	358.8	24.3	15.74	2	snap at 3.21, missing top
2	12	17	11	8.4	331	2.7	4.04	1	new tree
2	12	18	1	10.4	351	6.5	4.52	1	new tree
2	12	19	14	12.4	332	3.5	4.41	1	new tree
2	12	20	14	12.4	332	3.7	5.35	1	new tree
2	12	21	1	14.2	331	7.9	4.85	1	new tree
2	12	22	1	18.4	332	7.3	6.3	1	new tree
2	12	23	1	18.7	334	9	6.36	1	new tree
2	12	24	14	19.7	355	4.3	5.13	1	new tree
2	12	25	14	22.6	348	2.5	4.09	1	new tree
2	12	26	14	22.6	348	2.7	4.65	1	new tree
2	12	27	14	22.8	347	3.3	4.95	1	new tree
2	12	28	14	22.9	348	4.4	5.75	1	new tree
3	1	6	2	11.1	3	14.7	9.66	1	live
3	1	27	11	2.8	43.2	3.2	5.76	1	new tree
3	1	28	11	5.5	36.4	4.7	6.01	1	new tree
3	1	29	11	7.8	17.6	5.8	6.99	1	new tree
3	1	30	1	9.9	32.5	7	4.62	1	new tree
3	1	31	11	14.1	33.004	3.5	5.13	1	new tree
3	1	32	11	13.9	22.9	3.8	4.87	1	new tree
3	1	33	11	16.4	14.8	4.5	5.71	1	new tree
3	1	34	11	16.8	29.569	6.3	8.1	1	new tree
3	1	35	11	20.8	33.93	5.6	6.22	1	new tree
3	1	36	11	21.2	37.898	5.3	6.47	1	new tree
3	1	37	1	21.5	27.184	6.7	5.09	1	new tree
3	1	38	11	20	24.307	4.8	5.95	1	new tree
3	1	39	11	19.1	21.514	5.3	6.46	1	new tree
3	1	40	11	19.8	22.342	5.2	6.54	1	new tree
3	1	41	11	22	13.043	4.3	6.41	1	new tree
3	1	42	1	24.3	6.372	6.5	5.15	1	new tree
3	1	43	1	24.5	6.225	5	4.7	1	new tree
3	1	44	11	24.5	18.25	4.4	5.38	1	new tree
3	1	45	1	22.6	24.746	6.7	5.44	1	new tree
3	1	46	1	22.3	38.235	6.1	5.25	1	new tree
3	1	47	1	22.6	37.276	4	4.29	1	new tree
3	1	48	1	23.2	37.709	3.8	4.01	1	new tree
3	1	49	11	22.4	30.077	3.9	6.18	1	new tree
3	2	3	3	5.7	54.3	14.2	8.83	1
3	2	18	11	4.8	58.176	3.9	5.65	1	new tree
3	2	19	11	9.2	42.073	4.2	5.58	1	new tree
3	2	20	1	13.1	54.4	6.5	5.16	1	new tree
3	2	21	11	14.8	39.925	3.6	5.01	1	new tree
3	2	22	11	16.8	51.595	5	5.79	1	new tree
3	2	23	11	15.9	64.1	5.7	5.95	1	new tree
3	2	24	11	17.7	63.8	5.4	6.69	1	new tree
3	2	25	11	21.5	52.093	5.2	6.16	1	new tree
3	2	26	11	22.5	47.011	4.8	6	1	new tree
3	2	27	11	20.7	41.293	5.1	6.35	1	new tree
3	2	28	11	21.5	38.492	6.8	7.37	1	new tree
3	2	29	11	19.2	42.113	5	6.4	1	new tree
3	2	30	11	19.6	69.921	4.8	5.79	1	new tree
3	2	31	11	23.5	67.7	5.8	6.15	1	new tree
3	2	32	11	22	64.624	6	6.35	1	new tree
3	2	33	11	21.5	56.369	5.8	6.9	1	new tree
3	3	13	1	19.7	68.6	16.6	9.27	1
3	3	16	11	5.7	93.9	4.3	7.33	1	new tree
3	3	17	11	10	86.4	4.4	5.1	1	new tree
3	3	18	11	10.7	82.8	6.3	6.4	1	new tree
3	3	19	11	14.3	72.2	5.5	5.64	1	new tree
3	3	20	11	13.4	79.1	5.6	5.55	1	new tree
3	3	21	11	17.6	71.827	5.1	5.88	1	new tree
3	3	22	11	19.1	85.767	4.2	5.85	1	new tree
3	3	23	11	19.3	92.584	4.7	5.44	1	new tree
3	3	24	11	20.5	96.3	5.9	6.6	1	new tree
3	3	25	11	22.7	100.626	6.7	8.17	1	new tree
3	3	26	1	24.4	96.864	7.6	5.4	1	new tree
3	3	27	11	23.4	88.933	6	5.81	1	new tree
3	3	28	11	22.3	72.652	5.7	6.57	1	new tree
3	3	29	1	23.2	71.194	9	5.98	1	new tree
3	3	30	11	23.7	77.122	5.3	5.53	1	new tree
3	4	1	1	1.6	120	28.9	16.52	1
3	4	2	2	5.3	107.3	14.2	10.59	1
3	4	3	1	6.8	106	21.2	12.29	1
3	4	7	1	12.1	114.9	9.2	6.02	1
3	4	9	3	14.2	107.7	18.2	9.29	1
3	4	16	14	19.5	90	5.9	7.92	1
3	4	18	14	20	91.2	7.2	5.58	1
3	4	28	11	3.5	130.4	4.3	7.4	1	new tree
3	4	29	11	8.3	113.2	4.4	6	1	new tree
3	4	30	11	10.6	126.4	4.4	5.68	1	new tree
3	4	31	11	15.4	112.6	5.5	5.78	1	new tree
3	4	32	11	18.3	113.9	5.8	5.26	1	new tree
3	4	33	11	18.5	103.7	6.1	6.2	1	new tree
3	4	34	11	21.9	106.076	6.1	6.68	1	new tree
3	4	35	1	23.6	108.96	4.5	4.58	1	new tree
3	4	36	11	23.6	118	6.1	6.14	1	new tree
3	4	37	11	21.8	129.513	4.7	5.99	1	new tree
3	4	38	11	20.4	132.632	5	5.58	1	new tree
3	4	39	11	16.9	132.1	4.2	6.46	1	new tree
3	4	40	11	14	131	5.4	6.79	1	new tree
3	5	35	11	15	133.3	4.1	5.82	1	new tree
3	5	3	1	14.1	133.9	6.9	5.97	1
3	5	4	1	14.3	135.7	13.2	9.09	1
3	5	8	1	15.6	133	4.9	5.6	1
3	5	10	1	16	132.9	5	5.66	1
3	5	11	1	17.1	125.6	12.3	7.84	1
3	5	12	1	16.5	132.2	9.4	7.47	1
3	5	13	1	16.7	128	7.5	6.95	1
3	5	14	1	16.8	134.4	5.9	5.67	1
3	5	15	1	16.6	130.7	6.5	5.5	1
3	5	22	2	24.5	145.6	18.3	13.21	1
3	5	23	11	3.3	159.1	4.5	6.12	1	new tree
3	5	24	11	7	141.5	5.6	7.57	1	new tree
3	5	25	1	15.5	154.314	4	4.54	1	new tree
3	5	26	1	15.1	151.648	3.8	4.58	1	new tree
3	5	27	1	13.8	153.177	5.2	4.61	1	new tree
3	5	28	1	14.7	149.591	4.7	4.33	1	new tree
3	5	29	1	17	148.278	3.9	4.66	1	new tree
3	5	30	1	18	151.286	4	4.1	1	new tree
3	5	31	1	17.1	146.386	3.4	4.43	1	new tree
3	5	32	1	9	139	8.6	6.47	1	new tree
3	5	33	11	10.6	158.3	4.6	7.79	1	new tree
3	5	34	11	12.7	140.4	6.1	6.8	1	new tree
3	5	36	11	13.8	158.729	4	5.57	1	new tree
3	5	37	11	17.6	161.907	5	7.23	1	new tree
3	5	38	11	18	150.58	5.6	6.92	1	new tree
3	5	39	11	22.9	145.835	6.1	6.55	1	new tree
3	5	40	11	23	155.55	4.4	5.57	1	new tree
3	5	41	11	22.5	159.4	4.5	5.57	1	new tree
3	5	42	11	19	157.148	4.8	5.85	1	new tree
3	6	2	14	6.4	151.1	11.1	7.95	1	lateral took over as leader
3	6	3	1	10.3	167	27.3	14.52	1
3	6	13	2	21.1	151.3	18.8	14.23	1
3	6	14	11	5.4	182.9	3	4.49	1	new tree
3	6	15	11	12	186.1	4.5	5.73	1	new tree
3	6	16	11	13	177.72	4.7	6.02	1	new tree
3	6	17	11	14.1	174.491	5	6.53	1	new tree
3	6	18	11	17.9	169.6	5.2	6.17	1	new tree
3	6	19	11	16.7	174.845	3.9	6.4	1	new tree
3	6	20	11	16.8	182.061	4.5	6.46	1	new tree
3	6	21	11	16.6	189	5.5	5.72	1	new tree
3	6	22	11	20.1	182.062	4.1	5.78	1	new tree
3	6	23	11	22.7	167.752	4.2	5.84	1	new tree
3	6	24	11	23	164.897	6.1	6.79	1	new tree
3	6	25	11	23.5	167.392	4.4	6.66	1	new tree
3	6	26	11	24	183.022	4.9	5.47	1	new tree
3	6	27	11	22.1	191.5	5.1	6	1	new tree
3	7	4	2	7.8	182.6	14.1	8.66	1	dead top
3	7	11	2	19	194.7	14.9	9.28	1	1999 distance is wrong - 2005 distance is 19.0m
3	7	15	1	22.7	195.8	27.3	15.68	1
3	7	21	11	5	207.1	4.1	5	1	new tree
3	7	22	11	9.1	210.6	4.1	5.68	1	new tree
3	7	23	11	11.3	214	4.2	5.53	1	new tree
3	7	24	11	12.1	208	4.6	5.94	1	new tree
3	7	25	11	15.2	208.542	7.4	7.52	1	new tree
3	7	26	14	15.7	202	5.2	6.5	1	new tree
3	7	27	11	17.3	208.844	5.5	6.16	1	new tree
3	7	28	11	20.7	210.237	6.8	8.12	1	new tree
3	7	29	1	22.1	210.531	5.6	5.75	1	new tree
3	7	30	1	22.3	211.117	4.4	4.36	1	new tree
3	7	31	1	23.9	208.261	5	4.47	1	new tree
3	7	32	11	24.7	202.1	4.8	6.79	1	new tree
3	7	33	11	20.6	205.083	5.4	7.47	1	new tree
3	7	34	1	19.7	201.3	8.1	6.37	1	new tree
3	7	35	11	14	210.1	4.7	5.72	1	new tree
3	8	19	11	3.8	215.9	6.5	7.5	1	new tree
3	8	20	11	6.5	221.166	4.8	6.37	1	new tree
3	8	21	11	8.7	221.5	5.7	4.71	1	new tree
3	8	22	11	11.1	236.9	4	5.19	1	new tree
3	8	23	11	13	227.166	4.3	6.17	1	new tree
3	8	24	11	14.6	230.808	4.8	5.36	1	new tree
3	8	25	11	15	236	4.8	6.46	1	new tree
3	8	26	11	18.4	244.2	4.8	6.66	1	new tree
3	8	27	11	19.6	247.662	5.9	7.54	1	new tree
3	8	28	11	19	250.927	5.6	7.48	1	new tree
3	8	29	11	19	235.2	5.6	6.34	1	new tree
3	8	30	11	20.8	229.5	5.5	6.52	1	new tree
3	8	31	11	21.2	226.2	5.8	7.12	1	new tree
3	8	32	11	22.7	240.5	5.9	6.01	1	new tree
3	9	5	1	18.7	247.9	23.2	12.73	1
3	9	7	1	20.4	265.1	11.2	8.4	1
3	9	8	1	20.5	268.2	7.9	4.4	1
3	9	9	1	21.1	266.4	5.7	4.73	1
3	9	10	1	20.6	267.9	19	11.52	1
3	9	11	1	19.5	246.9	6.6	4.17	1
3	9	15	1	24.6	240	14.4	7.92	1
3	9	18	3	25	252.1	17.3	8.87	1
3	9	19	11	1.7	253.6	5.6	6.92	1	new tree
3	9	20	11	5.6	268.014	4.7	6.52	1	new tree
3	9	21	11	7.8	254.019	4.9	6.13	1	new tree
3	9	22	11	7.4	256.658	6.6	7	1	new tree
3	9	23	11	11.3	267.4	4.6	5.9	1	new tree
3	9	24	11	15	265.081	6.6	7.78	1	new tree
3	9	25	11	18	268.9	7.1	7.57	1	new tree
3	9	26	11	17.8	279.236	5.3	6.75	1	new tree
3	9	27	11	14.9	246.1	4.9	6.04	1	new tree
3	9	28	11	18.6	248.8	4.7	7.02	1	new tree
3	9	29	1	24.9	253.332	7.9	6.99	1	new tree
3	9	30	11	11.1	248.9	5	6.07	1	new tree
3	9	31	11	7.5	242.1	4.3	5.4	1	new tree
3	9	32	11	4.8	240.2	3.8	5.44	1	new tree
3	10	8	1	17.4	275.7	6.2	5.03	1
3	10	11	1	16.2	297	8.8	5.37	1
3	10	13	1	14.4	296.2	8.5	6.36	1
3	10	14	1	18.7	299.9	9.8	6.14	1
3	10	16	2	20.7	275.5	18.8	14.86	1
3	10	21	11	2.7	293.3	5.4	7.01	1	new tree
3	10	22	1	2.3	266.3	5.4	4.83	1	new tree
3	10	23	11	2.9	270.5	4.5	7.32	1	new tree
3	10	24	11	6.4	282	4.6	6.08	1	new tree
3	10	25	11	5.5	306.1	3.8	5.32	1	new tree
3	10	26	11	9.4	280.2	6.1	6.71	1	new tree
3	10	27	11	9.4	286.6	6.4	7.45	1	new tree
3	10	28	11	14.2	290.6	5.5	5.86	1	new tree
3	10	29	11	12.1	296.3	4	5.39	1	new tree
3	10	30	11	11.5	306.8	6.6	6.73	1	new tree
3	10	31	11	15.4	297.7	4.8	6.05	1	new tree
3	10	32	11	15.8	283.4	5.9	6.93	1	new tree
3	10	33	11	14.2	280	6	6.36	1	new tree
3	10	34	11	19.4	287.014	3.8	6.07	1	new tree
3	10	35	11	19.3	299.296	6.9	6.98	1	new tree
3	10	36	11	21	303.32	4.9	6.47	1	new tree
3	10	37	11	24.3	291.195	3.9	6.12	1	new tree
3	10	38	1	16.5	301.523	4.9	4.72	1	new tree
3	10	39	1	16.9	304.756	4.3	4.69	1	new tree
3	10	40	1	17.1	305.927	5.7	4.75	1	new tree
3	10	41	1	15.2	304.148	6.4	5.3	1	new tree
3	10	42	1	13.6	307.351	5.2	4.34	1	new tree
3	10	43	1	14.5	236.7	5.2	4.78	1	new tree
3	11	2	2	9.5	326.5	16.3	12.88	1
3	11	4	1	13.8	305.3	9.7	6.38	1
3	11	8	2	15.7	320.4	11.7	12.71	1
3	11	9	3	15.8	319	13.7	10.75	1
3	11	20	11	7.9	314.299	5.5	6.07	1	new tree
3	11	21	11	8.7	319.1	5.8	6.69	1	new tree
3	11	22	11	12.4	324.3	5.3	5.43	1	new tree
3	11	23	11	12.8	320.1	5.7	7.75	1	new tree
3	11	24	1	13.1	322.8	12	4.07	1	new tree
3	11	25	11	15	316.7	4.6	6.08	1	new tree
3	11	26	1	15.7	316.738	5.7	4.45	1	new tree
3	11	27	11	16.2	321.2	3.9	5.11	1	new tree
3	11	28	1	18.6	320.14	6.1	4.33	1	new tree
3	11	29	1	17.2	319.516	5.5	4.42	1	new tree
3	11	30	11	18.5	324.016	5.3	6.34	1	new tree
3	11	31	11	19.3	336.646	4.9	6.75	1	new tree
3	11	32	11	20.9	328.698	4.6	5.59	1	new tree
3	11	33	11	20.2	322.921	3.5	5.18	1	new tree
3	11	34	11	20.3	307.4	6.8	6.83	1	new tree
3	11	35	11	21.8	313.895	5.8	6.68	1	new tree
3	11	36	11	21.5	309.466	4.9	6.43	1	new tree
3	11	37	11	24.8	307.415	5.1	6.55	1	new tree
3	11	38	11	24.5	322.777	4.5	6.54	1	new tree
3	11	39	11	23	333.036	3.9	5.14	1	new tree
3	12	1	1	5.5	340.4	10.7	6.55	1
3	12	7	2	9.1	359.2	17.1	13.25	1
3	12	15	1	18.7	333.2	12.9	6.87	1
3	12	25	1	24.2	331.6	20.3	11.8	1
3	12	26	11	1.1	313.9	4.5	6.91	1	new tree
3	12	27	11	4.7	333.3	5.8	6.98	1	new tree
3	12	28	11	9.7	342.2	3.7	5.41	1	new tree
3	12	29	11	10.8	356.6	3.9	5.02	1	new tree
3	12	30	1	11.2	7.4	8.5	5.79	1	new tree
3	12	31	11	13.1	347.056	4.1	5.37	1	new tree
3	12	32	11	12.8	338.981	4.7	6.93	1	new tree
3	12	33	1	15.7	353.286	5.5	5.1	1	new tree
3	12	34	11	17.4	351.829	4.4	6.21	1	new tree
3	12	35	11	20.6	359.002	5.1	6.89	1	new tree
3	12	36	11	21.3	0.998	5.4	6.46	1	new tree
3	12	37	11	21	1.004	5.5	7.25	1	new tree
3	12	38	11	21	5.497	5.9	7.56	1	new tree
3	12	39	11	21.9	351.413	5.6	6.71	1	new tree
3	12	40	11	20.2	346.371	4.5	6.4	1	new tree
3	12	41	11	22.4	349.082	6	7.59	1	new tree
4	1	1	2	5.1	21.7	14.7	13.03	1	live
4	1	2	14	6.5	10.1	6.7	8	1
4	1	3	1	7.4	12.7	4.6	4.52	1
4	1	4	1	8.2	16.5	6.3	5.74	1
4	1	5	1	8.1	11.9	19.5	15.73	1
4	1	6	1	8.7	6.4	6.9	5.33	1	broken top, new leader
4	1	7	3	10	22.9	21.5	15.54	1
4	1	8	3	12	23.4	14.9	12.43	1	dead top
4	1	9	1	14.5	9.3	11.8	8.1	1
4	1	10	11	15.7	19.3	42.5	30.05	1
4	1	11	1	20.3	18.7	13.9	11.16	1
4	1	12	11	21	16.6	38.4	21.29	2	died from top down
4	2	1	1	0.8	57.6	19.8	15.29	1
4	2	3	11	7.2	59.9	27.5	24.45	2	dead from top down
4	2	4	1	9	32.2	8.5	6.05	1
4	2	5	1	8.7	30.9	7	6.11	1
4	2	7	11	10.1	59.9	27.2	28.15	1
4	2	8	1	11	44.7	6.8	5.81	1
4	2	10	11	13.8	35	34.5	29.65	1
4	2	12	14	22.4	41.7	3.1	4.71	1
4	2	14	11	16.5	53.6	21.4	21.47	2	dead from top down
4	2	15	11	17.3	45	39.3	30.48	1
4	2	17	3	19	42	10.5	7.37	1
4	2	18	2	20.5	39.6	14.5	8.22	1	broken top new leader at aprox 6.34 m
4	2	19	14	20.6	49.2	3.3	4.79	1
4	2	20	14	21.1	48.7	7.8	5.08	1
4	2	21	11	19.9	51.6	34.8	28.41	1
4	2	22	3	21.6	55.8	13.6	9.11	1
4	2	24	11	20.8	59.8	24.8	20.89	2	broken at 6.34 m
4	2	25	14	19	30	6.2	6.72	1
4	2	27	1	25	30.8	19	13.99	1	bear scratch markings
4	3	1	11	6.6	71.9	20.4	27.06	2
4	3	2	1	9.5	68.3	6.8	5.77	1	broken top new leader at aprox 6.34 m
4	3	3	1	9.9	71.5	6.2	5.83	1	broken top new leader
4	3	4	1	10.3	76	7.6	6.03	1
4	3	5	1	11.3	76.6	3.6	4.9	1	lying on ground from dead treefalling
4	3	7	1	10.6	68.4	19.5	14.11	1
4	3	8	11	10.3	79.5	42.5	32.93	1
4	3	9	2	14.8	66.1	12.7	9.2	1
4	3	10	11	14.8	80.9	29.2	26.17	2	broken at 4.81 .
4	3	11	3	17.8	88.1	10.5	6.35	1
4	3	12	11	17.7	84.3	39.6	30.16	1
4	3	14	11	17.1	75.4	19.7	4.12	2
4	3	15	11	17.4	61.7	43.8	32.42	1
4	3	16	3	18.8	81.9	21.5	14.19	1
4	3	17	11	20	82.2	28.6	20.03	2	broken at 11.27 m
4	3	18	1	21.5	89.9	7.7	6.28	1
4	3	19	1	22.3	90	8.6	5.62	1	broken top new leader at 4.1 m
4	3	21	3	24.6	86.7	8.3	4.9	1	broken top new leader at 4.1 m
4	4	1	11	0.8	111	48.9	30.8	1
4	4	2	11	10.2	116.7	24.1	24.96	2
4	4	3	11	15.1	112	23.2	12.13	2
4	4	4	11	15.5	117.3	35.4	27.71	1
4	4	5	1	15.6	114.3	9.5	7.02	1
4	4	6	1	16.8	96.8	13.1	10.51	1
4	4	7	1	16.1	97	6.5	4.4	1	broken top at 3.9 m new leader
4	4	9	1	18.7	107	9.5	8.6	1
4	4	10	1	19.2	104.3	8.2	7.03	1
4	4	11	11	20.1	107.8	36.3	28.8	2	down on ground
4	4	12	1	19.7	102.4	7.6	4.55	1
4	4	13	14	20.7	99.7	3.2	6.45	1
4	4	14	11	20	98.8	27.5	25.15	2	broken at 17.52 m
4	4	16	11	19.7	117.6	38.3	28.19	1
4	4	17	14	20.7	95.5	5.5	5.65	1
4	4	18	11	23.4	93.2	38.9	25.72	1	major branch broken off in crown
4	4	20	1	21	94.3	7.2	5.12	1	new tree broken top at 4.0 m new leader
4	4	21	1	17	118.1	4.7	4.09	1	new tree
4	5	2	11	8.2	137.7	23.3	26.18	2
4	5	3	11	8.9	142.6	32.5	27.6	1
4	5	4	2	10.2	124.1	15.88	15.08	1	snubbed top
4	5	5	11	11.1	129.9	29	30.3	1	branches dying back
4	5	6	3	11.8	128.7	21.6	15.22	1	snubbed top
4	5	7	11	13	138.3	21.3	15.2	2	tag removed
4	5	8	11	14	140.7	31	28.2	1
4	5	9	1	13.2	124.3	10.2	7.01	1	brokern top at 6.6 m new leader
4	5	10	1	14.2	121.1	5.7	4.86	1
4	5	12	2	15.9	126.7	17	17.02	1	snubbed top fromPo branch
4	5	13	2	17.3	139.6	16.6	13.21	1
4	5	16	11	20.9	138.3	33.4	28.18	2
4	5	17	3	20.7	135.1	8.9	6.29	1
4	5	18	1	20.8	131	18	13.82	1
4	5	19	2	21.5	121.6	14.6	15.03	1
4	5	20	11	22.9	127.1	27.2	24.01	2	broken at 6.18 m
4	5	22	2	22.9	134.7	16	15.15	1
4	5	23	1	22.5	135.8	12.3	7.79	1
4	5	24	1	22.6	139.4	7.2	4.63	1
4	5	25	11	21.8	144.6	34.5	30.37	1
4	5	27	3	24.6	146	13.6	7.91	1	retagged
4	5	28	1	23.5	140.1	5.9	5.39	1
4	5	29	1	23.6	138.9	4.6	4.87	1
4	5	30	11	24.1	133.9	35.5	28.83	1
4	5	31	1	12.8	123.8	6	5.73	1	new tree
4	6	1	1	4.5	156.5	8.1	6.07	1
4	6	3	11	11.7	175	21	6.98	2	down on ground
4	6	8	1	21.1	173	14	10.45	1
4	6	9	11	22.1	176.5	36.2	28.52	1
4	6	10	3	23.1	175.7	22.8	17.73	1
4	6	11	11	24.1	174.5	33.1	28.3	1	branches dying back
4	6	12	11	23.9	169.7	33.3	27.88	1
4	6	13	11	24.7	168.9	32.6	23.35	2	died off
4	6	14	1	2.87	166.8	5.5	6.26	1	new tree
4	6	15	1	5.32	157.4	7.1	5.71	1	new tree
4	6	16	3	22	172.1	5	4.46	1	new tree broken top at 4.0 m new leader no codes
4	7	1	1	4	184.4	8.1	7.2	1
4	7	2	11	7.5	205.2	43	27.78	2
4	7	3	1	8.6	201	16.2	9.52	1
4	7	4	11	8.4	183.4	30.8	31.24	1
4	7	5	11	15.3	190.4	39.9	28.3	1
4	7	8	1	18	204.5	11.8	8.74	1
4	7	9	11	18.5	193.9	36	32.6	1
4	7	10	11	18.8	192.5	29.3	14.46	2
4	7	11	2	18.7	188.7	16.5	11.95	1	snubbed top
4	7	12	2	24.5	181.2	18	9.55	1	broken top no new leader yet
4	7	13	11	23.7	191.3	32.9	20.87	2	broken at 6.07 m
4	7	14	11	23.1	196.4	34.1	28.51	1
4	7	15	2	23	198.8	16.9	16.13	1	rubbing from adjacent tree on top
4	7	16	1	3.43	181.8	4.6	6.83	1	new tree
4	7	17	1	4.67	181.9	6	5.87	1	new tree
4	7	18	1	7.44	181.8	6.3	5.42	1	new tree
4	8	2	11	9.6	224.2	27.9	27.43	1
4	8	3	1	12.7	217.3	11.5	7.77	1
4	8	4	1	12.7	229.4	25.5	19	1
4	8	5	11	12.9	234.3	33.9	24.12	2	broken at 17.19 m tag removed
4	8	6	1	15.2	228.3	16.9	13.44	1
4	8	7	3	15.8	232.8	19	16.12	1	broken top
4	8	8	11	13.5	209.7	27.2	27.93	1
4	8	9	11	17.1	227.5	33.4	28.81	1
4	8	10	11	16.5	211.7	26.3	20.13	2	broken at 9.84 m tag removed
4	8	11	1	18.2	217.6	6.6	5.3	1
4	8	12	11	18.9	222.8	25.1	21.52	2	broken at 4.72 m
4	8	13	11	19.3	230.5	26.1	25.22	2	tag removed
4	8	16	1	21.2	223.4	12.8	7.35	1	lots of cones on tree
4	8	17	11	21	218.9	32	28.07	1
4	8	19	11	23.4	219.4	29.3	30.27	1
4	8	20	11	24.5	230	35.4	29.57	1
4	8	23	1	9.94	23.21	7.2	6.49	1	new tree
4	8	24	1	18.01	212.2	6.3	5.72	1	new tree
4	8	25	1	18.95	211	5.4	5.02	1	new tree
4	8	26	1	18.68	211.5	3.6	4.13	1	new tree
4	8	27	1	18.68	217.4	6.1	5.91	1	new tree
4	9	3	1	11.3	240.7	12.1	6.06	1
4	9	5	11	12.5	262.5	33.2	30.79	1
4	9	8	11	16.4	259	26.8	29.38	1
4	9	10	11	18.5	256.1	29	31.79	1
4	9	12	2	21.8	255.4	15.9	17.09	2
4	9	13	11	22.1	256.8	37.2	28.57	1
4	9	14	11	22.2	254	36.6	31.76	1
4	9	15	1	22.9	251.3	19.4	14.25	1
4	9	16	11	23	244.5	31	26	1
4	9	17	11	23.6	243.3	23.1	22.14	2	broken at 5.93 m
4	9	18	2	23.9	242.8	16.5	16.42	1	dead top
4	9	19	11	24.9	261.6	30	25.97	1
4	9	20	1	9.25	251.2	5.9	5.38	1	new tree
4	10	1	11	7.1	285.1	32	25.57	1
4	10	2	11	9.4	284.5	24.7	23.43	2
4	10	3	1	12.5	291.9	12.6	8.81	1
4	10	4	11	13.7	294	34.1	28.26	1
4	10	6	11	18.7	290.7	29	25.27	2	broken at 8.96 m
4	10	7	11	18.6	249.4	24.1	26.52	2	broken at 5.39 m
4	10	8	1	20.5	295	17.2	11.48	1	dbh taken at 1.4 m
4	10	9	11	20.5	298.7	44.7	33.2	1
4	10	10	2	21.7	289.7	12.7	11.02	2
4	10	12	1	19.8	274.3	12	8.76	1
4	10	13	1	22.5	274.9	15.7	8.87	1
4	10	14	11	22.8	287.7	30.9	21.72	2	broken at 15.8 m
4	10	15	1	23.4	292.9	12	8.35	1
4	10	16	11	24.9	289.9	28.9	24.64	2
4	10	17	1	17	277.2	6.5	5.46	1	new tree
4	11	1	3	7.7	304.3	33.8	28.66	1	abrasion from aspen adjacent to tree
4	11	3	1	14.2	304.8	15.4	10.78	1
4	11	5	11	14.3	306.4	19.2	20.22	2	broken at 4.25 m
4	11	7	11	7.2	326.1	27	26.58	2
4	11	9	11	15	314.9	23.1	25.21	2	broken at 3.30 m
4	11	10	3	16.9	319.1	21.6	14.36	1
4	11	11	1	17.2	10.4	16.6	11.9	1	dbh taken at 1.32 m
4	11	12	11	18.2	318.7	37.8	21.21	2	broken at 4.32 m
4	11	14	11	21.5	313.1	45.7	27.74	1
4	11	15	11	21.6	311.4	30.1	24.86	2	broken at 14.76 m
4	11	16	11	22.5	300.2	22.6	20.84	2	broken at 5.61 m
4	11	17	2	22	301.8	15.5	13.66	1
4	11	18	11	22.8	303.2	22.89	19.29	2	broken at 11.74 m
4	11	21	1	22.1	318.1	5.8	4.55	1	new tree
4	11	22	14	22.3	305	2.8	4.41	1	new tree
4	12	1	11	4.6	342.2	28	22.43	2
4	12	2	11	4.9	338	33.2	23.09	2
4	12	4	1	10.6	334.7	15	10.23	1
4	12	5	1	13.6	340	12.8	7.42	1
4	12	6	11	14	354.1	25.9	27.43	1
4	12	9	14	17.8	356.2	4.5	5.15	1
4	12	10	1	19	349.1	7.5	5.16	1
4	12	11	11	18.8	357.9	35	30.02	1
4	12	13	11	20.6	352.6	41.6	29.65	1
4	12	14	2	21.1	351.1	14	12.39	1	abrasion from tree #13
4	12	15	11	20.8	350.7	22	15.71	2	broken at meter
4	12	17	11	21.5	340.1	44.1	29.29	1
4	12	23	11	23.3	344.4	34.1	26.79	1
4	12	24	2	24.6	355.3	17.7	16.74	2	broken at 20 cm
4	12	25	11	22.9	357.8	37.3	22.73	2	broken at 3.38 m
4	12	26	1	7.19	330.5	7.1	5.37	1	new tree
4	12	27	14	17.6	356	3.2	4.42	1	new tree
5	1	12	11	3.2	28.8	5	5.99	1	new tree
5	1	13	11	5.7	36.5	4.2	5.88	1	new tree
5	1	14	11	6.7	29.4	5.5	5.8	1	new tree
5	1	15	11	11.4	15.9	4.8	5.68	1	new tree
5	1	18	11	14.7	39.3	6.9	7.2	1	new tree
5	1	17	11	14.5	30.2	4.8	5.12	1	new tree
5	1	16	11	14.4	15	4.1	5.41	1	new tree
5	1	19	3	16.4	27.9	5.9	4.44	1	new tree
5	1	20	14	17.1	32.3	5.4	6.57	1	new tree
5	1	7	3	19	21.9	10.6	7.45	1
5	1	8	2	19.7	22	13.9	10.11	1
5	1	21	11	19.5	21.5	4.4	5.26	1	new tree
5	1	22	11	21.8	30	6.2	6.29	1	new tree
5	1	11	11	23.4	9.5	6.6	7.8	1
5	2	14	14	21.2	30.5	11.6	9.16	1
5	2	25	11	4	44.9	5.4	6.03	1	new tree
5	2	1	2	5	46.4	14.2	11.59	1
5	2	26	11	8.8	59.3	6.2	6.41	1	new tree
5	2	27	11	10.3	41.4	4.7	6.25	1	new tree
5	2	28	11	13.1	53.205	5.3	4.18	1	new tree
5	2	8	1	16.3	34	12.4	8.04	1
5	2	9	1	17.9	32.2	19.8	15.08	1
5	2	29	11	15.7	68.919	5.4	6.45	1	new tree
5	2	30	11	17.5	70.075	5.5	6.07	1	new tree
5	2	31	11	18.8	60.2	6.7	6.32	1	new tree
5	2	32	11	20.1	55.136	5.2	6.36	1	new tree
5	2	33	11	20.5	45.2	5.2	6.01	1	new tree
5	2	34	11	23.2	61.9	5.5	6.7	1	new tree
5	2	23	1	24.8	57.8	8.8	6.78	1
5	2	36	11	23.3	70.982	7	6.21	1	new tree
5	2	35	1	21.3	67.188	8.6	5.48	1	new tree
5	2	24	14	25	56.9	5.1	5.82	1
5	3	22	11	1.4	53.7	3.8	6.61	1	new tree
5	3	23	11	4.2	78.2	3.9	6.01	1	new tree
5	3	1	2	5.6	74.4	16	12.58	1
5	3	24	11	8.5	87.8	6	5.51	1	new tree
5	3	25	11	11.2	88.3	5.5	6.26	1	new tree
5	3	26	11	13.1	87.2	5.8	7.9	1	new tree
5	3	27	11	14.9	75	5.5	6.88	1	new tree
5	3	29	11	16.2	90.7	5.5	6.72	1	new tree
5	3	28	11	16.1	97.74	6.3	7.31	1	new tree
5	3	30	11	18.5	77.7	6.7	6.34	1	new tree
5	3	31	11	22.5	75.7	7.1	5.54	1	new tree
5	3	17	2	23.8	82.3	17.8	13.8	1
5	3	32	11	23.2	97.226	7.1	7	1	new tree
5	3	33	1	24.7	88.762	6.5	5.76	1	new tree
5	3	20	1	25	73.9	18.8	11.46	1
5	4	19	2	23.8	97.5	12.5	11.44	2	tag removed
5	4	25	11	5.9	124.4	5.2	7.73	1	new tree
5	4	26	11	9.7	115.097	3.9	5.88	1	new tree
5	4	27	11	10.8	123.8	5.3	6.32	1	new tree
5	4	28	11	12.2	111.2	4.4	6.37	1	new tree
5	4	30	11	15.2	123.6	4.2	6.27	1	new tree
5	4	31	11	16.5	113.951	5.3	5.71	1	new tree
5	4	29	11	14.3	105.9	5	6.39	1	new tree
5	4	32	11	19.4	108.509	3.7	6.35	1	new tree
5	4	35	11	23.7	131.553	4.9	6.34	1	new tree
5	4	33	11	22.1	117.718	5.2	7.15	1	new tree
5	4	34	1	21.8	116.664	5.5	4.52	1	new tree
5	4	14	1	21.5	96.6	13.4	7.45	1
5	4	15	1	22	96.1	7.2	6.38	1
5	4	24	11	2.5	133.3	3.9	5.23	1	new tree
5	4	13	1	21.6	97.8	6.2	6.47	1
5	5	25	1	2.1	148	4.8	4.4	1	new tree
5	5	26	11	3.5	142.3	3.4	5.8	1	new tree
5	5	27	11	6.5	145.8	5	7.73	1	new tree
5	5	4	1	6.3	125	4.8	5.2	1
5	5	28	11	8.2	144.921	5.5	7.08	1	new tree
5	5	5	3	7.6	143.2	11.2	6.32	1
5	5	29	11	10.5	157.08	3.5	5.41	1	new tree
5	5	32	11	11.3	132.335	4.8	6.43	1	new tree
5	5	31	11	12.7	155.98	4.3	4.06	1	new tree
5	5	34	1	14	157.327	5.5	5.13	1	new tree
5	5	36	1	14.7	159.586	4.8	4.33	1	new tree
5	5	35	1	14.7	158.238	4.9	4.79	1	new tree
5	5	37	11	14.6	153.042	4.5	5.51	1	new tree
5	5	33	1	14.1	152.203	3.7	4.07	1	new tree
5	5	38	11	17	136.687	6	7.16	1	new tree
5	5	39	1	17	139.869	4.2	4.35	1	new tree
5	5	40	3	18.5	147.701	9.9	5.96	1	new tree
5	5	41	11	18.7	152.566	5.4	6.75	1	new tree
5	5	46	11	23.8	138.487	4.3	6.23	1	new tree
5	5	45	1	22.8	151.537	4.6	4.48	1	new tree
5	5	44	1	23.1	152.64	4.7	4.49	1	new tree
5	5	42	11	24	158.003	5.8	6.6	1	new tree
5	5	43	1	24.5	153.875	6.9	5.55	1	new tree
5	5	30	1	10.9	160.9	4.7	4.44	1	new tree
5	6	1	1	1.8	163.8	15.1	8.21	1	dbh taken at 1.55m
5	6	23	11	4.1	170.052	4.1	5.62	1	new tree
5	6	24	11	5.3	164.4	3.7	5.86	1	new tree
5	6	25	11	6.9	172.779	4.7	6.2	1	new tree
5	6	29	1	13.2	163.825	5.5	4.8	1	new tree
5	6	27	11	12	176.5	5.7	6.1	1	new tree
5	6	26	11	10.5	189.082	4.2	5.2	1	new tree
5	6	28	1	13.5	171.971	4.5	4.15	1	new tree
5	6	30	1	14.9	162.352	5.2	4.25	1	new tree
5	6	31	1	14.9	161.031	6.5	5.15	1	new tree
5	6	36	11	19.6	161.349	5.2	7.42	1	new tree
5	6	32	1	16.3	174.396	5	4.66	1	new tree
5	6	33	11	14.3	181.339	5	5.88	1	new tree
5	6	34	11	16.3	191.427	6	5.67	1	new tree
5	6	35	11	18.1	182.32	6.1	5.32	1	new tree
5	6	37	11	21.5	169.889	5.5	6.25	1	new tree
5	6	39	11	22.4	179.125	5	5.41	1	new tree
5	6	38	11	23.5	183.942	4.8	6.62	1	new tree
5	6	40	11	21.8	189.71	5.2	5.64	1	new tree
5	7	25	11	5.8	203.961	4.5	6.22	1	new tree
5	7	27	11	9.7	205.6	4.9	6.27	1	new tree
5	7	26	11	9.6	216.2	5.5	6.48	1	new tree
5	7	28	11	13.8	211.1	5.5	6.04	1	new tree
5	7	29	11	15.1	212.857	6.3	6.14	1	new tree
5	7	31	11	19.3	215.491	4.6	5.63	1	new tree
5	7	30	11	19	200.765	4.3	5.39	1	new tree
5	7	32	11	22.9	216.163	6.2	6.31	1	new tree
5	7	18	1	22.2	194.5	10	6.84	1
5	7	16	3	23.3	192.1	9	6.28	1
5	7	34	11	21.5	199.116	5.2	5.97	1	new tree
5	7	33	11	23.1	202.711	5.1	6.17	1	new tree
5	8	35	11	3.4	220.7	5	6.01	1	new tree
5	8	36	11	6.6	244.3	5.5	6.87	1	new tree
5	8	4	3	6.6	217.2	9.5	5.38	1
5	8	37	11	7.4	248.9	4.8	6.25	1	new tree
5	8	38	11	10	237.3	5	5.84	1	new tree
5	8	39	11	12.8	238.7	4.7	5.25	1	new tree
5	8	40	11	17	235.4	4.5	5.88	1	new tree
5	8	13	1	16.3	234.1	6.2	5.15	1
5	8	41	1	17.8	242.2	4.6	4.41	1	new tree
5	8	42	11	18	241.9	4.7	5.25	1	new tree
5	8	43	11	19.3	223.596	5.9	6.35	1	new tree
5	8	44	1	22.1	223.214	5.3	5.33	1	new tree
5	8	33	1	23.3	217.1	13.5	9.26	1
5	8	45	11	21.8	236.218	6.6	7.64	1	new tree
5	8	28	2	20.9	234.3	12	9.45	1
5	8	30	2	22.2	239.6	14	6.89	1
5	8	46	11	24.6	246.297	5.5	6.2	1	new tree
5	8	34	1	24.5	220.9	20.9	11.48	1
5	9	28	11	4.2	271.8	4	5.28	1	new tree
5	9	29	11	6.3	266.9	4.1	5.94	1	new tree
5	9	30	11	9.5	267.8	5.6	7.18	1	new tree
5	9	31	11	11.3	277.4	6.5	7.98	1	new tree
5	9	35	11	15.6	269.4	5.9	6.6	1	new tree
5	9	33	11	13.4	268.9	4.4	6.47	1	new tree
5	9	32	11	12.9	260.3	4.9	5.91	1	new tree
5	9	34	11	16.1	258.7	5.6	5.94	1	new tree
5	9	37	11	17	264.3	4.9	5.84	1	new tree
5	9	38	1	17	261.2	5.6	4.25	1	new tree
5	9	36	11	20	278.955	5.3	6.78	1	new tree
5	9	39	11	21	272.672	5.2	6.02	1	new tree
5	9	22	1	22.6	256.4	10.6	7.44	1
5	9	24	1	23.4	254.1	6.5	5.81	1
5	9	25	1	23.8	254.3	6.8	5.99	1
5	9	23	1	23.2	267	9.6	6.82	1
5	9	41	1	23.7	258.674	7.9	6.08	1	new tree
5	9	42	1	23.5	258.791	6.7	5.96	1	new tree
5	9	43	1	23.5	257.801	4.5	4.37	1	new tree
5	9	40	11	24.5	255.45	5.8	6.49	1	new tree
5	10	22	11	9	280.2	7	8.11	1	new tree
5	10	20	11	5.3	292.5	4.1	5.5	1	new tree
5	10	21	11	7.1	285.2	5.9	7.12	1	new tree
5	10	23	11	11.8	293.429	5.2	6.97	1	new tree
5	10	6	1	14.1	291.5	11	7.02	1
5	10	25	11	14.8	309.328	7.1	7.9	1	new tree
5	10	26	11	15.1	298.989	5.5	6.5	1	new tree
5	10	24	11	12.9	286.386	7.4	8.28	1	new tree
5	10	27	11	19.4	297.3	5.5	6.02	1	new tree
5	10	30	11	23.3	294.798	5.5	6.13	1	new tree
5	10	31	11	21.8	300.845	4.3	5.48	1	new tree
5	10	32	11	23.1	308.818	4.1	4.69	1	new tree
5	10	29	11	23.9	296.425	6.5	7.69	1	new tree
5	10	28	11	24.6	289.435	6.8	6.83	1	new tree
5	11	10	1	19	306.4	16.7	10.02	1
5	11	18	11	1.3	295.8	5.5	6.18	1	new tree
5	11	23	11	13.1	310.603	6	7.45	1	new tree
5	11	24	11	17.5	309.077	6	5.48	1	new tree
5	11	19	11	5.7	313.8	7.1	7.32	1	new tree
5	11	20	11	7.6	318.9	6.7	7.68	1	new tree
5	11	21	11	9.3	332.772	5.9	6.85	1	new tree
5	11	22	11	11.6	332.2	6.6	6.32	1	new tree
5	11	25	11	14.1	324.9	6.1	6.21	1	new tree
5	11	26	11	20.8	318.202	4.9	6.7	1	new tree
5	11	27	11	21.7	322.152	5.8	5.97	1	new tree
5	11	29	11	22.5	325.568	5.6	6.39	1	new tree
5	11	30	11	23.6	315.114	4.7	4.89	1	new tree
5	11	28	11	24	323.851	5.5	6.47	1	new tree
5	12	14	1	23.9	330.7	18.8	9.53	1
5	12	19	11	3.1	359.1	3.7	5.73	1	new tree
5	12	20	11	5.2	5.7	4.3	5.51	1	new tree
5	12	21	11	7.2	1.6	4.9	4.99	1	new tree
5	12	24	11	9.2	341.8	6.4	6.01	1	new tree
5	12	23	11	10.1	356.4	5.2	5.59	1	new tree
5	12	22	11	8.1	5.1	4.7	5.06	1	new tree
5	12	26	11	14.4	354.743	6.4	6.37	1	new tree
5	12	28	1	13.4	354	6	4.65	1	new tree
5	12	25	11	14.5	344.7	5.7	5.71	1	new tree
5	12	27	11	19	356.953	5.7	5.99	1	new tree
5	12	29	11	20.8	1.329	5.4	5.66	1	new tree
5	12	30	11	23.5	354.448	4.8	4.94	1	new tree
5	12	16	14	23.8	335.3	4	5.73	1
6	1	1	11	2.1	19.7	18.5	15.27	2	broken at 14.37 m
6	1	2	14	2.6	26.3	13.5	14.94	1	rubbing from dead sb leaning against it
6	1	3	11	4.5	8.2	15.3	11.57	2	broken at 6.57 m
6	1	4	11	7.1	19.2	16.3	21.87	2	dying back
6	1	8	4	11.4	13.3	27.8	22.77	1
6	1	9	2	13.8	3.7	18.6	18.24	1
6	1	10	2	14.6	22.2	14.2	16.56	1
6	1	11	2	14.1	28.5	10.1	7.22	2	on ground
6	1	12	11	15.5	12.2	13.8	17.11	2	broken off at 12.83 m
6	1	13	4	17.8	5.4	26	21.31	1
6	1	14	4	18.9	14.5	25.3	22.79	1
6	1	15	4	19.2	16.3	21.9	19.77	1
6	1	16	4	19.6	30	19.7	16.65	1
6	1	18	2	19.6	14.1	13.3	13.53	1
6	1	19	2	19.8	4.4	19.4	18.59	1
6	1	20	4	20.4	10	19.6	20.07	1	dead top no new leader yet
6	1	22	2	21.9	18.9	12.3	11.22	2
6	1	23	4	22.4	18.4	20.1	17.51	2
6	1	24	11	23.9	29.6	24.1	22.69	1
6	1	25	4	24	26.7	29.9	23.75	1
6	1	26	2	23.6	18.5	7	8.09	2
6	1	27	2	23.8	19.7	9.9	9.35	2
6	1	28	14	24	16.5	2.8	4.01	2
6	1	30	4	23.2	15.8	24.9	20.89	1
6	1	32	14	24	17.4	12.3	9.29	1	one branch section dying
6	1	35	4	23.2	5	24.4	20.85	1
6	1	36	4	23.7	12.4	22	20.53	1	abrasion from adjacent branch
6	1	37	1	3.59	5.2	4.5	5.17	1	new tree
6	1	38	1	5.46	19.6	6.1	5.15	1	new tree
6	1	39	1	19.43	19.5	4.5	4.4	1	new tree
6	1	40	1	19.95	1.4	5.8	4.96	1	new tree
6	1	41	1	21.96	8.3	5	5	1	new tree
6	2	1	2	3.9	42.9	17.05	15.65	1
6	2	2	2	6.3	48.7	12.9	13.01	2
6	2	3	11	7.2	37.1	18.4	18.54	2	broken at 4.66 m
6	2	5	2	9.6	32.2	17.3	14.2	1
6	2	6	2	14.5	45.9	15.2	13.58	1
6	2	7	11	14.5	49.3	21.4	21.1	2
6	2	9	14	17.1	48.8	13.8	14.97	1
6	2	10	2	15.3	31	17.5	19.57	1
6	2	11	4	16.9	31.4	30.3	23.75	1
6	2	12	2	18.5	41.5	17.3	13.22	1
6	2	13	11	18	48	10.7	7.65	2
6	2	15	11	20	51	26.9	22.59	1
6	2	16	4	22.3	40.5	18.4	17.72	2
6	2	17	2	22.9	47.1	15	13.66	1
6	2	19	2	23.7	48.5	6.5	4.42	1	top is between two tres
6	2	21	2	24.2	53.3	13.8	8.97	1	tip snubbed byadjacent tree
6	2	24	4	23.3	58.8	29.9	22.42	1
6	2	25	4	24.1	42	23.1	24.41	1
6	2	26	14	22.9	39	10.6	7.48	2
6	2	27	4	24.3	36.6	25.3	23.31	1
6	2	28	1	8.9	39.1	4.2	4.44	1	new tree
6	3	1	11	3.5	88.7	12.8	14.21	2	broken at 4.39 m
6	3	2	11	5.5	70.4	23.9	24.08	1
6	3	3	11	8.3	76.3	16.8	19.11	2	broken at 6.98 m
6	3	4	2	8.2	71.7	17.7	15.59	1
6	3	5	1	9.2	78.7	7.1	5.83	1
6	3	6	4	9.4	64.8	28.9	23.07	1
6	3	7	11	11.3	67.1	14.6	10.47	2	broken at 7.41 m
6	3	8	1	11.6	68.7	18.1	13.62	1	retagged
6	3	11	2	14.7	79.3	18.1	13.97	1
6	3	12	11	14.9	80.3	13.5	14.94	2	broken at 6.71 m
6	3	13	11	14.5	72.3	21.5	21.24	2	broken at 6.71 m
6	3	14	2	15.1	67.1	17.3	15.24	1
6	3	15	3	17.4	62.6	12.4	9.7	1
6	3	16	11	17.5	66.4	21.3	21.96	1
6	3	17	3	18.4	79.4	17.6	14.4	1
6	3	18	11	17.1	86.6	13.2	10.36	2	broken at 4.19 m
6	3	19	11	17.1	88.1	22.4	24.69	1
6	3	21	14	18.9	87.4	11.2	14.51	1
6	3	22	2	19.3	87.6	13.5	11.87	1
6	3	23	2	20.2	84.1	5.2	5.9	1
6	3	24	11	19.4	75.4	20.7	23	1
6	3	26	11	20.5	68.7	19.6	21.47	1
6	3	27	2	21.2	66.7	14.4	15.11	1
6	3	29	2	22.7	64.2	21	18.55	1
6	3	31	4	22.6	68.2	27.3	22.42	1
6	3	33	14	20.6	73.2	14.3	11.33	1
6	3	35	11	20.7	77.1	21	22.03	1
6	3	36	2	21.5	76.5	5.5	4.16	1
6	3	37	11	20.7	78.6	19.2	22.08	1	a forked tree pushed it furthder on an angle
6	3	38	11	20.6	87.1	17.8	20.33	2	broken at 12.92 m
6	3	40	11	24.9	81.8	20.4	19.53	1
6	3	42	11	22.5	88.4	14.8	12.93	2	broken at 2.33 m
6	3	43	11	21.6	86	25.6	22.41	1
6	3	45	11	23.6	83.1	24.9	21.69	1
6	4	1	4	0.9	94.9	23	22.9	1
6	4	2	2	6.4	114.1	18.7	18.16	1
6	4	3	1	6.4	102.3	7.3	7.71	1
6	4	5	11	6.3	91.1	20.5	20.73	2
6	4	7	11	8.8	103.8	17.5	17.97	2
6	4	8	11	9	90.5	15.8	18.62	2	broken at 3.33 m
6	4	9	2	10	101	11.5	10.28	1	blow down
6	4	10	2	10.2	107.9	16.8	15.17	1
6	4	11	11	12.6	100.4	14.8	17.49	2	broken at 3.22 m
6	4	12	11	15.2	93.7	16.5	20.77	2	broken at 4.78m
6	4	13	2	15.1	89.9	18.3	14.11	2	blow down
6	4	14	11	15.2	96.5	17.5	20.99	2
6	4	15	4	14.9	110.7	29.2	23.51	1
6	4	16	11	13.8	116	15.8	17.52	2	broken at 5.12m
6	4	17	14	15.8	119.4	10.2	15.31	2	dieback
6	4	18	11	17.2	118.5	15.8	19.25	2
6	4	19	2	17	116	19.5	14.95	1
6	4	20	3	17.1	113.4	10.7	11.36	1
6	4	21	11	17.1	111.4	23.8	24.57	1
6	4	22	11	16.2	100.7	20.3	23.81	1
6	4	23	11	17.9	90.6	23.3	22.88	1
6	4	24	2	16.9	100.4	13.1	16.39	1	branches broken from adjacent tree
6	4	26	11	19.7	92.9	22.8	21.28	1	tree #27 bent over and rubbing against it
6	4	27	11	19.5	104.1	21.7	20.15	2	broken still 2.8m attached at 35 degrees
6	4	28	4	19.7	109.2	31.3	22.94	1
6	4	29	3	20.4	90.1	17	14.26	1
6	4	30	3	20.6	90.1	8.4	4.73	1	broken top new leader dbh taken at 1.28m
6	4	34	11	24.5	101.4	15.2	13.79	2	broken at 2.36m
6	4	35	3	24.3	91.4	24	18.04	1
6	4	36	1	13.5	104.4	4.8	5.56	1	new tree
6	5	1	2	3.6	121.5	15.8	13.76	1
6	5	3	4	6.7	135.1	14.9	14.7	2
6	5	4	2	6.7	133.7	14.2	12.66	1
6	5	5	4	6.9	124.4	27.9	19.79	1
6	5	7	11	9.3	124.1	14.3	16.33	2	broken at 5.24m
6	5	8	3	10.5	141.2	10.1	6.4	1
6	5	9	11	11.3	129.7	10.4	8.09	2	blown down
6	5	11	3	12.2	130	10	7.59	1
6	5	12	11	14.4	142.4	18.5	15.38	2	broken at 5.24m
6	5	13	3	15.7	133.8	15.7	12.89	1
6	5	14	3	16.7	131.6	16.8	14.06	1
6	5	16	2	16.9	124.2	15	16.91	2	blown down
6	5	20	4	19.7	130.9	24.5	18.43	1	broken top new leader
6	5	23	4	22.9	127.5	24.4	23.89	1	tree rubbing against it
6	5	24	11	24.6	148.5	17.4	17.39	2	blown down
6	5	25	3	24.8	143.4	20.7	13.34	1
6	5	26	4	24.7	132.9	23.7	22.93	1
6	5	27	3	24.7	130.3	10.5	7.78	1	broken top new leader
6	5	30	1	11.54	126	4.5	4.64	1	new tree
6	5	31	1	15.44	133.7	4.6	4.77	1	new tree
6	5	32	1	16.36	138.1	6	5.25	1	new tree
6	5	33	1	19.58	128.2	4.2	4.32	1	new tree
6	6	1	2	3.8	172	13.9	13.09	2	blown down
6	6	2	11	5.2	174.4	18.9	18.92	2
6	6	3	11	5	158.3	16.6	15.72	2	broken at 7.98m
6	6	4	3	6.6	176.5	19.3	16.05	1
6	6	7	3	11.5	173	9.9	7.86	2	broken top new leader
6	6	8	14	10.6	163.4	15	17.2	1
6	6	9	4	11.3	154.7	19.6	19.34	1
6	6	10	3	11.8	165.4	13.7	10.24	1
6	6	11	4	12.7	167.6	32.2	21.9	1
6	6	12	2	12.9	173.5	13.6	13.97	1
6	6	18	1	19	165.6	8.6	7.72	1
6	6	19	4	24.4	162.3	37.2	23.18	1
6	6	20	1	17.4	179.7	4.9	6.08	1
6	6	21	1	16.2	168.6	7.2	6.57	1
6	6	22	1	22.9	177	6.9	7.71	1
6	6	23	1	13.34	160.1	4.3	4.55	1	new tree
6	6	24	1	13.45	166.3	3.2	4.11	1	new tree
6	6	25	1	13.96	164.1	5.6	5.65	1	new tree
6	6	26	1	14.62	178.9	4.4	5.6	1	new tree
6	6	27	1	14.97	181.3	5.5	6.22	1	new tree
6	6	28	1	15.15	176.4	4	4.76	1	new tree
6	6	29	1	16.84	182.2	5.1	6.16	1	new tree
6	6	30	1	17.44	176	3.6	4.98	1	new tree
6	6	31	1	17.55	175	3.2	4.74	1	new tree
6	6	32	1	17.81	173	5.8	6.6	1	new tree
6	6	33	1	16.52	167	3.5	4.2	1	new tree
6	6	34	1	15.48	177	4.2	4.47	1	new tree
6	6	35	1	18.07	155	6.1	6.04	1	new tree
6	6	36	1	18.38	161	3.8	4.55	1	new tree
6	6	37	1	19.45	169	4.1	4.11	1	new tree
6	6	38	1	19	174	5.8	6.8	1	new tree
6	6	39	1	18.12	177	5.5	6.42	1	new tree
6	6	40	1	18.75	178	4.2	5.03	1	new tree
6	6	41	1	19.09	178	3.7	4.55	1	new tree
6	6	42	1	19.37	179	5.6	6.32	1	new tree
6	7	1	3	4.2	193.4	18.5	13.64	1
6	7	2	11	4.6	185.7	11.5	13.52	2	broken at 9.21m
6	7	3	11	8.7	197.3	12.5	16.65	2	broken at 12.01m
6	7	4	4	9.4	208.1	15.8	16.22	1
6	7	6	4	12.3	195.5	16.5	17	1	broken top new leader
6	7	8	2	11.8	188.2	14.9	14.89	1
6	7	9	1	13.4	195.5	7.5	6.01	1
6	7	10	4	14.8	189.9	29.1	24.22	1
6	7	11	4	15.3	186.5	28.6	23.08	1
6	7	13	2	17.3	193.2	13.9	11.2	1
6	7	14	11	17.8	188.4	12.9	10.06	2	blown down
6	7	15	4	18.7	196.3	31.2	26.07	1
6	7	16	2	18.6	205.3	14	9.71	2	blown down
6	7	17	3	15.2	207.2	23.5	19.16	1
6	7	18	1	21	185.6	7.7	7.29	1
6	7	20	1	21.6	187.9	8.3	7.09	1
6	7	22	1	22	183.1	8.3	7.27	1
6	7	24	1	24.1	182.7	8.3	7.47	1
6	7	25	1	24.4	181.4	9.1	8	1
6	7	26	1	17.4	181.9	5.7	6.76	1
6	7	27	1	24.6	189	7.5	6.74	1
6	7	28	1	12.42	184	6	5.63	1	new tree
6	7	29	1	14.21	207	6	4.81	1	new tree
6	7	30	1	16.41	200	4.6	4.61	1	new tree
6	7	31	1	14.47	187	3.9	4.26	1	new tree
6	7	32	1	14.69	180	4.6	5.19	1	new tree
6	7	33	1	14.54	188	4.9	4.96	1	new tree
6	7	34	1	18.28	197	6.2	5.58	1	new tree
6	7	35	1	20.56	206	6.3	4.9	1	new tree
6	7	36	1	20.44	201	4	4.1	1	new tree
6	7	37	1	22.88	193	5.6	5.33	1	new tree
6	7	38	1	24.33	190	7.9	5.97	1	new tree
6	7	39	1	24.59	198	6.3	5.41	1	new tree
6	7	40	1	20.67	180	5.7	6.01	1	new tree
6	7	41	1	18.62	183	5.5	6.07	1	new tree
6	7	42	1	18.13	179	5.7	6.44	1	new tree
6	8	1	3	0.9	220.5	20.3	15.88	1
6	8	2	11	7.3	228.2	19.3	21.73	2
6	8	3	2	7.7	210.9	20.4	16.87	1
6	8	5	11	9.5	218.7	15	18.7	2
6	8	6	4	10.5	236.4	22.5	21.89	1
6	8	8	11	13.6	235.6	24.1	23.12	1
6	8	9	11	13.8	237.2	15	17.09	2	broken at 16.86m
6	8	10	3	13.8	239	16.2	17.56	1
6	8	11	11	14.7	234.1	21.3	20.15	2
6	8	12	11	13.9	218.8	13	10.53	2
6	8	13	11	13.3	212.6	13	14.72	2	broken at 1.58m
6	8	14	11	16.2	217.2	12.5	7.32	2	down on ground
6	8	15	2	15.6	234.8	16.3	16.16	1
6	8	16	2	18.5	239.7	15.6	17.87	1	tree#20 leaning on it
6	8	17	11	20	237.6	10.7	11.5	2
6	8	18	2	20.1	234.7	12.7	14.21	1
6	8	20	2	19.3	231.7	15.9	18.17	1	leaning on tree#16
6	8	21	11	19.5	230.2	20	21.84	1
6	8	22	11	19.2	221.1	22.9	22.12	1
6	8	23	2	21.2	217.1	16.3	12.75	2
6	8	24	4	20.3	214.9	34.8	24.21	1
6	8	25	4	23.9	217.4	27	26.19	1
6	8	26	11	23.3	214.8	13.6	9.21	2	broken at 1.91m
6	8	27	2	22.7	224.1	18	18.5	1
6	8	28	2	24.3	212.1	15.5	13.41	1	broken top new leader
6	8	29	2	22.7	228.9	14.6	16.02	1
6	8	30	11	22.3	236.5	16.4	11.85	2	hornet nest near tree
6	8	31	2	23.2	232.9	20.4	21.57	1
6	8	32	2	24	234	14.6	16.78	1
6	8	33	2	23.8	237.2	15.4	12.63	1	broken top new leader
6	8	34	1	8.99	223	5.9	4.4	1	new tree
6	8	35	1	10.63	210	6	4.96	1	new tree
6	8	36	1	13.63	220	6.1	5.81	1	new tree
6	8	37	1	17.5	221	5.9	4.77	1	new tree
6	8	38	1	17.56	238	4.9	4.21	1	new tree
6	8	39	1	20.53	215	6.4	5.82	1	new tree and tree falling on it
6	9	1	2	8.7	248.9	17.4	17.58	1
6	9	3	2	12.7	252.9	17.5	17.14	1
6	9	4	11	10.4	262.8	16.6	19.79	2	broken at 12.68m
6	9	5	11	12.6	242.2	24.9	22.01	1	dieback
6	9	6	11	12.8	263.7	16	15.11	2	broken at 3.1m
6	9	7	11	14.1	255	21	23.99	1
6	9	8	1	13.6	266	6	6.56	1
6	9	10	1	15.3	265.6	5.7	4.81	1
6	9	11	2	16.3	256.9	8	8.07	1
6	9	13	2	17.8	255	17.8	14.72	1
6	9	15	11	15.7	265.7	19.6	18.52	2	broken at 12.96m
6	9	16	2	19.3	244.4	17.2	17.61	1
6	9	17	4	18.9	250.8	33.8	24.28	1	Broken off on east side of tree-broken top-new leader
6	9	18	2	20.7	241.7	9.6	11.5	2
6	9	19	11	20.4	243.5	17.4	16.62	2	broken at 4.51m
6	9	20	2	21.7	243.5	14.1	16.59	1
6	9	21	11	22.5	243	12.5	5.2	2
6	9	22	2	22.4	244.2	10.4	13.49	1
6	9	23	2	24	242.1	14	16.68	1
6	9	24	1	24.4	244.8	10.5	10.64	1	rubbing from dead tree
6	9	25	2	22.6	250.3	14.5	12.72	1
6	9	26	4	22.5	254.4	33.3	26.05	1
6	9	27	4	22.7	257.5	23.3	22.67	2
6	9	28	11	19	263	22.8	22.05	1	dieback
6	9	29	11	24.8	268.8	26.2	23.83	2
6	9	30	1	7.8	255.1	4.4	4.27	1	new tree
6	10	1	3	2.5	284	18.4	18.92	1
6	10	2	4	5.8	273.8	34.3	24.07	1
6	10	3	2	7.7	275.7	18.1	16.75	1
6	10	4	3	8.8	286.3	14.4	17.81	1
6	10	5	3	12.9	282.7	12.9	13.05	1
6	10	6	3	13.3	279.7	13.2	11.41	1
6	10	7	1	12.7	270.1	7.2	6.6	1
6	10	9	1	14.2	270	4.3	4.27	1
6	10	10	1	15.7	271.5	11.1	7.4	1
6	10	11	11	14.5	279.6	10.2	7.52	2
6	10	12	11	14.6	280.4	14.9	17.27	2
6	10	13	2	16.8	277.5	19.9	17.21	1
6	10	14	4	17.4	298.5	32.6	25.76	1
6	10	15	11	19.1	292	16.08	12.65	2	broken 7.55m
6	10	16	11	22.4	291.9	26.3	23.5	1
6	10	17	14	23	295.9	3	4.08	1
6	10	20	4	24.4	298.2	21.8	23.67	1
6	10	21	11	23.7	286.9	21.3	21.26	1
6	10	23	11	23.9	283.5	20.4	19.74	2
6	10	24	2	22.9	284	14.6	14.11	1
6	10	25	11	19.9	279.1	28.8	25.23	1
6	10	26	2	20.5	277.2	16.5	13.15	1
6	10	27	11	21.5	273.6	37.3	26.43	1
6	10	28	2	23.7	276.2	22	19.89	1
6	10	30	14	17.51	298	2.6	4.2	1	new tree
6	10	31	1	19.16	291	6.6	4.65	1	new tree
6	10	32	1	22.02	277	6.2	5.77	1	new tree
6	10	33	1	20.38	265	4.6	4.74	1	new tree
6	10	34	1	23.68	274	4.4	4.41	1	new tree
6	10	35	14	21.95	299	2.4	4.32	1	new tree
6	11	1	11	6.6	312	18.8	17.33	2
6	11	2	4	7.7	300	20.7	21.01	1	broken top new leader at 6.1m
6	11	3	4	9.7	303.1	29.5	23.53	1
6	11	4	2	9.9	317.3	17.4	14.3	1
6	11	5	4	9.3	321.6	22.6	23.43	1
6	11	6	2	10.6	329.2	13.1	12.11	1
6	11	7	4	12.4	308.6	26.3	22.62	1
6	11	8	14	13.2	314.1	7.2	11.93	1
6	11	9	4	13.7	314.4	26.1	22.83	1
6	11	10	2	15.4	307.6	20	16.27	1
6	11	11	11	11.9	326	13	15.01	2
6	11	12	2	13.4	328.5	15.1	12.71	2
6	11	13	2	20.7	328.4	15	13.14	2	broken top new leader
6	11	14	4	22.2	318.1	29.6	22.3	1
6	11	15	4	24.4	323.1	23.1	23.61	1
6	11	16	2	25	324.4	9.4	7.61	1
6	11	17	4	24.9	324.3	23	18.2	2
6	11	18	1	11.6	328.1	5.6	4.76	1	new tree
6	12	1	11	1.1	330.9	26.3	22.35	1
6	12	2	11	3.8	330	35.8	21.93	1
6	12	4	14	7.2	333.6	15.2	16.21	1
6	12	5	4	7.7	351.8	20.2	18.78	2
6	12	9	11	9.4	358.2	12.5	12.2	2	blown down
6	12	10	2	11.5	350.4	19	14.59	2
6	12	11	4	12.5	354.1	29.8	22.67	1
6	12	13	2	15.6	355.5	19	19.59	1
6	12	14	4	16.2	335.7	30.8	21.1	1
6	12	15	4	16.8	336.8	23.1	17.96	1
6	12	16	11	17.9	352.5	10.1	5.33	2
6	12	18	4	19	357	18.8	19.64	1
6	12	20	14	21.8	355.8	8.6	11.48	1	tree falling against it
6	12	23	11	22.2	354.1	18.8	20.11	2	broken at 3.56m
6	12	25	11	22.9	359	15	20.24	2
6	12	26	2	23.4	358.4	14.9	12.77	1
6	12	29	2	22.8	353.1	23.1	18.45	1
6	12	30	11	22.4	345.7	19.3	18.96	1	dieback dead top
6	12	31	2	22.9	337.6	21.7	16.9	1
6	12	33	2	20.3	330.3	11	8.7	1	broken top new leader
6	12	34	4	22.2	334.3	29.4	23.62	1
6	12	35	1	10.9	354.1	5.2	4.45	2	new tree branches rubbing from next tree
7	1	5	2	8.3	20.3	16.8	13.12	2	dead
7	1	7	11	9.3	11.4	25	4.55	2	dead
7	1	10	1	14.8	20.8	7.9	5.75	1
7	1	14	11	17.6	19	29	14.14	2	dead
7	1	20	11	20.1	17.2	25.7	12.74	2	dead
7	1	24	1	20.4	23.2	10.2	6.6	1
7	1	25	1	21.5	21.4	8.9	7.15	1
7	1	27	11	23	11.8	22.5	14.11	2	dead
7	1	28	2	25	27.5	13.9	14.51	2	dead
7	1	29	1	8.38	8	8.6	5.86	1	new tree
7	1	30	11	7.68	23	3.9	5.49	1	new tree
7	1	31	1	11.94	1	6.9	5.47	1	new tree
7	1	32	1	15.45	1	4.4	4.24	1	new tree
7	1	33	14	15.43	3	3.1	4.84	1	new tree
7	1	34	1	16.06	2	3.9	4.61	1	new tree
7	1	35	1	16.95	1	4.3	4.65	1	new tree
7	1	36	14	17.93	9	3	4.76	1	new tree
7	1	37	14	22.51	20	6.1	6.75	1	new tree
7	2	1	1	4.3	39.7	12.8	9.07	1
7	2	2	1	6.1	53.8	11.4	7.99	1
7	2	3	11	6.5	53.6	24.2	17.59	2	dead
7	2	4	1	7.8	52.4	8.1	5.75	1	broken top new leader
7	2	5	1	7.9	58.6	7.3	6.5	1	branches broken from falling tree
7	2	9	11	18.2	54.6	44.6	28.37	1
7	2	10	13	17.3	31.3	22.1	20.94	1	dead top
7	2	11	2	20.1	33.8	17.8	12.3	1
7	2	12	11	19.8	33.3	21.1	12.75	2	dead
7	2	14	2	24.2	41.1	19.3	18.38	1
7	2	15	1	6.06	28	5.7	5.04	1	new tree
7	2	16	14	7.9	34	3	5.35	1	new tree
7	2	17	14	8.18	34	2.5	5.3	1	new tree
7	2	18	14	7.63	42	2.5	4.09	1	new tree
7	2	19	1	14.66	57	6.4	5.58	1	new tree
7	2	20	14	17.13	50	4.7	5.59	1	new tree
7	2	21	14	17.13	49	4.3	5.38	1	new tree
7	2	22	1	22.4	54	6.8	6.74	1	new tree
7	2	23	14	22.44	51	2.3	4.36	1	new tree
7	2	24	1	23.27	52	5.5	5.52	1	new tree
7	2	25	14	22.14	50	2.7	4.8	1	new tree
7	2	26	1	22.89	56	3.5	4.48	1	new tree
7	2	27	14	20.68	50	3	4.9	1	new tree
7	2	28	14	21.78	39	4.1	5.21	1	new tree
7	2	29	14	23.6	53	2.7	4.97	1	new tree
7	2	30	14	22.53	51	2.2	4.26	1	new tree
7	2	31	14	24.1	50	2.5	4.91	1	new tree
7	2	32	14	22.98	33	4.5	6.32	1	new tree
7	2	33	14	20.88	31	3	4.16	1	new tree
7	2	34	14	21.03	31	4.1	4.95	1	new tree
7	3	1	11	0.8	63.7	42.4	26.76	1
7	3	2	2	5.5	85	18.9	13.59	1
7	3	8	2	14.4	62.1	14.1	6.94	1	dead top
7	3	9	11	14.7	62.1	18.7	18.02	2	dead
7	3	10	11	17	85.3	34.4	27.89	1	some dead branches on north side
7	3	11	11	16.6	76.5	42.6	23.91	2	dead
7	3	14	1	18.5	68.5	5.8	5.86	1
7	3	15	11	19.2	61.1	26.6	20.12	2	dead
7	3	16	2	19.7	89	13.7	14.6	1
7	3	18	1	21.4	86.7	8	7.24	1
7	3	20	11	22.2	81.8	13.1	7.25	2	dead
7	3	21	14	23.2	62.8	2.8	5	1
7	3	22	2	24.1	62.8	20.1	15.56	1	broken top new leader
7	3	23	2	24.1	79.5	16.3	19.82	1	forked top branches broken from tree#11 falling
7	3	24	1	14.98	73	6.7	5.33	1	new tree
7	3	25	14	15.76	78	3.7	4.81	1	new tree
7	3	26	14	16.07	82	2.9	4.29	1	new tree
7	3	27	2	16.54	77	5.8	6.2	1	new tree
7	3	28	14	18.01	79	2.2	4.03	1	new tree
7	3	29	14	17.88	75	2.3	4.12	1	new tree
7	3	30	14	18.29	75	3.3	4.67	1	new tree
7	3	31	14	21.43	88	2.8	4.58	1	new tree
7	3	32	14	21.52	88	2.1	4.12	1	new tree
7	3	33	14	24.46	84	2.5	4.07	1	new tree
7	3	34	14	22.78	82	2.8	4.38	1	new tree
7	3	35	14	22.79	80	3	4.64	1	new tree
7	3	36	14	22.3	79	4.2	5.98	1	new tree
7	3	37	1	18.32	64	5.8	5.54	1	new tree
7	3	38	1	21.09	60	5.7	4.81	1	new tree
7	3	39	14	23.32	62	3.3	4.92	1	new tree
7	3	40	14	22.89	61	3.8	5.39	1	new tree
7	3	41	1	21.91	58	4.3	4.09	1	new tree
7	3	42	14	22.69	58	3.4	4.73	1	new tree
7	3	43	14	23.46	61	2.3	4.17	1	new tree
7	3	44	1	23.94	71	5.9	5.33	1	new tree
7	3	45	1	23.94	72	3.5	4.35	1	new tree
7	3	46	1	24.35	70	3.7	4.04	1	new tree
7	4	1	11	3.6	115.2	31	26.03	1
7	4	3	2	7.7	92.6	18.8	11.86	1
7	4	5	2	11	100.3	17.2	14.31	1	forked at 7.10m
7	4	7	11	13.1	110.6	39.9	26.66	2	dead
7	4	13	2	17.8	93.4	15.5	15.54	1
7	4	14	1	17.5	97.2	11.5	8.08	1
7	4	15	2	19.4	91.6	8.6	7.87	2	dead
7	4	25	2	21	95.3	14.8	14.81	1
7	4	26	11	23.5	93.2	19.4	17.22	2	dead
7	4	28	2	22.8	96.3	17.9	14.99	1
7	4	30	11	22.7	102	28.7	27.45	2	dead
7	4	37	2	23.6	106.6	15.3	15.01	1
7	4	39	1	9.06	96	3.9	4.33	1	new tree
7	4	40	1	9.49	93	6.3	6.18	1	new tree
7	4	41	1	9.04	113	6.7	5.7	1	new tree
7	4	42	14	11.03	90	2.7	4.1	1	new tree
7	4	43	14	12.1	95	2.8	4.07	1	new tree
7	4	44	11	15.16	87	4	5.32	1	new tree
7	4	45	1	13.23	110	4.5	4.34	1	new tree
7	4	46	14	14.32	106	2.5	4.55	1	new tree
7	4	47	14	14.41	105	3.6	4.78	1	new tree
7	4	48	14	13.96	104	3.6	4.94	1	new tree
7	4	49	14	14.81	104	2.4	4.24	1	new tree
7	4	50	14	15.19	105	3.9	4.82	1	new tree
7	4	51	14	18.35	114	3.9	4.62	1	new tree
7	4	52	14	19.9	120	4.3	5.43	1	new tree
7	4	53	14	19.54	108	3	4.6	1	new tree
7	4	54	14	19.22	107	2.7	4.1	1	new tree
7	4	55	1	19.59	100	5	4.1	1	new tree
7	4	56	14	20.13	99	3.5	5.02	1	new tree
7	4	57	1	23	97	4.5	5	1	new tree
7	4	58	14	18.7	90	3	4.41	1	new tree
7	4	59	1	NA	NA	9.1	5.18	1	new tree, not found for location measures
7	4	60	14	NA	NA	2.8	4.8	1	new tree, not found for location measures
7	5	1	11	8.3	134.4	25	21.72	2	dead
7	5	2	2	8.7	144.3	19.6	15.29	1
7	5	4	1	10.1	128.2	8.5	6.77	1
7	5	5	2	13.4	131.3	13.6	13.42	1
7	5	6	11	12.2	123.3	30.9	25.12	1
7	5	7	2	11.4	149.8	15.7	15.73	1
7	5	8	2	14	124.1	20.9	16.37	1
7	5	9	11	13.7	145.3	35.7	24.35	1
7	5	10	1	17.1	139.6	8.1	6.48	1
7	5	11	1	18	147	8.3	6.12	1
7	5	12	2	18	121	9.8	5.48	1	dead top
7	5	13	11	18.8	128.7	27.1	19.06	2	dead
7	5	15	11	20.9	125.9	31.7	23.73	1
7	5	16	1	20	148.3	10.7	7.17	1
7	5	17	11	21.2	139	32.3	20.1	2	dead
7	5	20	2	23.3	146.9	20.1	16.01	2	dead
7	5	21	2	23.2	145.3	16	13.73	1
7	5	22	1	21.4	133.1	8.7	5.72	1
7	5	23	11	23.2	127.1	24	19.19	1
7	5	25	1	13.5	149	5.6	5.26	1	new tree
7	5	26	1	13.19	134	5.9	5.15	1	new tree
7	5	27	11	15.3	150	3.5	5.15	1	new tree
7	5	28	11	15.6	149	2.2	4.19	1	new tree
7	5	29	14	15.88	140	2.5	4.06	1	new tree
7	5	30	1	17.5	146	5.6	5.72	1	new tree
7	5	31	14	19.18	144	2.2	4.35	1	new tree
7	5	32	14	20.61	148	2.8	4.49	1	new tree
7	5	33	14	20.7	145	3.4	4.32	1	new tree
7	5	34	14	21.73	148	2.7	4.12	1	new tree
7	5	35	14	22.69	145	3.9	4.59	1	new tree
7	5	36	14	22.92	140	3.2	5.21	1	new tree
7	5	37	14	20.94	139	3	5.18	1	new tree
7	5	38	14	19.55	139	3.3	5.66	1	new tree
7	5	39	14	21.2	137	2.7	5.14	1	new tree
7	5	40	14	18.9	136	4.6	6.3	1	new tree
7	5	41	14	18.07	126	4.5	6.82	1	new tree
7	5	42	14	16.98	123	4	5.73	1	new tree
7	5	43	14	16.99	121	1.9	4.23	1	new tree
7	5	44	14	16.98	121	2.3	4.23	1	new tree
7	5	45	14	18.07	121	3.5	5.07	1	new tree
7	5	46	14	19.51	121	4.1	5.4	1	new tree
7	5	47	14	20.91	121	2.6	4.49	1	new tree
7	5	48	14	20.52	122	2.3	4.32	1	tree leaning on it at 2.5m new tree
7	5	49	14	24.49	121	3	4.2	1	new tree
7	5	50	14	22.82	127	5.6	5.1	1	new tree
7	5	51	14	21	127	2	4.15	1	new tree
7	5	52	14	18.8	123	2.7	5.31	1	new tree
7	5	53	14	18.81	123	2.5	5.02	1	new tree
7	6	1	11	6.9	176.1	31.2	23.97	1
7	6	2	11	8.1	153.8	22.3	18.75	2	dead
7	6	3	1	10.5	173.3	8.2	5.78	1
7	6	4	2	10.1	177.4	19.8	17.77	1	broken top new leader
7	6	7	11	11.9	168.2	21.3	15.19	2	dead
7	6	8	2	13.3	155	16	15.46	1
7	6	10	2	15.3	152.6	10.9	11.23	1	broken top new leader
7	6	11	2	16.8	151.8	17.7	16.58	1	rubbing from adjacent trees
7	6	13	11	17.2	163.1	38.9	26.65	1
7	6	14	2	18.3	156.3	23.3	20.52	1
7	6	15	1	19.3	154.1	9.6	7.13	1
7	6	20	14	22.3	158	3.3	4.68	1	broken top
7	6	25	2	22.8	177.9	21.8	16	1
7	6	28	1	9.67	165	5.2	4.41	1	new tree
7	6	29	1	10.6	166	4.3	4.07	1	new tree
7	6	30	1	15.19	162	3.5	4.36	1	new tree, now under fallen aspen
7	6	31	1	15.2	162	5.1	4.5	1	new tree, now under fallen aspen
7	6	32	11	15.2	173	2.4	4.23	1	new tree
7	6	33	11	14.9	179	3.4	4.44	1	new tree
7	6	34	1	17.25	176	4.3	4.3	1	new tree
7	6	35	14	17.12	169	2.7	4.28	1	new tree, now under fallen aspen
7	6	36	1	16.8	158	4.1	4.15	1	new tree
7	6	37	1	16.34	152	5.2	5.09	1	new tree
7	6	38	11	18.41	161	2.6	4.18	1	new tree
7	6	39	14	19.57	156	2.8	4.54	1	new tree
7	6	40	14	18.42	171	2.2	4.04	1	new tree
7	6	41	14	18.7	162	2.2	4.14	1	new tree
7	6	42	11	20.19	179	3.3	5.02	1	new tree
7	6	43	11	20.08	173	2.5	4.58	1	new tree, now under fallen aspen
7	6	44	11	21.61	173	3	4.86	1	new tree
7	6	45	14	19.91	168	2.2	4.12	1	new tree
7	6	46	14	21.89	170	2.8	4.4	1	new tree
7	6	47	11	22.71	167	2.8	4.14	1	new tree
7	6	48	11	22.82	165	3.7	5.45	1	new tree
7	6	49	14	22.93	163	2.6	4.16	1	new tree
7	6	50	14	23.85	164	2.3	4.08	1	new tree
7	6	51	14	24.58	165	3.5	4.44	1	new tree
7	6	52	14	24.6	155	4.2	4.51	1	new tree
7	6	53	14	22.32	157	3	5	1	new tree
7	6	54	1	24.51	155	5.5	4.7	1	new tree
7	7	1	11	2.1	205.7	16.8	5.19	2	dead
7	7	2	1	2.9	191.4	6.2	4.87	1
7	7	3	1	6.5	198.1	20.6	16.05	2	dead
7	7	4	3	9.1	190.8	26	21.69	1
7	7	11	2	13.9	180.2	16	14.76	1	broken top new leader
7	7	14	11	16	208.6	35.7	26.54	1
7	7	15	2	17	208.1	17.5	13.7	1	broken top new leader
7	7	20	11	21.4	208.7	22.4	17.11	2	dead
7	7	23	11	22.2	190.6	19.9	11.5	2	dead
7	7	25	2	23.2	188.2	12.2	13.19	1	broken top new leader
7	7	26	2	22.9	183.9	17.8	15.16	1
7	7	27	11	24.2	187.5	34	25.47	2
7	7	28	11	23.4	190.9	25.1	21.5	2	broken at 3.82m
7	7	31	11	8.86	202	3.8	5.51	1	new tree
7	7	32	11	16.48	205	3.1	5.45	1	new tree
7	7	33	14	14.56	186	2.3	4.02	1	new tree
7	7	34	11	15.53	185	2.8	4.35	1	new tree
7	7	35	14	19.51	182	3.2	5.41	1	new tree
7	7	36	1	20.97	181	5.9	5.56	1	new tree
7	7	37	11	24.75	185	4.8	5.97	1	new tree
7	7	38	11	20.5	209	4.2	6.22	1	new tree
7	8	1	1	1.9	219.8	6.5	6.23	1
7	8	2	2	4	217.8	16.7	15.4	1
7	8	3	3	4.7	238.4	20.6	15.26	1
7	8	4	3	8.6	239.8	14	8.18	1	broken top new leader
7	8	9	11	13.6	218.9	16.5	11.09	2	broken at 4.19m
7	8	10	2	13.7	221.1	18.9	12.11	1
7	8	11	1	14.7	232.1	18.9	15.25	2
7	8	12	11	15.5	237.5	19.8	19.11	2	broken at 2.74m
7	8	14	11	16.7	232.7	23	21.55	2	broken at 2.38m
7	8	17	11	17.8	210.7	29	22.69	1
7	8	19	11	21.8	226.7	15	16.51	2
7	8	20	2	20.9	238.9	14	14.26	1
7	8	21	11	22	235.1	39.9	24.33	2	broken at 4.82m
7	8	23	1	13.55	238	5.8	4.27	1	new tree
7	8	24	1	20.4	234	5.6	5.06	1	new tree
7	8	25	11	23.2	230	2.7	4.18	1	new tree
7	9	1	11	4.5	249.9	14.9	8.1	2	broken at 0.58m
7	9	3	1	9.4	259.2	11.1	8.7	1
7	9	10	2	14.7	249	13.9	12.78	2
7	9	11	11	18.4	254.8	16.5	17.12	2
7	9	13	2	20.4	252.6	19.8	19.23	1
7	9	14	3	21	245.8	19.3	19.38	1
7	9	15	11	21.6	249	22.7	21.27	2
7	9	16	11	22	242.3	19.7	15.17	2
7	9	17	1	22.3	242.3	24.2	17.36	1
7	9	18	11	21.2	258.3	28.8	25.61	2	broken at 11.86m
7	9	20	2	21.9	265.3	14.5	11.45	2	tree fell on it
7	9	21	2	23.1	266.1	19.6	17.61	1
7	9	22	11	23.3	269.8	22.5	15.43	2	broken at 9.64m
7	9	23	2	23.6	246.8	12.3	13.51	1
7	9	24	11	24.3	249.7	29.3	25.36	1
7	9	25	11	24.1	253.3	16.5	12.55	2	broken at 7.27m
7	9	26	1	15.9	245	5.8	5.14	1	new tree
7	9	27	1	17.7	244	6	5.32	1	new tree
7	9	28	1	18.9	240.4	4.6	4.05	1	new tree
7	10	1	11	2.7	292.5	22.1	20.19	2	broken at 5.18m
7	10	2	2	5.9	277.5	14.2	12.99	2
7	10	4	11	12.6	286.9	22	15.51	2	broken at 6.69m
7	10	5	2	13.3	286.3	8.1	7.49	1
7	10	6	2	13.4	291.8	8.2	7.5	2
7	10	7	2	13.7	288.1	17.1	14.24	2
7	10	10	2	17.8	294.8	13	10.77	2
7	10	13	2	18	274.6	14.9	10.82	1	tree rubbing on it at 1.55m
7	10	15	1	22.5	275.6	25.7	21.35	1
7	10	18	11	24.1	286.1	18.7	15.21	2	broken at 9.29m
7	10	19	2	24.5	284.4	13.3	11.97	1
7	10	20	1	11.52	292	5.4	4.74	1	new tree
7	10	21	1	12.16	293	4	4.51	1	new tree
7	10	22	14	14.32	292	2.9	5.07	1	new tree
7	10	23	1	19.48	273	4.9	4.2	1	new tree
7	10	24	1	20.57	271	4.2	4.27	1	new tree
7	10	25	1	23.61	279	4.3	4.58	1	new tree
7	11	1	2	11.5	303.1	19.8	15.17	2	blown down
7	11	2	11	11.8	313.3	21.2	21.53	1
7	11	3	11	11.7	321.6	21.3	4.5	2	broken at 0.49m
7	11	4	11	13.3	324.6	17.7	19.57	2	broken at 6.66m
7	11	5	11	14	309.7	29.2	23.82	1
7	11	7	2	15.4	309.1	7	7.16	1
7	11	8	2	15.1	325.6	18.8	16.67	1
7	11	9	1	16.6	301	7.7	6.7	1
7	11	10	11	18.3	329.8	22.8	24.52	2	broken at 6.24m
7	11	12	11	18.6	313.2	23	21.44	2
7	11	13	1	19.3	307.5	24.3	18.07	1
7	11	14	11	20	309.3	31.3	20.22	2	broken at 11.98m
7	11	16	11	21.8	316.9	23.9	25.32	1
7	11	17	1	22.3	318.4	6.3	5.97	1
7	11	20	2	24.4	311.9	13.3	11.23	1
7	11	21	11	24	321.6	28.8	21.51	2	dieback
7	11	22	3	24.8	325.1	24.4	19.92	1
7	11	23	11	24.6	327.8	20.1	20.81	2
7	11	24	1	5.88	304	3.5	4.04	1	new tree
7	11	25	1	10.4	321	3.9	4.16	1	new tree
7	11	26	11	11.76	306	2.86	4.55	1	new tree
7	11	27	1	12.81	301	3.6	4.16	1	new tree
7	11	28	1	14.02	303	5.3	5.44	1	new tree
7	11	29	1	12.16	318	4.8	4.83	1	new tree
7	11	30	1	20.51	307	6.2	4.94	1	new tree
7	11	31	1	22.94	329	5.2	4.91	1	new tree
7	12	2	4	8.2	351.4	28.8	24.48	1
7	12	3	2	8.7	335.8	9.9	8.73	2
7	12	4	2	10.2	357.5	17.2	14.83	1
7	12	6	4	13.3	352.2	29.4	21.26	1
7	12	8	2	17.8	346.9	15.2	15.26	1
7	12	10	3	18.6	336.7	18	11.52	1
7	12	11	11	19.3	334.6	16.5	16.31	2	blown down
7	12	12	11	20.4	331.3	35.4	25.57	1
7	12	14	11	24.3	334	20.6	24.26	2	dieback
7	12	15	3	24.2	335.4	25	17.61	1
7	12	16	2	22	346.2	21	17.6	1
7	12	21	1	4.67	332	5.1	4.65	1	new tree
7	12	22	1	5.39	340	6.1	5.41	1	new tree
7	12	23	1	6.12	353	7	6.01	1	new tree
7	12	24	1	9.34	331	5.2	4.23	1	new tree
7	12	25	11	11.43	348	3.5	4.57	1	new tree
7	12	26	1	23.48	350	3.9	4.05	1	new tree
7	12	27	11	16.96	350	3.5	5.14	1	new tree
7	12	28	1	19.99	349	4.7	14.25	1	new tree
8	1	2	11	7.7	29.3	23.5	9.59	2	snag at 9.59 m, can't find top
8	1	9	1	18.1	18.4	12.8	9.3	1
8	1	12	1	20.2	6.8	18.8	12.06	1
8	1	13	11	22.2	9.9	19.2	5.69	2	snag ht - can't find top
8	1	14	11	22.7	26	25.7	15.58	2	snag at 5.12 m
8	1	15	11	22.7	1.2	26.2	25.09	2	snag at 5.55 m
8	1	16	2	23.5	25.7	16.2	15.54	1
8	1	17	1	24.7	17.3	13.7	9.12	1
8	1	18	1	23.6	6.7	7.3	5.31	1
8	1	19	1	24.4	1.9	10.8	7.65	1
8	1	20	2	24.5	2.2	16.2	13.15	1
8	1	22	11	19.3	25	3.9	5.31	1	new tree
8	2	1	14	8	40.1	5.1	6.35	1
8	2	2	14	8.9	41.9	4.4	5.22	1
8	2	13	2	16.9	42.8	22	15.43	1
8	2	14	11	17.1	42.7	36.1	26.71	1
8	2	17	1	20.7	50.7	16.5	11.23	1
8	2	20	1	21.1	34.6	12.8	7.49	1
8	2	21	11	21.8	42	30	23.68	2	snag at 4.32
8	2	23	1	23.4	51.9	14.5	8.57	1
8	2	24	2	23.2	54.2	18.9	15.97	1
8	2	25	11	23.6	57.9	28.9	23.1	2	snag at 5.70
8	2	27	11	24.1	54.7	21.4	21.14	2	snag at 5.55 m
8	2	28	11	24.5	49.7	24.2	14.06	2	snag at 6.23
8	2	29	11	0.9	36	21.2	21.77	2	snag at 8.19
8	2	30	1	5.2	35	7.9	5.83	1	new tree
8	2	31	1	8	42	4.9	4.07	1	new tree
8	2	32	14	8.7	52	4.3	5.76	1	new tree
8	2	33	14	9	50	3.1	6.11	1	new tree
8	2	34	14	9.1	50	1.5	4.11	1	new tree
8	2	35	14	9.2	50	3.5	5.61	1	new tree
8	2	36	14	10.1	43	2.4	4.56	1	new tree
8	2	37	14	10.1	44	4.4	5.85	1	new tree
8	2	38	14	10.5	45	3.1	4.36	1	new tree
8	2	39	14	10.5	40	3.6	4.18	1	new tree
8	2	40	1	14.5	41	3.7	4.06	1	new tree
8	2	41	11	16.6	35	3.1	4.12	1	new tree
8	2	42	1	18	31	4.1	4.07	1	new tree
8	2	43	11	19.7	31	2.1	4.58	1	new tree
8	2	44	11	20.7	40	2.1	4.18	1	new tree
8	3	2	1	8.3	84.9	11.2	5.89	1
8	3	12	2	15.1	74.9	18.7	16.27	1
8	3	13	1	16.6	81.6	9.5	7.29	1
8	3	15	1	18	81.4	7.1	6.01	1
8	3	17	11	19.3	69.8	21.7	10.11	2	snag at 3.51, missing top
8	3	18	2	19.5	67.4	20.8	16.64	1
8	3	19	11	21.5	61	38.7	28.71	1
8	3	20	3	21.5	82.1	21	16.37	2	tree under TA windthrow
8	3	21	1	22	76.4	10.5	6.82	1
8	3	22	11	24.7	70.5	31.5	25.93	1
8	3	23	14	23.1	80.8	5.7	6.39	1
8	3	24	14	23.9	80.8	5.3	6.24	1
8	3	25	14	23.2	80.8	4.3	5.28	1
8	3	26	14	5	66	1.9	4.33	1	new tree
8	3	27	14	5	67	3.4	4.66	1	new tree
8	3	28	14	5.3	68	3.8	5.03	1	new tree
8	3	29	1	9.2	82	6.2	5.5	1	new tree
8	3	30	3	10.2	61	7.4	5.12	1	new tree
8	3	31	1	14.1	68	5.7	4.49	1	new tree
8	3	32	1	14.9	71	7.3	5.71	1	new tree
8	3	33	1	14	79	6	5.21	1	new tree
8	3	34	1	16.1	77	6.1	5.87	1	new tree
8	3	35	1	17.6	78	7.9	4.95	1	new tree
8	3	36	1	18.8	62	6.1	4.36	1	new tree
8	3	37	1	24.6	61	8.7	6.45	1	new tree
8	3	38	11	20.8	78	2.8	4.31	1	new tree
8	3	39	1	18.7	79	7	6.02	1	new tree
8	3	40	14	19.1	78	3	4.94	1	new tree
8	3	41	1	18.5	88	4.1	4.29	1	new tree
8	3	42	11	24.1	84	3	4.39	1	new tree
8	3	43	14	24.1	79	2.9	4.09	1	new tree
8	3	44	14	23.9	78	2.4	4.01	1	new tree
8	4	1	1	4	115.8	15	8.24	1
8	4	4	11	10.2	103.3	36.6	25.36	2
8	4	6	3	9.9	107.4	10.3	6.25	1
8	4	7	1	13.9	112.8	10.1	7.25	1
8	4	9	1	15.5	108.3	8.6	6.65	1
8	4	12	14	9.5	107	5.1	6.58	1
8	4	17	1	20.8	100.5	10.9	7.18	1
8	4	19	11	20.8	99.5	40.8	23.1	2	snag at 12.18, top pieces missing
8	4	22	11	8.4	91	5.2	6.87	1	new tree
8	4	23	11	9.7	95	3.1	4.68	1	new tree
8	4	24	11	10.6	94	3.3	4.91	1	new tree
8	4	25	1	14.7	108	5.6	4.93	1	new tree
8	4	26	1	16.1	108	8.7	6.8	1	new tree
8	4	27	1	16.7	108	4.6	5.2	1	new tree
8	4	28	1	16.9	109	4.6	4.94	1	new tree
8	4	29	1	17.6	92	6.2	4.75	1	new tree
8	4	30	1	17.5	96	5.3	5.09	1	new tree
8	4	31	1	18.8	93	4.1	4.07	1	new tree
8	4	32	1	19.8	93	7	5.53	1	new tree
8	4	33	1	20	94	8.7	6.21	1	new tree
8	4	34	1	20.2	95	8.3	6.41	1	new tree
8	4	35	1	21	92	2.9	4.21	1	new tree
8	4	36	1	22.4	115	4.1	4.11	1	new tree
8	4	37	1	22.5	91	5.9	5.26	1	new tree
8	5	2	11	4.7	146.6	22.3	18.92	2	snag at 4.55
8	5	3	11	9.7	140.8	45.8	26.44	1
8	5	4	11	13.9	132.8	24.7	23.76	2	snag at 7.17
8	5	5	2	17.3	126.4	20	14.09	1
8	5	6	11	17.7	148.4	38.1	25.62	1
8	5	8	2	19.9	136.6	15.8	15.08	1
8	5	9	1	18.9	131	7.1	6.29	1
8	5	10	1	20.4	133.9	8.8	6.96	1
8	5	11	11	20.8	138.3	37.5	23.29	1
8	5	12	14	20.5	122.6	5.9	6.95	1
8	5	13	14	21.4	121.5	6.2	6.47	1
8	5	15	14	22.4	125.6	3.9	4.78	1
8	5	17	2	21.6	140.6	21.3	12.46	1
8	5	18	1	23.1	144.1	8.6	6.13	1
8	5	19	1	23.6	143.2	7.9	6.4	1
8	5	20	11	24.3	146.4	27.1	20.82	2
8	5	21	14	17	128.9	4.1	5.1	1
8	5	22	11	6.5	144	3.5	4.24	1	new tree
8	5	23	11	11.4	148	4	5.33	1	new tree
8	5	24	1	12.1	121	7	4.88	1	new tree
8	5	25	1	14.9	121	5.8	4.76	1	new tree
8	5	26	14	17.2	127	3.3	4.88	1	new tree
8	5	27	1	18.9	139	7.1	6.81	1	new tree
8	5	28	1	20.2	130	5.5	4.72	1	new tree
8	5	29	1	21.6	127	6.1	5.36	1	new tree
8	5	30	1	22	121	9	5.29	1	new tree
8	5	31	1	22.5	125	4.8	4.48	1	new tree
8	5	32	11	23.1	131	2.8	4.23	1	new tree
8	5	33	1	24.1	139	6.1	5.2	1	new tree
8	5	34	1	24.5	146	6.8	5.52	1	new tree
8	6	1	14	1.3	170.1	7.8	6.95	1
8	6	2	11	2.7	162	28.3	19.25	2	snag at 8.55
8	6	3	2	11.3	153.7	22.3	17.09	1
8	6	4	1	9.2	164.8	8.9	6.88	1
8	6	7	11	12.9	162.9	25.8	6.17	1	snag at 6.17
8	6	8	1	14.2	161.1	11	6.68	1
8	6	10	2	17	153.4	9.9	9.15	2	Tree on ground
8	6	14	11	19.5	162.1	25.8	17.65	2	snag at 13.3
8	6	19	1	21.6	180	10.7	8.07	1
8	6	21	11	22.4	177.4	31.9	21.94	2	snag at 5.98, top missing
8	6	22	11	23	157.2	20.6	4.65	2	snag at 4.65, missing rest of tree
8	6	24	1	22.4	177.6	9.5	7.14	1
8	6	25	1	23.2	179.4	8.7	7.73	1
8	6	26	1	23.8	176.1	7.4	6.79	1	(previous measurement error has been corrected).
8	6	28	1	24.6	178.2	13.8	9.68	1
8	6	30	2	23.4	159.5	15.9	13.75	1
8	6	31	1	10.6	159	5.9	5.03	1	new tree
8	6	32	11	19.1	153	3.2	4.1	1	new tree
8	6	33	3	20.2	166	5.5	4.18	1	new tree
8	6	34	14	22.6	168	3.6	5.38	1	new tree
8	6	35	14	22.6	168	2.4	4.71	1	new tree
8	6	36	1	24.7	179	4.7	4.77	1	new tree
8	6	37	11	25	170	3.7	5.08	1	new tree
8	6	38	1	23.2	151	5.5	4.77	1	new tree
8	7	1	1	3.1	197.3	8.2	7.6	1
8	7	8	11	9.5	180	30.9	25.37	2	snag at 8.14
8	7	10	3	15.9	205	22.5	11.72	1
8	7	13	11	20.3	209.5	33.8	20.5	2
8	7	14	1	21.2	181.7	12	8.37	1
8	7	15	1	20.6	193.5	11	7.4	1
8	7	16	11	21	190.2	36.1	25.28	1
8	7	17	1	22	182.3	5.6	5.81	1
8	7	20	1	22.5	182.1	10.2	7.2	1
8	7	21	14	21.4	187.2	6.1	7	1
8	7	22	1	9.2	204	5	4.23	1	new tree
8	7	23	14	11.3	181	2.1	4.06	1	new tree
8	7	24	14	20.3	207	5.2	6.02	1	new tree
8	7	25	1	19.3	204	6	5.12	1	new tree
8	7	26	14	18.9	199	4.4	5.26	1	new tree
8	7	27	1	23.3	185	9.3	6.69	1	new tree
8	8	3	1	3.7	223.3	21.8	13.43	1
8	8	9	11	14.3	215.3	29	7.98	2	no measurement pieces
8	8	12	1	14.5	224.2	12.7	6.98	1	DBH at 133
8	8	13	14	14.6	239.8	5.5	6.06	1
8	8	14	1	19.4	226.3	20.2	12.27	1
8	8	17	2	17.8	217.8	12.7	13.26	1
8	8	19	2	21.8	224	13.4	15.17	2
8	8	20	14	21.2	213.9	7.8	6.99	1
8	8	21	14	21.8	216	5	5.6	1
8	8	22	2	22.7	220.4	15.6	15.53	1
8	8	23	11	19.1	237.9	35.4	24.59	1
8	8	24	1	21.1	238.9	17.8	8.09	1
8	8	25	2	22.5	231.9	15.9	16.23	1
8	8	26	14	21	214.6	3.4	4.26	1
8	8	28	14	23.2	227.9	3.2	4.64	1
8	8	29	14	14.7	237.4	6.2	6.59	1
8	8	30	1	14.7	231.5	10.3	7.28	1
8	8	31	11	6.1	214	2.2	4.02	1	new tree
8	8	32	1	8.5	211	5.9	4.14	1	new tree
8	8	33	11	13.8	221	4.3	5.5	1	new tree
8	8	34	14	14.8	237	3.1	5.65	1	new tree
8	8	35	14	17.6	231	2	4.14	1	new tree
8	8	36	14	17.6	230	2.9	4.99	1	new tree
8	8	37	14	17.6	230	2.9	4.07	1	new tree
8	8	38	14	23.1	223	2.9	4.31	1	new tree, not spray painted
8	8	39	14	23.2	213	3.9	5.22	1	new tree
8	8	40	14	24.5	211	3.5	4.81	1	new tree
8	8	41	14	24.6	230	3.5	4.83	1	new tree
8	8	42	14	24.5	231	3.6	4.72	1	new tree
8	9	2	11	6.9	272.1	27.4	25.04	1
8	9	3	1	7.5	249.6	21.2	12.68	1
8	9	4	2	8.2	255.4	13.7	15.09	1
8	9	12	14	20	249.7	4.2	5.63	1
8	9	14	1	21.4	255.7	14.9	6.83	1
8	9	15	11	22.2	249.8	24	23.65	2
8	9	17	2	22.3	254.3	15.6	14.68	1
8	9	20	11	19.9	268.1	35	25.04	1
8	9	21	14	23.4	240.4	5.9	5.75	1
8	9	22	14	23.8	240	4.9	5.8	1	new tree
8	9	23	14	21.9	240	2.6	4.36	1	new tree
8	9	24	14	21.8	241	2.2	4.38	1	new tree
8	9	25	14	21.5	242	3.6	4.91	1	new tree
8	9	26	14	20.7	256	3.2	5.56	1	new tree
8	9	27	14	20.2	256	3.2	5.3	1	new tree
8	9	28	14	20.4	258	4.7	5.56	1	new tree
8	9	29	14	20.3	258	3.8	4.99	1	new tree
8	9	30	14	22.2	265	3.7	4.95	1	new tree
8	9	31	14	24.4	251	4.3	4.92	1	new tree
8	10	1	2	6.9	293	18.2	13.56	2	snag at 1.56
8	10	4	11	8.4	276.2	24.6	4.12	2	snag at 4.12
8	10	5	14	9.6	274.6	6	6.31	1
8	10	15	2	17.7	300	18.7	9.89	1
8	10	18	1	21.4	273.6	8.5	5.24	1
8	10	19	2	21.9	275	14.2	14.33	2
8	10	21	1	23	274.2	6.1	4.81	1	DBH taken from ground up due to slash
8	10	22	14	23.9	271	5.9	6.11	1
8	10	24	14	24.3	272.5	6.5	5.8	1
8	10	28	1	7.6	294	7.9	5.59	1	new tree
8	10	29	1	8.2	285	9.2	6.76	1	new tree
8	10	30	1	17	273	6.1	4.45	1	new tree
8	10	31	14	15.6	296	2.8	4.59	1	new tree
8	10	32	13	14.8	300	3	4.23	1	new tree
8	10	33	14	15.8	294	4.1	5.16	1	new tree
8	10	34	14	15.9	294	1.8	4.04	1	new tree
8	10	35	14	16.4	296	3	5.06	1	new tree
8	10	36	13	17.2	289	4.5	5.32	1	new tree
8	10	37	13	18.8	293	3	4.73	1	new tree
8	10	38	13	18.7	290	2.4	4.6	1	new tree
8	10	39	13	18.8	289	4.4	5.42	1	new tree
8	10	40	13	18.9	288	3.1	4.83	1	new tree
8	10	41	11	18.6	288	3.6	4.36	1	new tree
8	10	42	13	18.51	287	5.3	5.72	1	new tree
8	10	43	13	18.08	286	4.8	5.28	1	new tree
8	10	44	13	18.9	289	4.3	4.44	1	new tree
8	10	45	13	19.55	285	4.1	5.27	1	new tree
8	10	46	11	19.61	283	5.9	5.55	1	new tree, DBH at 1.40
8	10	47	13	20.27	286	2.6	4.04	1	new tree
8	10	48	13	20.42	289	6.7	5.56	1	new tree
8	10	49	13	21.55	285	4.9	5.26	1	new tree
8	10	50	11	21.19	283	5.6	5.55	1	new tree
8	10	51	13	21.48	277	3.2	4.9	1	new tree
8	10	52	13	21.91	283	5	5.75	1	new tree
8	10	53	14	23.89	295	3.4	4.82	1	new tree
8	10	54	1	21.63	274	11.4	7.22	1	new tree
8	11	1	1	2.6	319.5	11	4.67	1
8	11	2	11	6.4	320.3	35.4	13.85	2
8	11	5	11	7.6	322.4	38.6	5.64	2	snag at 5.64,
8	11	8	14	9.6	324.4	6.8	5.66	1
8	11	9	11	12.2	326.4	27	4.6	2
8	11	10	2	13	308.1	15.1	13.23	1
8	11	12	14	13.7	311.7	6.5	6.59	1
8	11	13	14	13.8	316.7	3.8	4.55	1
8	11	14	11	18.3	302.7	28.6	22.9	2
8	11	15	11	20.7	312.3	41.8	27.83	1
8	11	17	2	22.9	323.7	23	17.56	1
8	11	18	1	24.3	324.4	10.7	7.65	1
8	11	19	14	24.5	321.8	4.6	5.66	1
8	11	20	14	24.5	321.5	4.2	5.23	1
8	11	21	1	10.2	323	6.6	4.34	1	new tree
8	11	22	13	14.9	301	3.7	4.29	1	new tree
8	11	23	11	15.7	302	2.9	4.07	1	new tree
8	11	24	11	17.5	308	3.5	4.25	1	new tree
8	11	25	11	21.7	305	4.7	4.52	1	new tree, not spray painted
8	12	1	11	5.1	355.7	21.5	4.03	2	snag at 4.03
8	12	3	1	11.2	330.2	8.8	7.03	1
8	12	4	1	10.6	332.2	13	9.12	1
8	12	5	1	11.9	356.9	7.8	6.38	1
8	12	6	1	11	334.5	10.1	8.14	1
8	12	7	1	12.1	358.8	15	9.49	1
8	12	11	11	14.1	355.6	40.4	26.49	1
8	12	13	11	17.2	334.9	39.7	25.53	1
8	12	15	1	18.4	337.4	13	8.22	1
8	12	24	1	8.2	358	8.7	6.3	1	new tree
8	12	25	14	11.9	332	3.2	5.22	1	new tree
8	12	26	14	11.7	333	2.7	5.21	1	new tree
8	12	27	1	13.2	353	4.6	4.34	1	new tree
[truncated: 2,396 more rows]

## Sheet: Year20
Overstory plot	Section	Tree #	Species	Distance (m)	Azimuth (°)	dbh (cm)	Height (m)	Survival	Comments
1	1	2	4	8.8	27.8	26.8	22.2	1
1	1	12	14	9.6	30.9	8	9.6	1
1	1	13	1	8.7	32.4	8	8.24	1
1	1	14	1	9.1	20.4	13.9	11.3	1
1	1	15	1	12.1	11.1	13.8	10.4	1
1	1	16	1	11.2	17.8	11.1	9.7	1
1	1	17	11	10.5586	33.863	8.5	9.5	1
1	1	18	11	13.1	34.6	5.1	6.5	1
1	1	19	11	16.1	28.4	13.3	11.6	1
1	1	20	14	23.8	18.2	9.7	9.3	1
1	1	21	11	6.2	36.6	5.6	9.2	1	new tree
1	1	22	1	7	35.8	4.5	5.1	1	new tree
1	1	23	14	10	31.2	5.3	7.8	1	new tree
1	1	24	14	9.9	30	2	4.3	1	new tree
1	1	25	1	11	1.6	3.7	4	1	new tree
1	1	26	11	13.949	35.297	5.2	8.2	1	new tree
1	1	27	11	16	37.4	6.9	9.2	1	new tree
1	1	28	11	18.9	16.5	5.7	7.7	1	new tree
1	1	29	11	19.1	16.1	5.3	7.8	1	new tree
1	1	30	11	18.4	38.1	3.8	5.3	1	new tree
1	1	31	1	24.6	22.3	6.2	5.8	1	new tree
1	1	32	14	24.0619	19.529	2.5	5.2	1	new tree
1	1	33	3	22.8	40.3	7.6	6.6	1	new tree
1	2	1	2	5.8	47.4	27.7	20.9	1
1	2	2	1	6.4	65.8	25.1	15.2	1	double checked height
1	2	9	1	13.4	63.3	9.8	9.5	1
1	2	10	1	13.0517	62.951	11.1	11.4	1
1	2	11	1	13.57	63.377	17	12.2	1
1	2	13	2	16.4067	53.989	21.6	15.8	1
1	2	18	1	17.3873	61.949	22	14.4	1
1	2	20	1	19.6777	45.104	28.9	17.4	1
1	2	22	2	22.1208	43.419	8.3	8.6	1
1	2	32	14	13.8558	52.587	8.9	11.5	1
1	2	33	1	8.9	39.8	14.7	12.6	1
1	2	34	1	16.1	49.7	11.7	10.2	1	now correct distance
1	2	35	3	18.1494	58.951	7.8	7.7	1	new tree
1	2	36	1	8.1	49.3	6.9	7.8	1	new tree
1	2	37	1	7.2745	45.174	5.2	5.4	1	new tree
1	2	38	1	8.5	44	6.6	7.4	1	new tree
1	2	39	1	8.4	39.6	5.2	4.8	1	new tree
1	2	40	11	10.5104	49.405	3.7	4.6	1	new tree
1	2	41	1	10.7	54.9	6.3	6.2	1	new tree
1	2	42	1	10.1	59.8	7.8	5.3	1	new tree
1	2	43	1	13.0631	62.017	5.4	5.7	1	new tree
1	2	44	1	17.9	60.4	6.5	6.1	1	new tree
1	2	45	1	14.916	66.453	8.4	7.8	1	new tree
1	2	46	1	7.5	51.3	8	8.8	1	new tree
1	2	47	2	22.1777	38.162	12.2	5.8	1	new tree
1	2	48	1	23.2835	40.643	7.3	7.2	1	new tree
1	2	49	1	23.8605	48.398	4.3	5.1	1	new tree
1	2	50	1	22.9173	61.482	5.6	5.4	1	new tree
1	2	51	1	23.5673	63.757	5	5.4	1	new tree
1	2	52	1	24.3907	66.519	7.3	6.5	1	new tree
1	3	1	3	7.9	75.4	35	24.5	1
1	3	14	1	18.6657	79.818	25.2	16	1
1	3	20	11	23.7431	79.812	27.9	26.5	1
1	3	22	11	23.982	89.065	8.2	10.3	1
1	3	23	1	14.2592	81.713	9.4	8.3	1	new tree
1	3	24	1	14.7588	86.871	10.9	9.8	1	new tree
1	3	25	1	14.029	90.944	8.5	7.9	1	new tree
1	3	26	1	19.216	94.761	5	5.1	1	new tree
1	4	1	1	5.3	127.3	25.4	14.7	1
1	4	3	3	11.2	118.4	26.6	20.2	1
1	4	16	3	16.7234	107.373	15.1	7.3	1
1	4	17	14	18.9924	105.726	10	10.6	1
1	4	19	3	20.1109	112.103	15.7	11.9	1
1	4	20	1	20.2831	116.534	15.7	13.1	1
1	4	21	1	21.3754	116.648	12.5	12.3	1
1	4	25	1	21.5104	112.571	12.5	8.6	1
1	4	26	2	21.7782	111.414	18.5	16.5	1
1	4	27	1	22.8698	110.884	7	6.9	1
1	4	28	1	22.9085	110.378	22.8	16.8	1
1	4	29	1	23.9126	113.754	11.5	9.8	1
1	4	33	11	11.2	122.8	3.4	6.3	1
1	4	34	11	11.9	122.6	6.8	9.5	1
1	4	35	1	11.9165	117.215	8	8	1
1	4	36	1	13.3	120.6	10.9	9	1
1	4	37	1	13.6684	123.422	11.3	9.6	1
1	4	38	1	13.1866	124.438	9	9.6	1
1	4	39	1	16.3369	103.496	12.6	10.6	1
1	4	40	14	18.886	105.053	6	8.4	1
1	4	41	1	8.9	130.2	8.4	8.7	1	new tree
1	4	42	1	11.4	116.8	5.5	7.3	1	new tree
1	4	43	1	10.9486	127.956	9	8.3	1	new tree
1	4	44	1	13.8	121.5	4	5.2	1	new tree
1	4	45	1	14.5827	116.244	6.9	7.2	1	new tree
1	4	46	1	13.3	105.3	7.7	7.1	1	new tree
1	4	47	1	15.1	99.9	3.5	4.6	1	new tree
1	4	48	1	15.8	100.6	7.8	7.7	1	new tree
1	4	49	1	15.9	101.7	6.8	7	1	new tree
1	4	50	1	16.537	108.522	5.1	5	1	new tree
1	4	51	1	16.3016	121.673	8.6	8.4	1	new tree
1	4	52	1	18.6918	122.693	4.4	4.7	1	new tree
1	4	53	1	16.5373	95.844	5.4	5.8	1	new tree
1	4	54	1	18.6166	103.968	8.5	6.2	1	new tree
1	4	55	1	20.6901	117.32	4.2	4.8	1	new tree
1	4	56	1	22.8115	116.012	4.2	5.4	1	new tree
1	4	57	1	22.4946	116.782	7.1	7.7	1	new tree
1	4	58	1	24.6418	112.819	7.3	7	1	new tree
1	4	59	1	21.6147	117.936	7.7	7.8	1	new tree
1	5	7	1	15.6641	148.982	14.1	10.6	1
1	5	8	3	17.0188	159.674	13.7	10.8	1
1	5	11	1	17.2321	134.505	12	12.2	1
1	5	12	3	18.3749	152.864	14.2	10.9	1
1	5	13	14	18.1839	135.227	7.4	8.7	1
1	5	20	2	24.4965	149.643	22.8	20.4	1
1	5	21	1	22.3253	145.748	12.7	12	1
1	5	25	1	23.2056	136.281	18.7	12.3	1
1	5	26	1	18.2	143.3	11.6	11.1	1
1	5	27	11	8.9	142	6.9	9.6	1
1	5	28	1	10.6	134.5	11.7	10.2	1
1	5	29	1	16.7167	133.121	11.8	10.5	1
1	5	30	1	19.3856	132.339	9.9	9	1
1	5	31	1	15.5	138.4	8.8	9	2	dead now
1	5	32	1	12.3	137	14.6	11.9	1
1	5	33	11	8.3	132.4	6.7	10.1	1	new tree
1	5	34	1	11.0995	133.282	7.2	8.8	1	new tree
1	5	35	11	13.2637	139.885	3.1	5	1	new tree
1	5	36	1	12.4033	136.809	7.7	7.9	1	new tree
1	5	37	11	13.2	148.1	2.8	4.1	1
1	5	38	1	15.4	142.3	7.5	7.7	2	dead now
1	5	39	1	16.4456	151.989	5.2	5.6	1	new tree
1	5	40	1	15.4	131.4	7.2	7.4	2	dead now
1	5	41	1	16.6133	133.733	5.3	6.6	1	new tree
1	5	42	1	17.0803	132.836	5.7	6.5	1	new tree
1	5	43	1	17.4607	132.264	3.5	4.4	1	new tree
1	5	44	1	18.3417	158.574	7.7	7.9	1	new tree
1	5	45	1	20.7096	160.952	10.7	9.3	1	new tree
1	5	46	1	21.924	158.409	4.9	4	1	new tree
1	5	47	1	19	144.5	6.1	7.9	1	new tree
1	5	48	14	19.2	143.5	5	8.1	1	new tree
1	5	49	14	19.2	143.9	5	8.4	1	new tree
1	5	50	1	18.4199	143.302	4.3	4.2	1	new tree
1	5	51	14	19.3713	145.866	3.4	5.3	1	new tree
1	5	52	1	19.3884	144.448	4.8	4.7	1	new tree
1	5	53	1	19.8162	140.921	4.1	5.1	1	new tree
1	5	54	1	23.4336	143.942	6.8	6.8	1	new tree
1	5	55	1	23.3886	142.097	6	7.1	1	new tree
1	5	56	11	24.1836	158.852	3.3	4.4	1	new tree
1	5	57	1	16.7209	157.876	4.1	4.2	1	new tree
1	5	58	14	22.9584	139.169	7	9.3	1	new tree
1	6	3	2	5.1	163.6	21.7	15.9	1
1	6	5	1	8.4387	176.382	12.1	7.9	1	now correct distance
1	6	7	1	11.8006	162.492	17.7	12.8	1
1	6	13	1	14.8445	170.641	30.2	23.8	1
1	6	18	1	18.4879	167.704	10.5	11.2	1
1	6	23	3	16.1806	181.87	31.3	18.4	1
1	6	24	1	13.5698	180.886	9.7	9.7	1
1	6	25	14	15.3208	179.103	3.9	4.2	1
1	6	26	1	17.0067	173.809	9.5	9	1
1	6	27	1	20.2462	169.654	11.9	11.3	1
1	6	28	1	18.8445	162.764	9.1	8.7	1
1	6	29	1	24.0064	188.557	11.5	9.8	1
1	6	30	1	23.891	168.191	8.4	8.1	1
1	6	31	3	6.4	173.2	9.8	7.9	1	new tree
1	6	32	1	8	167	8.2	8.7	1	new tree
1	6	33	1	8.8368	166.362	10.1	9.3	1	new tree
1	6	34	1	10.6	190.8	6.8	6.4	1	new tree
1	6	35	1	10.0806	167.522	7.4	7.3	1	new tree
1	6	36	1	10.3118	161.923	7.1	7.3	1	new tree
1	6	37	1	10.5915	164.582	3.4	4.1	1	new tree
1	6	38	1	11.1776	173.12	9.5	7.9	1	new tree
1	6	39	1	12.2326	177.236	7.1	7.9	1	new tree
1	6	40	1	11.5953	177.108	4.4	5.1	1	new tree
1	6	41	1	12.8482	182.473	7.1	6.5	1	new tree
1	6	42	1	14.0052	181.882	5.5	5.5	1	new tree
1	6	43	1	13.4994	177.889	7	7.6	1	new tree
1	6	44	1	13.0795	170.178	3.5	4.6	1	new tree
1	6	45	14	14.5586	177.579	2.5	6.3	1	new tree
1	6	46	14	15.0325	177.578	3.5	6.8	1	new tree
1	6	47	14	15.3537	176.771	3.6	7.1	1	new tree
1	6	48	1	16.4809	169.508	4.1	5.7	1	new tree
1	6	49	1	16.8707	162.757	5.8	7.2	1	new tree
1	6	50	1	19.3356	173.155	3.8	5.4	1	new tree
1	6	51	11	20.0111	178.167	4.4	8.3	1	new tree
1	6	52	11	21.0655	182.59	3.9	6.8	1	new tree
1	6	53	11	21.5791	181.023	3.7	7.3	1	new tree
1	6	54	11	22.8686	182.535	3.2	6.1	1	new tree
1	6	55	11	22.6055	179.994	4.7	8.4	1	new tree
1	6	56	11	20.8531	172.205	6.3	10.5	1	new tree
1	6	57	11	20.6814	164.144	3	4	1	new tree
1	6	58	1	23.2547	169.398	6	5.8	1	new tree
1	6	59	1	6.4465	180.375	12.5	7.8	1	new tree
1	7	16	3	18.1	206.2	19.3	13.9	1
1	7	20	14	20.3576	212.984	7.4	8.4	1
1	7	21	2	20.6	195.3	21.4	15.5	1	double checked height
1	7	25	3	22.6832	205.404	28.6	18.3	1
1	7	27	11	19.6	197.4	5.8	9.4	1
1	7	28	11	21	202.4	5.3	9.8	1
1	7	29	11	20.2025	217.561	12.2	12.1	1
1	7	30	11	22.7649	197.589	9.4	11.1	1
1	7	31	11	23.1889	203.408	4.7	5.5	1
1	7	32	11	24.4026	205.446	7.3	8.9	1
1	7	33	11	10	219.2	2.5	4.1	1	new tree
1	7	34	11	9.6	214.4	6.2	7.8	1	new tree
1	7	35	11	9.5	204.5	3.5	5.3	1	new tree
1	7	36	11	12.2	202.2	2	4.4	1	new tree
1	7	37	11	14.8	199	2.9	4.6	1	new tree
1	7	38	11	17.9	218	4.5	4.7	2	dead now
1	7	39	1	18.2	203.2	4.9	4.8	1	new tree
1	7	40	1	18.3575	205.514	5.5	5.7	1	new tree
1	7	41	1	19.7919	193.114	5.6	5.2	1	new tree
1	7	42	11	19.6917	203.03	4.1	8.1	1	new tree
1	7	43	14	20.0903	213.212	6.5	9.6	1	new tree
1	7	44	14	20.3919	212.79	3.7	5.3	1	new tree
1	7	45	11	21.3991	208.808	4	5.9	1	new tree
1	7	46	11	23.7601	214.04	2.8	5.6	1	new tree
1	7	47	11	24.5538	212.782	3.8	6	1	new tree
1	7	48	11	23.5925	201.007	2.3	5.3	1	new tree
1	7	49	1	24.1763	197.55	6.9	6.5	1	new tree
1	8	2	3	5	232.8	30	22.3	1
1	8	3	1	7.2725	227.705	14.5	10.8	1
1	8	12	2	17.7221	235.401	20.4	15.5	1
1	8	16	2	22.4686	236.368	26.3	20.4	1
1	8	18	2	22.4725	226.129	21.6	17.6	1
1	8	24	2	22.4476	241.733	20.2	18	1
1	8	25	1	23.5823	240.367	14.4	10.1	1
1	8	28	11	12.8076	241.776	6.7	9.4	1
1	8	29	1	12.587	214.5	10.9	10.3	1
1	8	30	11	10.6836	253.579	7.3	8.2	1
1	8	31	11	14.7875	234.736	7	8.4	1
1	8	32	11	14.8248	251.059	6.1	8.4	1
1	8	33	11	16.5958	248.384	7.5	9.4	1
1	8	34	11	18.3718	241.681	6.5	9.5	1
1	8	35	11	18.4466	240.401	6.6	8.6	1
1	8	36	11	20.4884	246.523	5.7	8.9	1
1	8	37	11	20.1852	246.83	6.5	8.5	1
1	8	38	11	24.2077	248.369	7.1	8.4	1
1	8	39	11	3.4369	244.215	3.4	6.5	1	new tree
1	8	40	11	5.4718	239.281	3.2	5.3	1	new tree
1	8	41	11	6.5735	232.341	3.5	6.4	1	new tree
1	8	42	11	8.39	239.978	5.9	7.6	1	new tree
1	8	44	1	8.9458	228.253	6.7	6.9	1	new tree
1	8	45	11	9.1844	225.49	8.6	8.8	1	new tree
1	8	46	11	10.1557	233.691	3.8	6.4	1	new tree
1	8	47	11	10.3047	233.313	3	5	1	new tree
1	8	48	11	11.6776	232.625	4.4	6.2	1	new tree
1	8	49	11	13.5943	229.836	5	4.8	1	new tree
1	8	50	11	14.8379	235.683	2.4	4.8	1	new tree
1	8	51	11	12.5365	239.875	5.8	7.5	1	new tree
1	8	52	1	12.4585	242.736	10.5	8	1	new tree
1	8	53	11	12.4929	249.565	5.3	8.8	1	new tree
1	8	54	11	13.1333	249.309	5.1	8.9	1	new tree
1	8	55	11	13.1276	250.922	2.6	5.2	1	new tree
1	8	56	1	13.7995	245.071	9.8	9	1	new tree
1	8	57	11	14.6371	249.08	4.7	8.2	1	new tree
1	8	58	11	15.838	246.901	3.3	5.1	1	new tree
1	8	59	11	15.9512	242.282	3.7	6.9	1	new tree
1	8	60	11	17.4729	245.057	4.5	6.9	1	new tree
1	8	61	11	19.9439	241.957	3.3	6.4	1	new tree
1	8	62	11	20.0934	241.537	4.7	7.8	1	new tree
1	8	63	11	20.1351	236.487	6.9	8.3	1	new tree
1	8	64	11	20.419	235.979	4.6	6.9	1	new tree
1	8	65	11	21.0586	239.471	3	5.8	1	new tree
1	8	66	11	20.6039	244.03	4.2	7.3	1	new tree
1	8	67	11	22.048	239.215	3.4	5.1	1	new tree
1	8	68	11	23.5564	233.585	5.4	7.3	1	new tree
1	8	69	11	23.5627	235.92	5.2	7.8	1	new tree
1	8	70	11	23.5868	235.669	5.1	7.3	1	new tree
1	8	71	11	22.0166	226.365	7.5	9.8	1	new tree
1	8	72	11	23.0542	222.176	4.1	4.1	1	new tree
1	8	73	1	22.7572	223.141	8.2	7.3	1	new tree
1	9	1	2	2.2	254.1	25.5	17.7	1
1	9	2	2	7.0471	256.287	23.2	16.5	1
1	9	9	2	13.1177	255.459	16.9	14.8	1
1	9	11	11	16.4963	264.139	40.3	27.2	1	double checked height
1	9	12	2	16.4817	253.606	22.5	18.1	1
1	9	20	2	22.4365	276.342	17.9	16.7	1
1	9	21	3	24.449	277.89	27	20.2	1
1	9	22	2	21.3264	258.157	27.9	18.9	1
1	9	23	1	21.8361	252.822	15.9	9.3	1
1	9	26	11	21.4982	278.13	6.6	10.7	1
1	9	27	1	2.7	246.8	5.2	4.9	1	new tree
1	9	28	1	7.7876	258.358	5.2	4.6	1	new tree
1	9	29	11	10	262.2	7.9	9.6	1	new tree
1	9	30	1	12.7442	259.032	9.7	8.4	1	new tree
1	9	31	11	14.1013	254.756	3.2	5.6	1	new tree
1	9	32	1	13.5821	268.911	5.3	5.4	1	new tree
1	9	33	11	14.3613	282.659	8	10.2	1	new tree
1	9	34	11	15.5745	261.662	7.7	9.7	1	new tree
1	9	35	11	15.8832	262.405	5.9	8.6	1	new tree
1	9	36	11	15.7998	266.065	5.6	6.3	1	new tree
1	9	37	1	16.4192	254.72	10.4	8.5	1	new tree
1	9	38	3	17.6359	274.614	6.8	4.4	1	new tree
1	9	39	11	19.9145	277.733	3.2	5.2	1	new tree
1	9	40	11	18.7795	262	4.9	6.9	1	new tree
1	9	41	11	19.2731	261.753	4.6	6.8	1	new tree
1	9	42	11	19.4638	260.583	3	5.7	1	new tree
1	9	43	1	19.8786	258.221	5.9	6.6	1	new tree
1	9	44	11	21.1392	260.97	3.2	5.6	1	new tree
1	9	45	11	21.2708	268.288	5.4	8.6	1	new tree
1	9	46	14	21.6896	270.443	2.5	4.2	1	new tree
1	9	47	11	23.2045	281.693	6	8.7	1	new tree
1	9	48	11	24.1294	280.939	5	8.8	1	new tree
1	9	49	11	23.5727	277.287	2.9	6	1	new tree
1	9	51	1	23.0177	269.114	3.2	4	1	new tree
1	10	3	1	9.7	305.4	14.4	12.1	1
1	10	8	1	22.3546	287.748	13.9	13.5	1
1	10	16	1	22.1814	289.035	12.7	11.9	1
1	10	17	11	7.4	291.3	5.9	10	1
1	10	18	1	8.3	294.9	10.6	9.9	1
1	10	19	11	10.3	299.4	5.6	8.2	1
1	10	20	1	9.4	286.3	13.9	11	1
1	10	21	11	14	287	9.6	10.6	1
1	10	22	11	14.3615	287.282	9	9.8	1
1	10	23	11	12.5083	268.237	7.9	8.7	1
1	10	24	11	17.3717	293.638	8.5	10	1
1	10	25	14	18.8594	294.314	6.1	9.6	1
1	10	26	11	21.5893	296.751	9.7	10.9	1
1	10	27	11	21.6802	293.603	6.5	9	1
1	10	28	11	20.2974	282.565	8.9	9.6	1
1	10	29	1	22.0667	288.278	7.3	7.8	1
1	10	30	14	24.1583	297.833	7.3	8.6	1
1	10	31	11	16.8	301.8	7.9	10.2	1
1	10	32	11	11.6	302.8	4.1	6.7	1	new tree
1	10	33	11	12.7692	307.79	4.6	8.2	1	new tree
1	10	34	11	13.1353	307.343	5.3	8.4	1	new tree
1	10	35	11	13.8	308.6	3.5	6	2	dead now
1	10	36	11	15.5723	304.474	2.9	5.4	1	new tree
1	10	37	11	17.4326	294.93	3.7	5.2	1	new tree
1	10	38	14	18.899	284.548	4.6	8.6	1	new tree
1	10	39	14	19.1998	291.501	6	8.4	1	new tree
1	10	40	11	18.8211	284.955	6.1	8.2	1	new tree
1	10	41	11	21.0307	282.887	5.8	9.6	1	new tree
1	10	42	11	20.3155	298.099	3.1	5.4	1	new tree
1	10	43	11	19.3855	307.186	3.2	4.9	1	new tree
1	10	44	11	19.0891	310.093	4.1	6.4	1	new tree
1	10	45	11	24.227	286.611	2.2	4.9	1	new tree
1	10	46	11	24.7369	286.902	3.5	6.4	1	new tree
1	10	48	11	24.0681	294.385	5.3	7.8	1	new tree
1	10	49	11	23.4865	299.229	3.7	6.3	1	new tree
1	10	50	11	15.2996	291.524	4.2	4.7	1	new tree
1	10	51	11	17.9537	302.126	6.6	8.7	1	new tree
1	10	52	11	16.8406	308.016	7.6	9.5	1	new tree
1	10	53	11	22.8334	281.011	3.2	5.5	1	new tree
1	10	54	11	21.2299	284.595	5.6	9.6	1	new tree
1	11	1	2	5.3	316.3	27.4	19.6	1
1	11	3	2	7.8169	318.099	18.7	15.2	1
1	11	4	1	9.0287	316.213	13.8	11.5	1
1	11	5	1	8.3	328.7	16.6	12.6	1
1	11	7	1	9.9589	330.857	11	10.4	1
1	11	8	1	10.0932	326.188	9	9.5	1
1	11	10	2	14.5964	310.396	26.8	21	1
1	11	11	2	14.9225	328.072	21	16.8	1
1	11	16	11	13.1603	335.197	42.5	28.2	1	double checked height
1	11	19	14	22.4952	340.452	7.2	8.6	1
1	11	20	14	24.0277	337.314	6.1	7.9	1
1	11	21	3	23.9685	337.072	19.5	15.6	1
1	11	22	3	23.4624	328.985	26.4	19.6	1
1	11	24	1	5.9	337.4	9.1	9.4	1
1	11	25	1	5.3	324.9	4.5	4.8	1	new tree
1	11	26	1	7.7	318.9	4.1	4.3	1	new tree
1	11	27	1	9.2265	325.027	3.8	4.9	1	new tree
1	11	28	1	9.9366	322.316	5.1	6.1	1	new tree
1	11	29	1	10.882	334.261	4.5	4.6	1	new tree
1	11	30	1	14.0263	329.842	8.2	6.7	1	new tree
1	11	31	11	12.5439	325.635	5.5	8.4	1	new tree
1	11	32	11	12.2784	321.707	3.3	4.7	1	new tree
1	11	33	11	12	311.9	2.2	4.4	2	dead now
1	11	34	11	13.9279	313.448	2.5	4.4	1	new tree
1	11	35	11	17.8129	311.234	5.6	7.7	1	new tree
1	11	36	11	17.0804	318.766	8.6	9.5	1	new tree
1	11	37	1	16.1902	319.558	6.3	5.7	1	new tree
1	11	38	11	15.8888	323.726	4.3	6.9	1	new tree
1	11	39	1	19.0676	337.634	5.8	5.9	1	new tree
1	11	40	11	18.3256	330.184	5	8	1	new tree
1	11	41	11	19.6215	322.219	5.5	8.8	1	new tree
1	11	42	11	19.0875	317.472	6.8	9.6	1	new tree
1	11	43	11	19.6658	319.134	2.8	5.6	1	new tree
1	11	44	11	19.9336	317.762	7.2	9.8	1	new tree
1	11	45	1	20.5834	317.302	9.3	6.9	1	new tree
1	11	46	11	20.4083	309.133	6	8.7	1	new tree
1	11	47	11	21.5751	321.011	2.4	4.4	1	new tree
1	11	48	11	22.5512	321.14	7.2	8.6	1	new tree
1	11	49	1	20.0482	339.179	6.8	6.5	1	new tree
1	11	50	11	20.5606	339.581	2.5	4.5	1	new tree
1	11	51	11	23.6493	334.942	2.8	4.6	1	new tree
1	11	52	11	24.4358	332.351	3.7	6.8	1	new tree
1	12	1	2	8.1	339.3	18.3	18.5	1
1	12	5	1	9.8	3.3	23.9	17.8	1
1	12	8	1	15.1115	358.415	9.5	10.6	1
1	12	9	1	15.6476	358.031	12.8	12.1	1
1	12	10	1	15.9641	1.009	10.9	10.7	1
1	12	11	1	14.9657	354.872	12.4	11.8	1
1	12	12	1	15.6365	355.691	9.8	10.9	1
1	12	21	3	23.9443	7.188	31.5	20.4	1
1	12	23	1	7.1	359	10.3	9.5	1
1	12	24	1	8	354.5	9.4	9.6	1
1	12	25	1	9.4782	344.449	11.6	11.1	1
1	12	26	1	11.1429	1.439	8.5	8.1	1
1	12	27	1	14.3856	346.784	14	9.9	1
1	12	28	1	16.9021	353.483	7.1	8.1	1
1	12	29	1	18.2483	350.98	8.2	7.9	1
1	12	30	1	18.3201	359.413	8.3	7.6	1
1	12	31	1	19.9213	352.005	7.8	8.1	1
1	12	32	1	19.8595	353.384	8.1	8.6	1
1	12	33	1	20.3824	347.99	8.4	8	1
1	12	34	1	20.7626	353.039	9.1	8.2	1
1	12	35	1	22.6289	353.243	9	8.9	1
1	12	36	1	24.2708	341.951	9.6	9.5	1
1	12	37	1	3.8	1.3	6.4	6.9	1	new tree
1	12	38	11	3.8	344.8	4.5	7.7	1	new tree
1	12	39	1	5.4	351.7	5.9	6.7	1	new tree
1	12	40	1	12.9146	351.94	8.3	7.7	1	new tree
1	12	41	1	16.9833	349.513	7.5	8.5	1	new tree
1	12	42	11	17.3777	345.982	2.5	5.3	1	new tree
1	12	43	11	16.624	340.289	6	9.5	1	new tree
1	12	44	11	18.9176	343.873	5	8.2	1	new tree
1	12	45	14	20.109	343.452	6.7	8.2	1	new tree
1	12	46	11	20.5164	341.468	5.9	9.6	1	new tree
1	12	47	1	18.8139	351.997	6.1	7.9	1	new tree
1	12	48	1	17.9693	356.805	5.5	7	1	new tree
1	12	49	1	18.3907	357.83	3.7	5	1	new tree
1	12	50	1	19.0821	357.154	4.8	5.5	1	new tree
1	12	51	1	19.1504	356.368	5.2	6.9	1	new tree
1	12	52	1	19.9514	5.73	7.8	4.5	1	new tree
1	12	53	11	19.8736	357.849	4	7.2	1	new tree
1	12	54	11	20.5679	0.677	3.7	6.2	1	new tree
1	12	55	1	21.2346	1.423	6.4	6.7	1	new tree
1	12	56	11	22.7203	1.963	4.7	7.2	1	new tree
1	12	57	1	20.8953	354.755	3.9	4.5	1	new tree
1	12	58	1	21.6807	350.691	7	7.4	1	new tree
1	12	59	1	23.5233	350.894	8.4	7.8	1	new tree
2	1	10	2	20.0415	32.649	20	13.8	1
2	1	12	11	21.8414	23.453	36.8	26.8	1
2	1	13	1	4.5	18.3	12.3	9.6	1
2	1	14	14	12.9674	34.244	9.9	10.8	1
2	1	15	14	13.0284	33.403	6.6	8.1	1
2	1	16	11	19.1518	23.226	13.3	11.9	1
2	1	17	14	16.766	15.604	10.2	8.9	1
2	1	18	14	16.4753	16.974	8.4	10.9	1
2	1	19	1	24.1098	14.811	15.9	10.9	1
2	1	20	1	22.0631	30.097	18.7	13	1
2	1	21	11	8.8569	15.959	5.6	7.6	1	new tree
2	1	22	14	12.4377	33.201	2	4.3	1	new tree
2	1	23	14	12.6966	33.259	5.6	7.8	1	new tree
2	1	24	11	14.5251	30.167	4	7.2	1	new tree
2	1	25	11	14.806	34.307	7.1	8.8	1	new tree
2	1	26	1	12.7576	14.156	10.8	9.5	1	new tree
2	1	27	14	14.1014	17.1	4.9	7.6	1	new tree
2	1	28	11	14.6837	15.55	4	7	1	new tree
2	1	29	14	16.2233	15.711	4.2	5.9	1	new tree
2	1	30	14	16.2092	14.929	3.4	4.4	1	new tree
2	1	31	14	16.6808	17.682	6.5	8.8	1	new tree
2	1	32	14	17.4373	14.241	2.1	4.1	1	new tree
2	1	33	14	17.6711	10.705	4	5.6	1	new tree
2	1	34	14	17.893	11.072	5.8	7	1	new tree
2	1	35	14	17.9355	10.162	1.8	4	1	new tree
2	1	36	11	21.9828	12.776	3.1	5.7	1	new tree
2	1	37	11	20.8422	18.325	5.9	6.7	1	new tree
2	1	38	11	22.391	19.513	4.2	5.4	1	new tree
2	1	39	11	21.5814	21.514	8.5	8.8	1	new tree
2	1	40	1	20.2571	31.459	7.4	5	1	new tree
2	1	41	11	21.4907	37.581	3.5	5.6	1	new tree
2	1	42	11	23.1978	38.666	2.6	4.8	1	new tree
2	1	43	11	23.9856	34.871	2.9	5	1	new tree
2	1	44	11	24.1494	30.186	4.1	6.8	1	new tree
2	2	2	2	4.9	68.7	17.2	11.4	1
2	2	16	1	18.5967	63.495	28.6	17.6	1
2	2	19	11	22.5183	44.592	40	26.2	1
2	2	20	2	21.4209	66.259	20.5	16.3	1	lean straightens out now
2	2	21	3	21.3649	63.562	25.4	19	1
2	2	23	1	22.1204	54.629	22.2	16	1
2	2	25	11	8.2	52.9	7.6	10	1
2	2	26	11	7.3	41.6	6.9	9.2	1
2	2	27	1	12.1622	43.457	13.5	10.4	1
2	2	28	1	20.9683	53.236	11.8	7.5	1
2	2	29	1	8.8721	58.398	7.7	7.4	1	new tree
2	2	30	11	10.1	56	3	5.1	1	new tree
2	2	31	11	11.5248	49.428	5.4	6.5	1	new tree
2	2	32	11	12.0001	44.535	3	5.3	1	new tree
2	2	33	2	13.0012	46.723	3.8	4.2	1	new tree
2	2	34	14	13.5294	47.262	3	4.8	1	new tree
2	2	35	14	13.4366	48.659	1.9	4.2	1	new tree
2	2	36	11	13.6596	49.695	6.5	8	1	new tree
2	2	37	11	14.1918	40.379	4.4	6.4	1	new tree
2	2	38	11	14.9361	45.054	5.2	6.5	1	new tree
2	2	39	11	14.4112	58.099	2.8	5.1	1	new tree
2	2	40	2	14.5686	63.285	6.9	6.2	1	new tree
2	2	41	11	15.6463	69.062	4.9	6.8	1	new tree
2	2	42	11	17.662	64.441	1.7	4.3	1	new tree
2	2	43	11	18.1148	56.955	3.6	5.5	1	new tree
2	2	44	11	17.0353	42.432	2.9	4.6	1	new tree
2	2	45	1	19.7456	42.387	5.5	4.5	1	new tree
2	2	46	11	20.3019	54.65	4.1	5.5	1	new tree
2	2	47	11	21.3628	60.753	4.3	5.5	1	new tree
2	2	48	11	19.816	67.103	3	4.8	1	new tree
2	2	49	11	23.955	62.684	7.9	9.8	1	new tree
2	2	50	1	22.4822	52.842	6.4	6	1	new tree
2	2	51	11	23.7437	39.704	7.2	7.4	1	new tree
2	3	1	14	6.9	90.1	7	10.1	1
2	3	2	1	8	87.6	9.5	8	1
2	3	3	1	8.3	84.4	24.2	16.2	1
2	3	13	2	17.6425	77.76	17.5	12.9	1
2	3	14	2	17.3937	88.151	23.5	16.3	1
2	3	15	1	18.1763	98.055	10.2	8.2	1
2	3	16	1	18.8806	98.509	10.1	9.1	1
2	3	20	1	21.5452	81.04	9.1	10	1
2	3	21	1	21.692	79.845	6.7	8.3	1
2	3	22	1	22.1276	83.44	9.4	8.7	1
2	3	25	1	21.1839	75.27	10.1	9.5	1
2	3	27	1	22.4152	76.74	10	10.1	1
2	3	28	1	22.5924	79.722	10.5	10.3	1
2	3	29	2	23.6524	83.965	18.7	13.8	1
2	3	32	14	6	97	5.3	8.3	1
2	3	33	14	10	76.3	7	7.8	1
2	3	34	14	10.5	77.7	7.1	12.4	1
2	3	35	14	10.3	76.8	9	9.6	1
2	3	36	14	10.5	77.2	7.4	11.1	1
2	3	37	14	10.6	75.1	7.3	9.6	1
2	3	38	14	11.2	89.4	1.8	7.1	1
2	3	39	14	11.1	90	8	9.7	1
2	3	40	1	20.4969	74.062	8.2	8.8	1
2	3	41	1	22.0729	73.13	9	9.4	1
2	3	42	1	23.4305	76.716	11.9	10.7	1
2	3	44	1	14.4107	90.219	5.3	5.7	1	new tree
2	3	45	11	17.7735	70.79	2.5	4.3	1	new tree
2	3	46	11	16.7379	86.66	2.8	4.9	1	new tree
2	3	47	11	17.334	93.761	3.5	7	1	new tree
2	3	48	11	18.956	90.001	5.4	10.3	1	new tree
2	3	49	11	22.7353	92.982	2.4	6.3	1	new tree
2	3	50	1	23.1884	94.315	9.2	7.1	1	new tree
2	3	51	11	22.7312	92.309	6.7	10.8	1	new tree
2	3	52	11	21.6784	89.881	4.5	8.3	1	new tree
2	3	53	11	21.2699	90.369	6.8	9.4	1	new tree
2	3	54	11	20.6951	84.388	6.3	10.7	1	new tree
2	3	55	1	21.1493	82.025	6.7	7.6	1	new tree
2	3	56	1	20.3109	79.179	8.2	8.4	1	new tree
2	3	57	1	20.9216	77.955	3.5	4.9	1	new tree
2	3	58	1	20.8652	75.616	3.7	4.6	1	new tree
2	3	59	1	22.4587	71.355	3.8	4.2	1	new tree
2	3	60	1	23.0846	75.457	6	5.8	1	new tree
2	3	61	1	22.9691	81.891	5.5	7.1	1	new tree
2	3	62	1	23.3594	80.975	3.6	4.5	1	new tree
2	3	63	1	23.8283	79.992	4.6	5.2	1	new tree
2	3	64	1	23.9306	81.431	7.7	8	1	new tree
2	3	65	11	23.2632	86.365	2.8	4.4	1	new tree
2	4	1	1	3.1	108.1	26.2	17	1
2	4	2	1	5.7	129.2	26	16.8	1
2	4	5	3	8.4	113.7	23.9	14.5	1
2	4	13	3	19.6121	112.363	23.9	13.3	1
2	4	16	3	19.4035	101.941	27.8	16.1	1
2	4	18	1	20.3133	109.947	7.2	6.4	1
2	4	19	1	20.8979	109.459	12.9	7.8	1
2	4	21	1	22.0008	108.19	10.5	9.8	1
2	4	22	1	22.4451	106.41	17.1	12.7	1
2	4	28	14	9.8	111.7	11.5	10.9	1	new tree
2	4	29	11	11.8	118.7	6	7.4	1
2	4	30	14	11.7	100.2	8.7	8.5	1
2	4	31	11	19.1962	104.815	4.2	6.8	1
2	4	32	1	18.4535	107.314	8	7.5	1
2	4	33	11	17.3829	119.328	9.5	10.1	1
2	4	34	11	18.6435	120.732	10.8	10.7	1
2	4	35	11	10.1	120.5	7.1	7.7	1	new tree
2	4	36	1	18.7176	101.351	6.1	7.6	1	new tree
2	4	37	1	18.7188	100.657	3.6	5.6	1	new tree
2	4	38	1	21.4837	102.084	8.7	9.2	1	new tree
2	4	39	1	19.8595	105.783	6	6.9	1	new tree
2	4	40	11	24.0973	121.285	3.2	5.2	1	new tree
2	4	41	1	21.8265	104.665	4	4.5	1	new tree
2	5	1	14	3.9	140.1	13	10.5	1
2	5	2	1	3.9	137	6.2	5.2	1
2	5	15	1	20.5148	133.68	27	12.8	1
2	5	19	2	24.0739	152.214	21.2	14.5	1
2	5	21	1	1.2	132.4	10.7	10.7	1
2	5	22	1	3	139.9	7.5	5.5	1	new tree
2	5	23	1	11.8343	133.864	7.3	5.4	1	new tree
2	5	24	1	18.5878	135.264	5.9	4.9	1	new tree
2	5	25	1	24.2082	146.887	6.9	6.6	1	new tree
2	5	26	1	22.0162	154.598	12.5	8.1	1	new tree
2	5	27	11	19.6653	153.215	8.3	7.9	1	new tree
2	6	2	14	7.6	187.7	10.5	8.9	1
2	6	3	14	7.7	187.3	8.8	9.4	1
2	6	4	14	8.1	188.2	6.4	9.5	1
2	6	5	1	5.4	179.5	9.2	7.8	1	new tree
2	6	6	14	7.5	187.1	5.2	7.8	1	new tree
2	7	11	1	20.4891	218.588	11.6	9.7	1
2	7	12	1	20.7994	217.001	11.4	8.9	1
2	7	13	1	22.7777	219.329	11.1	8	1
2	7	14	1	20.2654	219.568	3.6	4.1	1	new tree
2	7	15	1	20.2976	217.899	8.6	8.6	1	new tree
2	7	16	1	22.8967	218.086	7.6	7.2	1	new tree
2	8	9	2	19.8192	240.835	16.5	13.5	1
2	8	10	3	21.3195	240.357	24	16.8	1
2	8	15	11	24.3474	234.28	44.7	29.1	1
2	8	17	3	21.7857	225.592	26.4	21.5	1
2	8	23	14	9.7	233.1	7.8	9.1	1
2	8	24	14	9.7	231.2	9	8.9	1
2	8	25	11	9.4	228.6	7.7	8.2	1
2	8	26	1	20.7979	226.425	11.7	8.1	1
2	8	27	1	18.8697	247.299	20.1	12.2	1
2	8	28	11	16.8219	237.758	5.7	6.2	1	new tree
2	8	29	11	17.8118	237.536	3	4.8	1	new tree
2	8	30	11	17.8307	237.907	8.2	8	1	new tree
2	8	31	11	18.9622	233.487	7.8	8.1	1	new tree
2	8	32	11	17.9327	228.833	7.7	8.6	1	new tree
2	8	33	1	21.0276	222.537	3.4	4.6	1	new tree
2	8	34	11	20.819	229.834	9.5	10	1	new tree
2	8	35	11	20.1989	237.57	4	6.1	1	new tree
2	8	36	11	21.4567	241.612	3.9	5.5	1	new tree
2	8	38	11	24.2972	238.883	7.5	8	1	new tree
2	8	39	11	23.7855	234.752	6	7.6	1	new tree
2	8	40	11	24.3161	230.467	4	6.2	1	new tree
2	8	41	11	23.3455	229.665	5.8	7.2	1	new tree
2	8	42	1	22.7983	227.374	8.2	6.5	1	new tree
2	8	43	11	23.0963	227.614	6.1	7.3	1	new tree
2	8	44	1	22.3268	220.952	3.4	5.1	1	new tree
2	8	45	1	23.3839	221.357	7.7	7.5	1	new tree
2	8	46	11	23.952	222.217	5.2	5.9	1	new tree
2	8	47	11	23.5793	222.737	3.6	5.7	1	new tree
2	8	48	14	24.0721	225.332	2.1	5	1	new tree
2	8	49	14	23.941	225.974	1.9	5.1	1	new tree
2	8	50	11	23.9614	226.158	2.6	4.7	1	new tree
2	8	51	14	23.9689	226.227	3.2	5.7	1	new tree
2	9	14	1	22.1882	278.64	19.9	10.5	1
2	9	15	14	20.1602	255.578	9.5	11.7	1
2	9	19	14	19.5472	251.412	11.6	11.8	1
2	9	21	1	20.4753	249.683	13.9	12	1
2	9	22	14	21.8433	252.199	10.1	10.7	1
2	9	23	2	22.3243	254.351	24.4	16.7	1
2	9	24	14	17.3963	259.179	10.9	10.7	1
2	9	25	11	8.4	278.9	10	10.1	1
2	9	26	11	9.2	269.4	12.5	9.5	1
2	9	27	1	9.4	273.7	10.2	8.1	1
2	9	28	1	13.2	255.4	13.3	10.9	1
2	9	29	1	13.5	255.2	14.5	11	1
2	9	30	1	14.274	257.99	8.1	9.1	1
2	9	31	1	15.1863	253.814	10.1	8.7	1
2	9	32	1	17.1299	261.818	7.3	8	1
2	9	33	3	15.1929	265.538	11.8	9.3	1
2	9	34	14	14.9024	268.511	6.9	8.8	1
2	9	35	1	15.7684	272.225	9.5	9.9	1
2	9	36	1	16.1626	272.619	10.4	10.2	1
2	9	37	1	17.391	271.191	9.9	9.2	1
2	9	38	1	17.9994	269.821	8.7	9.7	1
2	9	39	1	16.3736	264.634	7.4	9.4	1
2	9	40	1	17.4666	264.585	7.2	8.6	1
2	9	41	1	17.5952	265.443	6.3	8.6	1
2	9	42	1	18.3124	262.744	9	9.8	1
2	9	43	1	18.6147	264.604	11	9.6	1
2	9	44	1	19.0676	270.673	10	9	1
2	9	45	1	20.4964	264.037	14.9	10.5	1
2	9	46	14	20.8708	268.49	8.9	7.8	1
2	9	47	11	23.7477	276.23	7.9	9.9	1
2	9	48	14	21.8312	252.898	7.9	10.3	1
2	9	49	11	23.3166	255.94	5.3	7.8	1
2	9	50	3	9	280.4	9.6	7.5	1	new tree
2	9	51	14	7.9	277.7	3.5	6.5	1	new tree
2	9	52	11	8	274.4	7	7.4	1	new tree
2	9	53	1	11.5873	272.577	9.3	7.2	1	new tree
2	9	54	11	11.6105	269.064	5.9	8.4	1	new tree
2	9	55	14	11.6	259	3	4.8	1	new tree
2	9	56	11	10.7	253.6	4	6.1	1	new tree
2	9	58	1	13.5	259.7	5.1	5.7	1	new tree
2	9	59	14	14.578	268.552	5.1	9	1	new tree
2	9	60	14	14.486	268.398	2.7	6.1	1	new tree
2	9	61	1	16.5344	255.236	3.5	4.4	1	new tree
2	9	62	1	16.7877	267.324	6.1	8.1	1	new tree
2	9	63	1	17.1435	268.71	4.1	5.9	1	new tree
2	9	64	1	17.5599	268.395	4.4	6.9	1	new tree
2	9	65	1	17.6998	269.726	4.1	6.7	1	new tree
2	9	66	1	17.8195	274.167	4.3	5.8	1	new tree
2	9	67	11	19.3995	277.388	4.9	7.1	1	new tree
2	9	68	1	18.3622	273.097	8.3	8.1	1	new tree
2	9	69	11	19.5971	265.525	2.5	5.9	1	new tree
2	9	70	1	18.9784	260.421	7.1	7.6	1	new tree
2	9	71	14	19.0164	251.605	4.1	8	1	new tree
2	9	72	14	19.2454	251.617	4	7.3	1	new tree
2	9	73	1	20.548	259.514	5.9	6.4	1	new tree
2	9	74	11	21.4968	263.547	3.8	7.1	1	new tree
2	9	75	1	21.539	273.28	4.1	5.1	1	new tree
2	9	76	14	20.6608	276.127	1.7	4	1	new tree
2	9	77	11	21.831	275.853	3.3	6.3	1	new tree
2	9	78	11	22.8815	276.706	2.1	4.6	1	new tree
2	9	79	11	23.8288	273.946	6.1	7.3	1	new tree
2	9	80	11	23.4294	272.262	4.7	7.7	1	new tree
2	9	81	11	22.9104	257.118	3.1	6.2	1	new tree
2	10	1	3	2.6	286.5	25.8	14.4	1
2	10	3	1	10	297.2	12.7	11.7	1
2	10	4	1	11	298.7	5.1	6.3	1
2	10	5	1	10.7	300.7	4.4	4.5	1
2	10	6	1	11.6	300.2	27.2	16.8	1
2	10	8	1	12.8	291.9	13.2	9.9	1
2	10	9	1	14.044	301.108	28.2	17.8	1
2	10	21	11	17.6328	281.077	9.1	9.6	1
2	10	22	1	14.7736	305.878	8.9	7.4	1
2	10	23	1	10.5	295.6	3.2	4.2	1	new tree
2	10	24	1	10.2	301.3	4.4	5.1	1	new tree
2	10	25	1	13.8641	306.634	3.8	4.6	1	new tree
2	10	26	1	14.3247	303.836	5.7	5.2	1	new tree
2	10	27	11	14.5495	298.579	4.5	8	1	new tree
2	10	28	1	17.2221	306.401	8.9	8.8	1	new tree
2	10	29	1	18.4519	289.435	4.3	4.3	1	new tree
2	10	30	1	11.1881	287.167	14.4	11.6	1	new tree
2	10	31	11	19.0875	287.208	7.3	8.1	1	new tree
2	10	32	11	19.3344	286.601	7.8	8.2	1	new tree
2	10	33	1	18.8613	306.875	4.6	4.1	1	new tree
2	10	34	11	22.4179	305.213	3.1	5.8	1	new tree
2	10	35	1	22.7451	298.748	9.6	7.8	1	new tree
2	10	36	11	21.4732	294.808	6.4	8.6	1	new tree
2	10	37	1	22.2826	292.534	8.1	7.5	1	new tree
2	10	38	1	21.0999	291.199	5	5.4	1	new tree
2	10	39	11	18.146	280.33	2.8	4.6	1	new tree
2	10	40	1	22.2056	285.153	4.6	4.3	1	new tree
2	10	41	1	22.4363	285.408	3.6	4.3	1	new tree
2	10	42	1	12.1	295.1	5.5	6.5	1	new tree
2	10	43	1	14.2426	277.628	5.2	4.7	1	new tree
2	11	1	14	3	310.5	14.4	12.3	1
2	11	2	1	5.6	308.2	21.9	14.5	1
2	11	5	1	11.6	331.5	21.8	15.8	1
2	11	6	1	12.4	321.9	7.8	7.4	1
2	11	8	1	12.8	318.8	23.8	16.1	1
2	11	12	2	15.6404	309.627	18.2	14.9	1
2	11	13	3	20.6833	314.579	39	21	1
2	11	19	2	24.1412	325.405	20.6	20.2	1
2	11	20	14	23.9585	334.181	13.6	14.3	1	double checked height
2	11	21	11	23.9949	317.06	5.1	7.2	1
2	11	24	14	9.5	331.1	6	8.8	1	new tree
2	11	25	1	10.7	337.1	6.5	7.6	1	new tree
2	11	26	1	20.0451	313.438	9.2	8.4	1	new tree
2	11	27	1	21.7673	320.646	7.4	7.8	1	new tree
2	11	28	11	21.8026	325.921	3.5	6.4	1	new tree
2	11	29	1	22.7895	329.541	5.3	4.9	1	new tree
2	11	30	1	23.2846	320.596	9	8.6	1	new tree
2	11	31	11	24.272	318.381	3.1	5.9	1	new tree
2	11	32	1	23.3993	316.446	6.8	6.4	1	new tree
2	11	33	11	23.2366	312.779	4.1	6	1	new tree
2	11	34	1	13	332.7	5.2	6.4	1	new tree
2	12	3	3	12.7	358.3	35.6	22.3	1
2	12	6	1	14.3951	359.805	24.3	13.6	1
2	12	8	11	19.8	348.7	37.9	26.6	1
2	12	17	11	8.2	343.8	6.6	8.6	1
2	12	18	1	10.2	2.7	15.2	11.7	1
2	12	19	14	12.3	342.4	4.5	5.7	1	new tree
2	12	20	14	12.4	343	8.3	9.5	1
2	12	21	1	13.9	341.7	14.1	9.9	1
2	12	22	1	18.1524	341.691	12.7	12	1
2	12	23	1	18.6811	340.784	16.5	12.1	1
2	12	24	14	19.3344	3.292	10.3	10.2	1
2	12	25	14	22.1978	0.135	6.6	8.8	1
2	12	26	14	22.1329	359.751	7.3	11	1
2	12	27	14	22.3425	359.715	8.3	11	1
2	12	28	14	22.5328	359.878	8.6	11.6	1
2	12	29	1	8.1	3.1	11.9	8.5	1	new tree
2	12	30	14	7.6	352.9	3	6.6	1	new tree
2	12	31	11	8.8	342.2	3.9	7	1	new tree
2	12	32	11	9.4	339.4	1.9	4.1	1	new tree
2	12	34	14	15.3776	351.356	3.2	5.3	1	new tree
2	12	35	14	19.0427	3.682	5.5	5.7	1	new tree
2	12	36	2	23.2638	5.167	9	7.4	1	new tree
2	12	37	1	23.9028	358.194	7.3	7.6	1	new tree
2	12	38	14	15.2623	351.663	4.7	7	1	new tree
3	1	6	2	9.9996	10.565	16.4	9.2	1
3	1	27	11	2.5	43.2	6.2	8.8	1
3	1	28	11	4.9	36.4	9.3	9.9	1
3	1	29	11	7.3	17.6	11.7	10.6	1
3	1	30	1	8.5	32.5	13.5	9.1	1
3	1	31	11	12.8568	33.004	9.5	10	1
3	1	32	11	12.6	22.9	8.9	9.5	1
3	1	33	11	15.2	14.8	8.7	9.6	1
3	1	34	11	16.5136	29.569	13.4	11.3	1
3	1	35	11	19.7446	33.93	11.5	11.7	1
3	1	36	11	20.1067	37.898	11.6	12.4	1
3	1	37	1	21.5405	27.184	12.7	8.5	1
3	1	38	11	18.6742	24.307	7.9	10.6	1
3	1	39	11	17.5995	21.514	9.9	10.2	1
3	1	40	11	19.1913	22.342	9	9.6	1
3	1	41	11	20.5797	13.043	8.9	10.6	1
3	1	42	1	23.6	15.2	12.1	9.1	1
3	1	43	1	23.8	15	9.6	9.9	1
3	1	44	11	23.7227	18.25	8.6	9.9	1
3	1	45	1	21.7746	24.746	12.1	10.3	1
3	1	46	1	21.4457	38.235	11.4	7.6	1
3	1	47	1	22.0885	37.276	7.6	7.5	1
3	1	48	1	22.8183	37.709	9	8.2	1
3	1	49	11	21.6531	30.077	5.9	8.6	1
3	1	50	11	1	9	5	7.9	1	new tree
3	1	51	11	1.8	7.5	4.9	8	1	new tree
3	1	52	11	2.5	17.3	3.3	7.4	1	new tree
3	1	53	11	3	7.7	4.5	7.2	1	new tree
3	1	54	11	4.4	21.3	6.8	9.5	1	new tree
3	1	55	11	5.7	25.9	5.4	7.8	1	new tree
3	1	56	11	5.7	21.8	5.2	7.9	1	new tree
3	1	57	11	6.8	24.5	4.8	6.3	1	new tree
3	1	58	11	6.1	38.3	2.8	5.3	2	dead now
3	1	59	11	7	30.4	5.1	7.7	1	new tree
3	1	60	11	7.2	39.1	3.2	5.9	1	new tree
3	1	61	11	7.6	25.7	2.5	4.7	1	new tree
3	1	62	11	8.1	15.8	4.1	6	1	new tree
3	1	63	3	8.6477	11.063	7.2	6.6	1	new tree
3	1	64	1	7.8	31.5	5.8	5.5	1	new tree
3	1	65	1	7.6	34.2	6.7	5.5	1	new tree
3	1	66	1	8.4	39.4	8.5	6.2	1	new tree
3	1	67	11	8.6	37.1	2.8	5.6	1	new tree
3	1	68	1	8.9	38.5	5.3	4.7	1	new tree
3	1	69	11	9.8	23.9	4.5	7.5	1	new tree
3	1	70	11	10.4	17	3	5.9	1	new tree
3	1	71	11	11.4	13.2	4.4	6.9	1	new tree
3	1	72	11	11	25.3	6.9	8.5	1	new tree
3	1	73	11	13.0049	32.062	5.2	8.6	1	new tree
3	1	74	11	13.3	26.6	3.8	6.6	1	new tree
3	1	75	11	12.8	23.1	6.9	8.8	1	new tree
3	1	76	11	13.5	19.1	5.3	7.8	1	new tree
3	1	77	11	13.7	20.9	5.7	7.7	1	new tree
3	1	78	11	15.19	34.06	6.5	8	1	new tree
3	1	79	11	15.1	18.8	5.4	7.6	1	new tree
3	1	80	11	15.3945	17.688	3.3	5.5	1	new tree
3	1	81	11	16.078	9.141	3.8	6.4	1	new tree
3	1	82	11	16.6186	12.095	7.2	9.3	1	new tree
3	1	83	1	16.2382	13.454	6.3	5.6	1	new tree
3	1	84	11	16.1981	18.411	3.6	5.9	1	new tree
3	1	85	11	16.6942	21.412	4.1	6.9	1	new tree
3	1	86	11	16.4848	25.969	4.4	7.2	1	new tree
3	1	87	11	16.9634	34.636	4.5	6.7	1	new tree
3	1	88	11	18.1187	32.422	5.8	8.1	1	new tree
3	1	89	11	17.4	29.5	3.6	5.8	2	dead now
3	1	90	11	17.4284	27.252	3.7	6.8	1	new tree
3	1	91	1	17.0477	18.881	4.6	4.3	1	new tree
3	1	92	1	17.3129	17.96	6.8	6.2	1	new tree
3	1	93	11	17.8085	17.888	2.4	5	1	new tree
3	1	94	1	17.4453	11.295	4.1	4.7	1	new tree
3	1	95	11	18.7245	12.691	3.3	5.3	1	new tree
3	1	96	11	20.1537	14.917	4.2	6.7	1	new tree
3	1	97	11	19.3572	17.401	1.9	4	1	new tree
3	1	98	11	19.3501	18.073	2.7	4.5	1	new tree
3	1	99	11	19.0402	18.966	4.5	7	1	new tree
3	1	100	11	18.0625	19.173	3.2	5.8	1	new tree
3	1	101	11	17.9816	23.633	3.9	6.4	1	new tree
3	1	102	11	18.2049	26.959	6.3	9.5	1	new tree
3	1	103	11	18.8955	29.46	4	6.2	1	new tree
3	1	104	11	18.8598	34.632	4.2	6.4	1	new tree
3	1	105	11	18.8998	22.996	9.7	10.5	1	new tree
3	1	106	11	18.9847	22.124	8.2	9.9	1	new tree
3	1	107	1	19.1468	24.966	6.1	5.9	1	new tree
3	1	108	11	19.4	23.117	3.3	4.4	1	new tree
3	1	109	1	20.2	22	2.9	4.6	1	new tree
3	1	110	1	18.9417	21.156	3.5	4.4	1	new tree
3	1	111	11	19.5815	24.259	7.9	9.6	1	new tree
3	1	112	11	19.8495	21.807	5.8	8.2	1	new tree
3	1	113	1	19.8316	20.798	7.7	6.2	1	new tree
3	1	114	11	20.3689	13.695	8.3	10	1	new tree
3	1	115	11	20.3	15.7	7.2	4.9	2	dead now
3	1	116	11	21.2107	13.086	2.4	4.2	1	new tree
3	1	117	11	24.9941	6.448	6.5	9	1	new tree
3	1	118	1	20.5443	15.878	3.7	4.7	1	new tree
3	1	120	1	20.5062	17.941	4.2	4.7	1	new tree
3	1	121	1	20.9057	17.766	3.1	4	1	new tree
3	1	122	11	20.4738	13.643	2.5	5.4	1	new tree
3	1	123	11	21.3892	29.664	5.9	9.4	1	new tree
3	1	124	11	21.6964	29.736	3.6	7.6	1	new tree
3	1	125	11	22.2321	30.497	5.8	8	1	new tree
3	1	126	14	22.1976	32.9	6.6	8.3	1	new tree
3	1	127	11	23.3149	33.562	5.1	8.2	1	new tree
3	1	128	11	22.5072	27.143	8.1	9.9	1	new tree
3	1	129	11	22.0846	26.689	7.4	10.5	1	new tree
3	1	130	11	22.3929	26.619	8.1	10.5	1	new tree
3	1	131	11	22.3577	27.154	3.6	6.6	1	new tree
3	1	132	11	22.2553	20.85	4.5	7.5	1	new tree
3	1	133	11	22.2217	18.591	6	9	1	new tree
3	1	134	1	22.6929	19.523	3.4	4	1	new tree
3	1	135	1	22.8	19	3.6	4	1	new tree
3	1	136	11	22.9745	13.435	3.3	6.2	1	new tree
3	2	3	3	5.3	74.9	21.6	12.4	1
3	2	18	11	4.9832	58.176	6.2	9.7	1
3	2	19	11	8.6941	42.073	8.6	9.6	1
3	2	20	1	13.1	54.4	15	10.4	1
3	2	21	11	13.8762	39.925	7.5	8.8	1
3	2	22	11	16.4967	51.595	8.5	9.9	1
3	2	23	11	16.2	64.1	10.8	10.9	1
3	2	24	11	17	63.8	10.3	11.2	1
3	2	25	11	20.2973	52.093	7.4	9.4	1
3	2	26	11	21.3306	47.011	7.4	9.2	1
3	2	27	11	19.6589	41.293	10	13	1
3	2	28	11	20.7975	38.492	13.7	11.9	1
3	2	29	11	18.4775	42.113	9.5	11.2	1
3	2	30	11	19.2226	69.921	8.7	10.1	1
3	2	31	11	24.3546	67.7	9.5	11.8	1
3	2	32	11	22.2925	64.624	11.8	11.1	1
3	2	33	11	21.1606	56.369	8.9	10.8	1
3	2	34	11	1.8	59	4.9	9.5	1	new tree
3	2	35	11	5.0367	57.109	5.3	9.7	1	new tree
3	2	36	11	5	48.5	3.1	5.7	1	new tree
3	2	37	11	6	41.4	6.8	7.8	1	new tree
3	2	38	11	6.1611	40.463	3.3	5.6	1	new tree
3	2	39	11	6	63	3.7	6.5	1	new tree
3	2	40	11	7.4	71.9	2.9	4.6	2	dead now
3	2	41	11	6.9	62.6	4.2	6.6	1	new tree
3	2	42	11	9.3	49.9	4.7	7.5	1	new tree
3	2	43	11	9.9	50	7.1	8.4	1	new tree
3	2	44	11	9.4	71.6	6.2	7.6	1	new tree
3	2	45	11	10.2	67.2	7.1	9	1	new tree
3	2	46	11	10.5	68.3	6.5	7.5	1	new tree
3	2	47	11	10.5	69.7	3.2	4.1	2	dead now
3	2	48	11	11.6	68	3.4	5.6	1	new tree
3	2	49	11	11.1	52.2	2.4	4.2	1	new tree
3	2	50	11	11.344	40.123	3.1	5.2	1	new tree
3	2	51	11	12	51.1	3.5	6.5	1	new tree
3	2	52	11	14.4076	67.86	7.8	10	1	new tree
3	2	53	11	15.1	48.2	5.9	7	1	new tree
3	2	54	11	15.4	50.8	2.2	5	2	dead now
3	2	55	11	15.5966	44.817	7.9	9.7	1	new tree
3	2	56	11	16.6262	45.675	2.9	5.3	1	new tree
3	2	58	11	17.2155	43.839	7.8	10	1	new tree
3	2	60	11	17.6	47.6	3.3	5.3	2	dead now
3	2	61	11	16.5754	49.882	5	6.1	1	new tree
3	2	62	11	17.3	48.8	5	8.6	1	new tree
3	2	63	11	17.5	49.4	4.7	7.8	1	new tree
3	2	64	11	17.2473	56.792	6.1	7.8	1	new tree
3	2	65	11	16.2046	60.03	5.6	9.1	1	new tree
3	2	66	11	17.1642	61.246	7.2	9.9	1	new tree
3	2	67	11	17.5	62.4	4.7	6.7	1	new tree
3	2	68	11	17.5216	66.87	7.6	9.3	1	new tree
3	2	69	11	17.4274	66.98	7.5	9.8	1	new tree
3	2	70	11	19	69.2	6.3	9.7	1	new tree
3	2	71	11	16.8	57.9	4.7	6.5	1	new tree
3	2	72	11	18.6064	51.841	12.1	11.9	1	new tree
3	2	73	11	18.9301	47.92	8.6	10.2	1	new tree
3	2	74	11	18.6971	45.933	5.1	8.5	1	new tree
3	2	75	11	18.3	44.2	3.1	4.4	2	dead now
3	2	76	11	18.4928	39.277	3.6	6.5	1	new tree
3	2	77	1	19.6661	40.829	6.6	6.5	1	new tree
3	2	78	11	20.8407	45.274	6	8.3	1	new tree
3	2	79	11	20.9816	50.354	5.8	8.5	1	new tree
3	2	80	11	21.7793	51.613	11.4	10.9	1	new tree
3	2	81	11	20.8765	55.96	9.5	10.6	1	new tree
3	2	82	11	22.2159	57.676	4.9	5.9	1	new tree
3	2	83	11	20.086	56.511	5	7.5	1	new tree
3	2	85	11	20.5395	59.435	5.8	4.9	1	new tree
3	2	86	11	20.0469	63.93	4.6	6.8	1	new tree
3	2	87	11	20.888	63.016	5.6	7.9	1	new tree
3	2	88	11	22.2202	69.221	5.7	9.7	1	new tree
3	2	89	11	22.0895	64.651	4.7	7	1	new tree
3	2	90	11	22.9943	68.614	7.8	10.3	1	new tree
3	2	91	11	22.0891	40.963	5.6	7.3	1	new tree
3	2	92	11	23.2666	47.709	7.9	9.7	1	new tree
3	2	93	11	22.6953	42.673	5	6.9	1	new tree
3	2	94	11	23.4508	45.237	9	10.3	1	new tree
3	3	13	1	19.4496	79.645	24.7	13.1	1
3	3	16	11	5.6	93.9	7.7	11.7	1
3	3	17	11	9.9	86.4	7.5	8.3	1
3	3	18	11	10.6	82.8	12.6	11.1	1
3	3	19	11	14	72.2	10.3	10.6	1
3	3	20	11	12.7	79.1	10	10.1	1
3	3	21	11	17.5269	71.827	9.5	9.7	1
3	3	22	11	19.0998	85.767	8.5	9.7	1
3	3	23	11	19.5336	92.584	8.6	9.6	1
3	3	24	11	20.4	96.3	12.8	12.6	1
3	3	25	11	22.2373	100.626	15.2	12.4	1
3	3	26	1	24.1995	96.864	13.2	9.7	1
3	3	27	11	22.8971	88.933	10.3	9.4	1
3	3	28	11	22.3043	72.652	12.8	11.9	1
3	3	29	1	23.1768	71.194	14.9	10	1
3	3	30	11	23.36	77.122	8.6	9.6	1
3	3	31	11	3.6	106.7	3.8	6.8	1	new tree
3	3	32	11	4.6	104	2.6	4.8	2	dead now
3	3	33	11	4.9	102	2.7	5.6	1	new tree
3	3	34	11	5.7	102.2	6.6	10.2	1	new tree
3	3	35	11	6.3	87.6	8.3	10.1	1	new tree
3	3	36	11	6.7	89.6	3.6	7	1	new tree
3	3	37	1	7.3	101	7.1	6.7	1	new tree
3	3	38	11	8.4	91.6	6.5	9.2	1	new tree
3	3	39	11	8.3482	99.771	5.8	9.1	1	new tree
3	3	40	11	9.6466	75.02	6.6	9.5	1	new tree
3	3	41	11	10.1	73	6.7	9.2	1	new tree
3	3	42	11	10.4	81.2	4.2	6.3	1	new tree
3	3	43	11	10.9646	88.483	6	7.9	1	new tree
3	3	44	11	12	81.3	8.3	9.8	1	new tree
3	3	45	11	12.9	80.7	3.6	6.6	1	new tree
3	3	46	11	12.8889	79.689	4.4	7.2	1	new tree
3	3	47	11	13.5601	75.367	3.1	5.5	1	new tree
3	3	48	11	13.9774	73.532	3.9	5.7	1	new tree
3	3	49	11	14.7	69.9	7.6	9.8	1	new tree
3	3	50	11	14.9005	73.999	6.2	9.3	1	new tree
3	3	51	11	14.4	77.6	8.1	10.5	1	new tree
3	3	52	11	14.3	80	7.3	10.1	1	new tree
3	3	53	11	14.3	80.4	4.9	8.2	1	new tree
3	3	54	11	13.3	88.7	4.9	7.7	1	new tree
3	3	55	11	13.3	91.8	3.3	6.3	1	new tree
3	3	56	11	13.8	100.7	10.1	9.4	1	new tree
3	3	57	11	19.2555	74.152	7.3	8.5	1	new tree
3	3	58	11	14.2	91.1	6.4	7.3	1	new tree
3	3	59	11	14.5205	80.761	6.9	8.6	1	new tree
3	3	60	11	15.6602	74.241	7.4	10.1	1	new tree
3	3	61	11	17	78.3	6.5	9.7	1	new tree
3	3	62	11	14.6883	95.32	5.7	7.2	1	new tree
3	3	63	11	16.9655	101.439	2.9	5.9	1	new tree
3	3	64	11	18.4	97.3	6.4	7.6	1	new tree
3	3	65	11	19.0727	101.837	12.7	13.1	1	new tree
3	3	66	11	19.5	83.7	4.7	8.6	1	new tree
3	3	67	11	19.2632	74.196	4.9	10	1	new tree
3	3	68	11	19.3	72.6	4.2	7.6	1	new tree
3	3	69	11	20.1761	91.018	6.3	8.5	1	new tree
3	3	70	11	21.0426	100.326	3.4	6.1	1	new tree
3	3	71	11	21.5308	92.241	4.8	9	1	new tree
3	3	72	11	22.3752	93.896	4.3	6.6	1	new tree
3	3	73	11	22.4604	93.206	5.6	8.2	1	new tree
3	3	74	11	22.4922	91.049	3.7	7.8	1	new tree
3	3	75	11	21.1958	89.223	5.2	8.9	1	new tree
3	3	76	11	21.4555	90.345	6.8	10.2	1	new tree
3	3	77	11	21.9164	89.47	10.4	11	1	new tree
3	3	78	11	22.1315	91.224	2.3	5	2	dead now
3	3	79	11	22.3519	88.227	3.7	6.4	1	new tree
3	3	80	13	23.9661	83.854	6.6	9.4	1	new tree
3	3	81	11	23.2844	98.609	8.1	9.3	1	new tree
3	3	82	11	24.0912	97.171	4.9	7.4	1	new tree
3	3	83	11	2.1	98.5	4.3	8.1	1	new tree
3	4	1	1	1.6	151.6	34.3	20	1
3	4	2	2	5.5	123.7	17.4	13.2	1
3	4	3	1	7.2	122	26.9	16	1
3	4	7	1	12.5	127.8	13.8	10.1	1
3	4	9	3	14.4	120	26.1	12.2	1
3	4	16	14	20.1	102.8	9	9.1	1
3	4	18	14	20.4	101.3	9	10.2	1
3	4	28	11	3.8	130.4	5.3	8.8	1
3	4	29	11	8.6	113.2	7.8	11	1
3	4	30	11	11.1	126.4	8.9	10.3	1
3	4	31	11	16.3	112.6	13.2	11.7	1
3	4	32	11	19.1	113.9	10	12.4	1
3	4	33	11	18.8	103.7	13.8	12.1	1
3	4	34	11	21.574	106.076	13.1	11.5	1
3	4	35	1	22.6863	108.96	7.9	7.1	1	old tag 35
3	4	36	11	23.8	118	10.9	10.2	1
3	4	37	11	21.0414	129.513	8.8	9.6	1
3	4	38	11	19.9175	132.632	8.1	9.4	1
3	4	39	11	17	132.1	9.2	11.9	1
3	4	40	11	13.9	131	9.9	11.4	1
3	4	41	11	2.7	107.7	3	6.1	1	new tree
3	4	42	11	8.7	114.2	4.4	8.4	1	new tree
3	4	43	11	9.2	114.5	6.9	9.7	1	new tree
3	4	44	11	10.3	106.2	5.6	8.6	1	new tree
3	4	45	11	13.9	109.4	6	9.4	1	new tree
3	4	46	11	14.5	109	6	8.6	1	new tree
3	4	47	11	15.4	117.8	4.6	6.9	1	new tree
3	4	48	11	14.9553	128.286	6.1	9.6	1	new tree
3	4	49	11	15.5	132.5	3.8	7.4	1	new tree
3	4	50	11	15.5	134	4	8.4	1	new tree
3	4	51	11	17.5	129.7	7.5	9	1	new tree
3	4	52	11	17.9	116.7	8.6	9.7	1	new tree
3	4	53	11	18.8	113.9	3.9	7.4	1	new tree
3	4	54	11	17	109.2	7.5	8.4	1	new tree
3	4	55	11	17.3	103.2	6	8.7	1	new tree
3	4	56	11	20	111.8	4.1	7	1	new tree
3	4	57	11	20.9	105.2	5.3	8.2	1	new tree
3	4	58	11	18.9057	120.307	7.9	10.7	1	new tree
3	4	59	11	19.6	125.3	5.4	8.4	1	new tree
3	4	60	11	18.6675	127.613	3.8	7.1	1	new tree
3	4	61	11	23.1221	103.023	6.7	6.6	1	new tree
3	4	62	11	23.6805	106.118	6.6	8.3	1	new tree
3	4	64	11	20.1518	130.267	6.5	9.8	1	new tree
3	4	65	11	22.5	109.4	6	7.5	1	new tree
3	4	66	11	20.893	129.91	8.9	10.2	1	new tree
3	4	67	11	21.4976	113.276	6.3	9.3	1	new tree
3	4	68	11	21.3483	114.492	6.5	9.4	1	new tree
3	4	69	11	20.513	121.29	8	9.4	1	new tree
3	4	70	11	22.2	117.2	6.4	9.3	1	new tree
3	4	72	11	22.555	132.571	7.2	8.5	1	new tree
3	4	73	1	22.3627	133.126	4	5.1	1	new tree
3	4	74	11	23.2	111.6	5.5	8.3	1	new tree
3	4	75	11	23.4	109.4	7.6	9.7	1	new tree
3	4	76	11	23.6	112.4	4.6	8.2	1	new tree
3	4	77	11	23.4022	129.916	5.9	8.9	1	new tree
3	4	78	11	23.775	130.737	5.8	9.1	1	new tree
3	4	1200	11	15.3	133.3	7.3	10.5	1
3	5	3	1	14.5271	147.366	9.4	10.1	1
3	5	4	1	14.8786	149.88	20.7	14.5	1
3	5	8	1	16.0378	147.432	5.9	8.5	1
3	5	9	1	15.8876	145.664	4.1	4.2	1
3	5	10	1	16.3948	145.738	6.1	8.8	1
3	5	11	1	17.5	137.3	19	12.9	1
3	5	12	1	16.7941	146.204	14.8	12.3	1
3	5	13	1	17.6139	141.258	11.3	10.2	1
3	5	14	1	17.0291	149.119	8.9	10.2	1
3	5	15	1	17.1	143.2	7.7	7.8	1
3	5	23	11	3.9	159.1	8.9	10.4	1
3	5	24	11	7.8	141.5	10.9	11.7	1
3	5	25	1	15.985	154.314	7.2	7.7	1
3	5	26	1	15.4193	151.648	5	5.9	1
3	5	27	1	14.3294	153.177	8.3	8.3	1
3	5	28	1	15.4965	149.591	5	4.7	1
3	5	29	1	17.88	148.278	5.9	7.3	1
3	5	30	1	18.2527	151.286	6.8	6.9	1
3	5	31	1	17.4839	146.386	4.2	5.4	1
3	5	32	1	9.8	139	13.4	11.2	1
3	5	33	11	11.2	158.3	9.4	13.1	1
3	5	34	11	12.8	140.4	13.1	11.6	1
3	5	36	11	14.3865	158.729	8.2	10.1	1
3	5	37	11	18.4381	161.907	11.5	12.2	1
3	5	38	11	18.3344	150.58	11.8	12	1
3	5	39	11	23.0293	145.835	12.4	11.7	1
3	5	40	11	23.9764	155.55	8.6	10	1
3	5	41	11	23.3	159.4	7.7	10.4	1
3	5	42	11	19.7285	157.148	8.8	11.3	1
3	5	43	11	3.4757	161.033	3.9	6.7	1	new tree
3	5	44	11	3.5283	165.097	4.4	7.5	1	new tree
3	5	45	11	5.2	162	6	8.1	1	new tree
3	5	46	11	5.8	142.3	5.6	10.2	1	new tree
3	5	47	11	4.9665	179.445	2.7	5.7	2	dead now
3	5	48	11	6.787	147.757	4.1	7.4	1	new tree
3	5	49	11	8.8	144	4.9	8.5	1	new tree
3	5	50	11	9.2	140.4	4.3	8.3	1	new tree
3	5	51	11	10.3	158.3	6.3	9.6	1	new tree
3	5	52	11	10.9735	161.336	3.7	6.4	1	new tree
3	5	53	11	10.4	137.7	4.8	9	1	new tree
3	5	54	11	11.7419	155.609	5.5	8.2	1	new tree
3	5	55	11	12.4303	149.69	8.2	12.5	1	new tree
3	5	56	11	13.8011	141.209	7.2	10.8	1	new tree
3	5	57	11	13.7345	163.317	7.9	10.8	1	new tree
3	5	58	11	16	157.6	6.1	9.8	1	new tree
3	5	59	1	14	145.7	3.5	4	1	new tree
3	5	60	1	15.6993	153.402	3.5	4.6	1	new tree
3	5	61	11	16.3	158.5	6.3	10.8	1	new tree
3	5	62	1	14.3668	147.938	2.9	4	1	new tree
3	5	63	11	16.4007	152.783	7.3	10.5	1	new tree
3	5	64	11	17.7	160	8.8	11.1	1	new tree
3	5	65	1	16.4106	156.92	3.9	4	1	new tree
3	5	66	11	17.6429	155.707	3.1	4.9	1	new tree
3	5	67	1	17.2093	152.752	6.7	6.1	1	new tree
3	5	68	11	18.8363	154.85	3.7	6.2	2	dead now
3	5	69	11	18.636	138.674	8.4	10.9	1	new tree
3	5	70	11	19.566	138.71	5.5	7.7	1	new tree
3	5	71	11	19.4187	142.409	4.2	8.8	1	new tree
3	5	72	11	18.4366	148.936	8.1	12.3	1	new tree
3	5	74	11	19.099	162.118	4.2	6.8	1	new tree
3	5	75	11	20.2084	158.794	7.1	10.6	1	new tree
3	5	76	11	21.059	145.737	8.8	10.5	1	new tree
3	5	77	11	21.5511	152.178	4.6	7.6	1	new tree
3	5	78	11	22.1347	151.109	7.4	10	1	new tree
3	5	79	11	20.8666	137.937	7.3	10.3	1	new tree
3	5	80	11	21.4095	135.791	8	10.6	1	new tree
3	5	81	11	21.9022	142.167	5.6	9.9	1	new tree
3	5	82	11	22.0676	154.716	7	10	1	new tree
3	5	83	11	21.3695	157.327	5.5	9.3	1	new tree
3	5	84	11	21.3	160.1	5.2	9.1	1	new tree
3	5	85	11	22.4042	162.034	4.9	8.5	1	new tree
3	5	86	11	22.371	158.616	5.9	10	1	new tree
3	5	87	11	23.4475	148.63	4.1	7.1	1	new tree
3	5	88	1	23.415	135.259	7.2	7.6	1	new tree
3	5	89	1	23.8043	136.406	2.9	4	1	new tree
3	5	90	1	23.9262	135.947	8.8	8.1	1	new tree
3	5	91	1	24.3691	135.718	4.6	5.5	1	new tree
3	5	92	11	24.9005	135.728	5.8	9.1	1	new tree
3	5	93	11	24.2535	138.432	7.6	9.4	1	new tree
3	5	94	11	25.2	144	6.9	10.1	1	new tree
3	5	95	11	24.2319	144.625	6.5	9.6	1	new tree
3	5	96	11	24.4566	146.383	7	10.2	1	new tree
3	5	97	11	24.4423	153.517	5.2	8.6	1	new tree
3	5	98	11	24.8253	155.626	6	8	1	new tree
3	5	100	11	23.9155	157.58	3.5	7.1	1	new tree
3	5	101	11	24.1527	156.65	3	5.5	2	dead now
3	5	102	1	18.1759	148.912	5.5	7.3	1	new tree
3	6	2	14	6.8	164.9	14.7	11	1
3	6	3	1	10.9	179.8	35.2	18.5	1
3	6	13	2	21.9842	164.618	22.7	15.3	1
3	6	14	11	6.3	182.9	5.1	8.8	1
3	6	15	11	13.2	186.1	8.3	10	1
3	6	16	11	13.5886	177.72	7.3	9.5	1
3	6	17	11	14.6682	174.491	10.7	11.2	1
3	6	18	11	18.6	169.6	10.3	11.4	1
3	6	19	11	16.9739	174.845	6.7	10.4	1
3	6	20	11	17.5575	182.061	9.7	11.6	1
3	6	21	11	17.8	189	12	11	1
3	6	22	11	21.1111	182.062	8.6	10	1
3	6	23	11	23.0823	167.752	8.7	11.1	1
3	6	24	11	23.6292	164.897	11.3	11.9	1
3	6	25	11	24.8764	167.392	9.9	11	1
3	6	26	11	23.588	183.022	7.3	10.2	1
3	6	27	11	22.8	191.5	12.8	11.8	1
3	6	28	11	2.9	195	3.6	6.5	1	new tree
3	6	29	11	4.1	177.2	4.1	8.4	1	new tree
3	6	30	11	4.5	171.3	2.8	5.9	1	new tree
3	6	31	11	6.5	174.1	5.2	10.5	1	new tree
3	6	32	14	7	163.4	2.5	5	1	new tree
3	6	33	1	10.8	179.2	3.2	4.2	1	new tree
3	6	34	11	12.9	182.1	4.3	8	1	new tree
3	6	35	11	12.4	187.8	5.3	9.7	1	new tree
3	6	36	11	14.6919	184.053	6.2	9.6	1	new tree
3	6	37	11	15.1	189.5	7.4	9.8	1	new tree
3	6	38	11	15.3	184.1	7.9	10.3	1	new tree
3	6	39	11	15.3	190.2	3.9	7.6	1	new tree
3	6	40	11	15.4354	178.972	3.8	7.2	1	new tree
3	6	41	11	14.8	173.2	5.2	7.6	1	new tree
3	6	42	11	15.7	173.1	5.1	8.5	1	new tree
3	6	43	11	16.6642	179.565	5.3	9	1	new tree
3	6	44	11	17	182.4	3.9	8.9	1	new tree
3	6	45	11	15.5702	164.832	4.3	7.5	1	new tree
3	6	46	11	15.7281	165.101	5.6	9.5	1	new tree
3	6	47	11	17.2	186.7	4.1	9.7	1	new tree
3	6	48	11	17.8471	184.755	4.7	7.2	1	new tree
3	6	49	11	16.1864	174.231	7.5	10.5	1	new tree
3	6	50	11	19.4	187.9	9.2	10.7	1	new tree
3	6	52	11	19.2	181.7	6.8	9.6	1	new tree
3	6	53	11	18.5104	178.594	7.2	9.5	1	new tree
3	6	54	11	17.5	178.5	8.4	11.4	1	new tree
3	6	55	11	17.5451	175.807	4.9	6.8	1	new tree
3	6	56	11	17.4845	167.414	5.7	9.8	1	new tree
3	6	57	11	17.5964	167.53	9.6	10.9	1	new tree
3	6	58	11	18.8	170.3	5.4	8.5	1	new tree
3	6	59	11	17.6254	163.616	4.3	7.7	1	new tree
3	6	60	11	20.1459	162.506	3.4	6.6	1	new tree
3	6	61	11	19.2202	165.916	7.9	10.7	1	new tree
3	6	62	11	19.2377	167.626	4.6	7.9	1	new tree
3	6	63	11	20.1891	174.448	7.9	9.5	1	new tree
3	6	64	11	21	178	6.4	8.9	1	new tree
3	6	65	11	20.9382	184.854	5.8	8.9	1	new tree
3	6	66	11	21.0691	167.793	4.8	8.8	1	new tree
3	6	67	11	21.3664	167.684	5.6	9.6	1	new tree
3	6	68	11	22.1189	177.235	8.7	10.1	1	new tree
3	6	69	11	21.5	204.4	5.5	7.5	2	dead now
3	6	70	11	22.4272	168.951	7.4	9.8	1	new tree
3	6	71	11	22.2815	167.85	5	8.1	1	new tree
3	6	72	11	24.2229	163.28	7.8	10.2	1	new tree
3	6	73	11	24.3008	164.343	5.8	9.6	1	new tree
3	6	74	11	22.95	169.597	6.7	8.8	1	new tree
3	6	76	11	24.2132	179.808	5.1	9.1	1	new tree
3	6	77	11	24.2333	168.943	4.8	7.6	1	new tree
3	6	78	11	23.1583	169.878	3.3	5.2	1	new tree
3	6	79	11	24.2889	186.477	4.1	8	1	new tree
3	6	81	11	24.8172	182.92	11.3	12.3	1	new tree
3	7	4	2	8.5	193.5	17.6	11.2	1
3	7	11	2	19.5308	207.346	17.5	11.3	1
3	7	15	1	23.1493	208.368	34.7	20.1	1
3	7	21	11	5.8	207.1	7	8.9	1
3	7	22	11	9.7	210.6	8.7	9.9	1
3	7	23	11	11.9	214	7.6	9.5	1
3	7	24	11	12.9	208	8.8	10.2	1
3	7	25	11	15.9528	208.542	15.4	13	1
3	7	26	14	16.4	202	7.2	10	1
3	7	27	11	17.7112	208.844	11.5	11.9	1
3	7	28	11	20.9019	210.237	13.7	12.4	1
3	7	29	1	22.4594	210.531	8.6	12.3	1
3	7	30	1	23.1486	211.117	6.3	6.2	1
3	7	31	1	24.1033	208.261	5.8	5.7	1
3	7	32	11	24.8	202.1	10.8	12.5	1
3	7	33	11	20.6128	205.083	11.8	13.3	1
3	7	34	1	19.8	201.3	14.3	10	1
3	7	35	11	14.2	210.1	10.5	11.7	1
3	7	36	11	3.7	210.8	5.7	8.4	1	new tree
3	7	37	11	5.9	209.5	4.4	6.7	1	new tree
3	7	38	11	7.6	136.8	5.1	8.8	1	new tree
3	7	39	11	7.7	203.3	6.8	8.8	1	new tree
3	7	40	11	7.9	206.4	5.4	8.2	1	new tree
3	7	41	11	7.9	207.4	4.8	8	1	new tree
3	7	42	11	8	213.7	3.8	8.3	1	new tree
3	7	43	11	9.2	217.1	6.9	9.2	1	new tree
3	7	44	11	11.1	195.1	7.7	8.5	1	new tree
3	7	45	11	11.5	196	5.1	7.6	1	new tree
3	7	46	11	11.5	208	5	8.1	1	new tree
3	7	47	11	11.9	209.5	6.8	10.2	1	new tree
3	7	48	11	13.6	213.8	8.8	10.2	1	new tree
3	7	49	11	12.8	199.9	4.4	7.7	1	new tree
3	7	50	11	12.5	192.3	5.6	8.1	1	new tree
3	7	51	11	12.6869	194.355	3.6	7.2	1	new tree
3	7	52	11	14.2998	194.431	5.5	8.1	1	new tree
3	7	53	11	15.1	204	3.9	7.7	1	new tree
3	7	54	11	15.4	203.8	8.1	10.9	1	new tree
3	7	55	11	15.2	207	8.4	11	1	new tree
3	7	56	11	19.1	219.2	11.4	12	1	new tree
3	7	57	11	18	198.6	3.2	7.2	1	new tree
3	7	58	11	22	192.4	6.3	9.7	1	new tree
3	7	59	11	22.1224	194.606	6.7	9.4	1	new tree
3	7	60	11	21.5	199.4	7	9.7	1	new tree
3	7	61	11	21.6	200	4.3	8.1	1	new tree
3	7	62	11	22	210.3	3.5	8.8	1	new tree
3	7	63	11	21.526	212.85	3.6	6.7	1	new tree
3	7	64	1	24.0684	205.909	5	4.6	1	new tree
3	7	65	11	24	200.2	7.6	11.5	1	new tree
3	7	66	11	24.1	199.1	4.8	9	1	new tree
3	7	67	11	24.5408	198.532	5.2	7.2	1	new tree
3	7	68	11	23.7498	195.835	3.1	6.3	1	new tree
3	8	19	11	4.4	215.9	11.8	11.2	1
3	8	20	11	6.7673	221.166	9.6	10.6	1
3	8	21	11	1.1	221.5	7.8	8.5	1
3	8	22	11	11.6	236.9	6.5	8.2	1
3	8	23	11	13.5924	227.166	9.1	10.7	1
3	8	24	11	15.0173	230.808	6.4	8.8	1
3	8	25	11	15.3	236	8	10.6	1
3	8	26	11	18.2	244.2	7.3	11.8	1
3	8	27	11	19.4575	247.662	8.3	11.2	1
3	8	28	11	18.2194	250.927	10.1	12.2	1
3	8	29	11	19.3	235.2	10.3	11.6	1
3	8	30	11	20.7	229.5	11.8	11.2	1
3	8	31	11	22	226.2	15.3	11.9	1
3	8	32	11	23.2	240.5	12.5	11.4	1
3	8	33	11	3.8	231.5	8	9.7	1	new tree
3	8	34	11	4.5441	217.457	4	8	1	new tree
3	8	35	11	5.5	221.3	6.9	10	1	new tree
3	8	36	11	5.7247	222.217	6.3	9.4	1	new tree
3	8	37	11	5.7	225	4.8	7.8	1	new tree
3	8	38	11	5.8985	232.051	3.4	6.7	1	new tree
3	8	39	11	6.8	228	5.3	8.2	1	new tree
3	8	40	11	7.2	227.1	6.3	8.5	1	new tree
3	8	41	11	8.5	224.9	5.1	9.1	1	new tree
3	8	42	11	9.1	225.4	3.5	8	1	new tree
3	8	43	11	9.1	231.5	7.1	8.8	1	new tree
3	8	44	11	9.5	230	4.4	8.4	1	new tree
3	8	45	11	9.5532	219.543	3.5	6.8	1	new tree
3	8	46	11	10.4	227.8	5.3	8.3	1	new tree
3	8	47	11	10.6	230.4	4.9	8.7	1	new tree
3	8	48	11	13.6519	226.743	6	9.2	1	new tree
3	8	49	11	15.3	222.7	9.3	10.7	1	new tree
3	8	50	11	9.9	239.9	3.9	6.6	1	new tree
3	8	51	11	14.4	230	7.7	10.1	1	new tree
3	8	52	11	14.6057	230.865	4.2	7.1	1	new tree
3	8	53	11	13.8	233.6	4.8	8.2	1	new tree
3	8	54	11	15	228.6	5.1	8.9	1	new tree
3	8	55	11	14.7	234.7	4.7	9.2	1	new tree
3	8	56	11	15.9	232.1	5.3	8.6	1	new tree
3	8	57	11	15.6	237.9	7.6	10.9	1	new tree
3	8	58	11	15.1	241.5	6.5	10.2	1	new tree
3	8	59	11	14.5	243	3.8	6.6	1	new tree
3	8	60	11	15.4	244.4	4.7	8.2	1	new tree
3	8	61	11	16.5	242.9	5.6	9.4	1	new tree
3	8	62	11	16.6	242.1	5.6	9.9	1	new tree
3	8	63	11	19.5653	222.018	11.8	11.5	1	new tree
3	8	64	11	19.9755	230.165	9.6	11.8	1	new tree
3	8	65	11	20	231.3	4.5	6.5	1	new tree
3	8	66	11	20	231.8	6.1	8.8	1	new tree
3	8	67	11	18.8	239.2	9.5	10.8	1	new tree
3	8	68	11	18.6	240.2	4.5	7.9	1	new tree
3	8	69	11	18.0637	245.149	4	7.1	1	new tree
3	8	70	11	20.1	243.4	9.9	11.5	1	new tree
3	8	71	11	21.3	235.6	2.8	4.7	2	dead now
3	8	72	11	21.1	238.853	9.1	11.6	1	new tree
3	8	73	11	24.3603	229.116	14.5	11	1	new tree
3	8	74	11	22.4706	242.078	4.3	7.2	1	new tree
3	8	75	1	23.7805	241.525	6.5	5.3	1	new tree
3	8	76	11	9.5	231	3.4	8.4	1	new tree
3	8	77	11	15.5	229.7	6.6	9.2	1	new tree
3	8	78	11	19.1632	242.202	10.8	10	1	new tree
3	9	5	1	18.654	258.443	29	14.7	1
3	9	7	1	19.7102	274.27	15.8	13.1	1
3	9	8	1	19.9247	279.534	8.6	4.9	1
3	9	9	1	20.3917	275.95	6.8	6.2	1
3	9	10	1	19.8474	277.309	25.6	15.7	1
3	9	11	1	19.6345	258.415	6.8	5.1	1
3	9	15	1	24.8353	249.49	20.7	12.7	1
3	9	18	3	24.598	262.971	27.1	14.1	1
3	9	19	11	2.1	253.6	10.2	10.9	1
3	9	20	11	5.7036	268.014	8.3	9.9	1
3	9	21	11	7.6004	254.019	9.3	10.3	1
3	9	22	11	10.968	256.658	12.8	11.4	1
3	9	23	11	11.1	267.4	10.4	10	1
3	9	24	11	15.1271	265.081	13.8	12.3	1
3	9	25	11	17.5	268.9	14.6	12.7	1
3	9	26	11	16.0211	279.236	11.5	11.5	1
3	9	27	11	15	246.1	8.3	11	1
3	9	28	11	18.3	248.8	8.1	12.7	1
3	9	29	1	24.7065	253.332	10.7	11	1
3	9	30	11	10.8	248.9	8.4	10.8	1
3	9	31	11	7.3	242.1	8.5	10.2	1
3	9	32	11	4.9	240.2	7	9.1	1
3	9	33	11	3.4	259.6	6	9.9	1	new tree
3	9	34	11	5.3	258.9	6	9.9	1	new tree
3	9	35	11	6.407	255.595	6.2	8.1	1	new tree
3	9	36	11	7.2806	266.475	4.5	7.3	1	new tree
3	9	37	11	8.7	269.1	5	8.5	1	new tree
3	9	38	11	8.7	270.8	4	7.2	1	new tree
3	9	39	11	9.1	271.1	4.8	7.5	1	new tree
3	9	40	11	9.6096	262.985	8.2	10.7	1	new tree
3	9	41	11	9.7827	266.563	4.4	6.5	1	new tree
3	9	42	11	10.6931	257.187	3.4	6.1	1	new tree
3	9	43	11	10.9078	252.085	9.2	10.3	1	new tree
3	9	44	11	11.9	247.7	8.3	9.9	1	new tree
3	9	45	11	11.2338	256.128	3.9	6.7	1	new tree
3	9	46	11	11.241	257.477	5.3	7.5	1	new tree
3	9	47	11	12.9	269.5	4.4	7.77	1	new tree
3	9	48	11	12.9279	256.55	6.3	7.8	1	new tree
3	9	49	11	13.9	252.1	4.7	8.5	1	new tree
3	9	50	11	14.1	247.8	7.1	10.5	1	new tree
3	9	51	11	14.4	250.4	6.5	9.5	1	new tree
3	9	52	11	14.3	261.8	4.2	6.97	1	new tree
3	9	53	11	14.7209	271.599	6.3	8.66	1	new tree
3	9	54	11	15.4941	278.877	5.8	9.54	1	new tree
3	9	55	11	15	260.8	5.4	7.59	1	new tree
3	9	56	11	15.047	254.036	4.7	7.3	1	new tree
3	9	57	11	15.9	248.5	4.8	8.9	1	new tree
3	9	58	11	16.0804	259.247	3.3	6.6	1	new tree
3	9	59	11	18.9	268.4	6.5	10.12	1	new tree
3	9	60	11	16.6891	255.986	5.2	9.2	1	new tree
3	9	61	11	17.3712	252.742	4.1	8.5	1	new tree
3	9	62	1	18.3905	257.222	3.9	4.34	1	new tree
3	9	63	11	16.3	268.3	6.6	8.79	1	new tree
3	9	64	11	17.0522	279.983	4.5	8.4	1	new tree
3	9	65	11	19.5377	272.236	6.8	10.12	1	new tree
3	9	66	11	20.2325	266.995	5.8	8.1	1	new tree
3	9	67	11	22.2439	259.716	4.6	7.97	1	new tree
3	9	68	11	22.4825	260.747	6.5	10.05	1	new tree
3	9	69	11	21.5395	265.445	3.9	7.12	1	new tree
3	9	70	11	23.7	274.5	6.3	7.85	1	new tree
3	9	71	11	23.0727	266.646	6.6	10.19	1	new tree
3	9	72	11	23.7257	259.557	3.4	6.53	1	new tree
3	10	8	1	16.6961	285.394	9.7	8.25	1
3	10	11	1	16.1868	304.804	12.2	9.76	1
3	10	13	1	13.7079	305.639	13.6	10.53	1
3	10	14	1	18.2213	308.719	13.7	9.45	1
3	10	16	2	20.2994	285.037	22.3	16.43	1
3	10	21	11	2	293.3	9.9	9.9	1
3	10	22	1	1.9	266.3	8.7	6.79	1
3	10	23	11	3.3	270.5	8.4	10.3	1
3	10	24	11	6.4	282	8.5	9.81	1
3	10	25	11	4.9	306.1	6.9	9.21	1
3	10	26	11	9.1	280.2	11.1	10.16	1
3	10	27	11	9	286.6	13.2	10.95	1
3	10	28	11	13.3	290.6	10.5	10.77	1
3	10	29	11	11.5	296.3	6.8	8.72	1
3	10	30	11	10.8	306.8	13	10.96	1
3	10	31	11	14.9	297.7	9.9	10.18	1
3	10	32	11	15	283.4	12.4	10.16	1
3	10	33	11	13.7	280	11.7	11.2	1
3	10	34	11	18.5673	287.014	7.4	9.44	1
3	10	35	11	18.8511	299.296	13.1	11.17	1
3	10	36	11	21.0666	303.32	10.2	10.12	1
3	10	37	11	23.5243	291.195	8.5	9.67	1
3	10	38	1	15.8349	301.523	7.3	7.4	1
3	10	39	1	16.0566	304.756	6.3	8.26	1
3	10	40	1	15.9972	305.927	6.8	7.82	1
3	10	41	1	14.4511	304.148	9.2	8.99	1
3	10	42	1	13.4862	307.351	6.8	7.41	1
3	10	43	1	14.1	236.7	8.7	7.04	1
3	10	44	11	3.2	290.4	4.6	6.92	1	new tree
3	10	45	11	4.8	285.8	4.9	7.38	1	new tree
3	10	46	11	5.1	279.5	4.2	6.91	1	new tree
3	10	47	11	5.2	280.5	6.7	9.3	1	new tree
3	10	48	11	6.4	305.6	8.8	10.43	1	new tree
3	10	49	11	6.8517	295.367	7	9.25	1	new tree
3	10	50	11	6.6	282.6	5.5	8.95	1	new tree
3	10	51	11	7.6	276.6	5.1	8.83	1	new tree
3	10	52	11	8.3	292.3	3.3	5.67	2	dead now
3	10	53	11	8.8422	293.687	4.7	7.22	1	new tree
3	10	54	11	9.7	299	5.4	7.36	1	new tree
3	10	55	11	11.6	289	3.7	6.11	2	dead now
3	10	56	11	11.8	286.9	7.1	8.49	1	new tree
3	10	57	11	12.6	280.4	5.7	7.24	1	new tree
3	10	58	11	13.4	284.5	5.9	8.71	1	new tree
3	10	59	11	12.544	291.933	7.9	9.61	1	new tree
3	10	60	11	13.4	303.1	7.7	9.56	1	new tree
3	10	61	1	13.8	303.4	4.2	4.11	1	new tree
3	10	62	1	14.9089	299.12	3.1	4	1	new tree
3	10	63	11	15.8776	293.116	3.4	6.41	1	new tree
3	10	65	1	15.4	288.6	5.6	4.67	1	new tree
3	10	66	11	17.4979	285.249	4.3	7.2	1	new tree
3	10	67	11	17.5248	297.77	8.2	9.52	1	new tree
3	10	68	11	17.4618	307.137	3.7	7.61	1	new tree
3	10	69	11	18.3813	302.553	7.6	9.8	1	new tree
3	10	70	11	18.9334	298.773	6.9	7.89	1	new tree
3	10	71	11	15.4557	261.37	4	7.24	1	new tree
3	10	72	11	18.9712	286.92	5.3	7.36	1	new tree
3	10	73	11	19.693	283.563	2.9	5.94	1	new tree
3	10	74	1	20.0979	284.074	4.3	4.33	1	new tree
3	10	75	11	21.5995	284.37	5.6	8.46	1	new tree
3	10	76	11	21.199	291.195	3.1	7.03	1	new tree
3	10	77	11	20.8741	297.983	6.7	8.75	1	new tree
3	10	78	11	21.158	301.357	7.7	9.56	1	new tree
3	10	79	11	20.4455	307.337	4.1	6.73	1	new tree
3	10	80	11	21.447	300.058	3.1	5.28	2	dead now
3	10	81	11	23.145	307.804	6.4	8.79	1	new tree
3	10	82	11	22.7784	306.14	5.3	8.34	1	new tree
3	10	83	11	22.5281	302.372	2.9	4.57	2	dead now
3	10	84	11	23.7011	306.439	3.8	6.16	1	new tree
3	10	85	11	23.8489	304.12	6.8	9.59	1	new tree
3	10	86	11	23.6003	302.152	3.7	7.35	1	new tree
3	10	87	11	23.7611	301.739	5.5	7.93	1	new tree
3	10	88	11	22.0861	294.351	7.6	9.14	1	new tree
3	10	89	11	22.5153	289.079	7.1	9.69	1	new tree
3	11	2	2	8.5	332	16.9	6.5	1
3	11	4	1	12.7541	312.169	15.2	9.5	1
3	11	9	3	14.6567	326.597	16.1	11.9	1
3	11	20	11	7.4467	314.299	10.7	10.4	1
3	11	21	11	7.8	319.1	9.4	9.2	1
3	11	22	11	11.5	324.3	9.5	10.3	1
3	11	23	11	11.8	320.1	10.6	10.6	1
3	11	24	1	12.4	322.8	8.8	6.5	1	double checked dbh
3	11	25	11	14.3	316.7	9.5	9.5	1
3	11	26	1	15.1988	316.738	10.5	8.4	1
3	11	27	11	16	321.2	6.3	8.3	1
3	11	28	1	17.2741	320.14	11.2	8.5	1
3	11	29	1	16.7836	319.516	9.8	7.9	1
3	11	30	11	17.4582	324.016	9.4	9.5	1
3	11	31	11	17.5191	336.646	9.4	10.5	1
3	11	32	11	19.6811	328.698	8.8	9.7	1
3	11	33	11	23.4482	322.921	7	8.5	1
3	11	34	11	18.7171	307.4	13.1	11.1	1
3	11	35	11	20.2685	313.895	10.6	10.2	1
3	11	36	11	20.6249	309.466	8.8	10.4	1
3	11	37	11	23.9735	307.415	10.5	11.1	1
3	11	38	11	23.2357	322.777	8.6	11.1	1
3	11	39	11	22.7704	333.036	7.6	9.8	1
3	11	40	11	2.9295	310.528	4.8	7.5	1	new tree
3	11	41	11	4.9299	312.915	5.1	8.4	1	new tree
3	11	42	11	6.1	328.5	5.6	9.6	1	new tree
3	11	43	11	5.853	312.504	4	7.5	1	new tree
3	11	44	11	6.5	316.6	3.6	7.3	1	new tree
3	11	45	11	6.7	328.8	6.8	9.9	1	new tree
3	11	46	11	7.2	325.1	7.5	9.7	1	new tree
3	11	47	11	8.4	332.1	3.4	4.4	1	new tree
3	11	48	11	8.7	329.7	3.4	5.3	1	new tree
3	11	50	11	8.3	305.3	4.9	8.5	1	new tree
3	11	51	11	8.5645	315.055	6.6	8.6	1	new tree
3	11	52	11	9.5	320.5	4.3	7.8	1	new tree
3	11	53	11	9.8	323.5	6.9	9	1	new tree
3	11	54	11	10.1	323.9	6.8	9.3	1	new tree
3	11	55	11	10.3	327.9	5.7	7.3	1	new tree
3	11	56	11	10.9	325.4	2.4	5.3	1	new tree
3	11	57	11	12.1	327.7	3.8	7.1	1	new tree
3	11	58	11	12.9726	332.919	4.7	7.6	1	new tree
3	11	59	11	10.2	315.6	3.5	7.1	1	new tree
3	11	60	11	9.7	306.2	6.7	8.5	1	new tree
3	11	61	11	9.7	304.7	5.1	6.5	1	new tree
3	11	62	11	10.6	307.6	5.3	8.4	1	new tree
3	11	63	1	12.9	305.4	4.3	6.5	1	new tree
3	11	64	11	13.8956	312.492	4	7.1	1	new tree
3	11	65	11	14	319.3	3.2	6	1	new tree
3	11	66	1	14	319.9	5.1	5.5	1	new tree
3	11	67	11	15.1155	333.001	3.8	6.3	1	new tree
3	11	68	11	15.3	322.8	2.8	4.7	1	new tree
3	11	69	11	15.5197	324.706	2	4	1	new tree
3	11	70	11	16.3081	324.799	2.8	6.1	1	new tree
3	11	71	11	16.9273	310.017	4.1	8.8	1	new tree
3	11	72	11	17.0406	310.277	4.5	9.1	1	new tree
3	11	73	11	16.26	308.915	5.6	8.8	1	new tree
3	11	74	11	17.7923	311.389	4.2	8.2	1	new tree
3	11	75	1	17.4866	315.243	6	5.9	1	new tree
3	11	76	1	17.5999	317.162	3.7	4.5	1	new tree
3	11	77	1	17.7153	319.076	4.7	4.7	1	new tree
3	11	78	1	17.6266	319.225	5	4.8	1	new tree
3	11	79	11	17.8103	322.695	4.4	7.3	1	new tree
3	11	80	11	18.4513	327.798	6.6	9	1	new tree
3	11	81	11	18.9535	324.437	5.8	8.2	1	new tree
3	11	82	1	18.4455	321.581	4.5	4.4	1	new tree
3	11	83	11	18.0997	319.4	3.4	6.2	1	new tree
3	11	84	11	18.4882	315.305	4	7	1	new tree
3	11	85	1	18.4887	315.354	4.1	4.5	1	new tree
3	11	86	11	19.3123	311.737	7.8	10	1	new tree
3	11	87	1	19.4939	308.703	3.7	4	1	new tree
3	11	89	11	21.7101	311.374	6.6	8.6	1	new tree
3	11	90	11	20.8508	312.99	4.2	7	1	new tree
3	11	91	11	19.6987	316.627	5.8	8.9	1	new tree
3	11	92	11	21.5898	315.799	5.7	8.2	1	new tree
3	11	93	11	20.0923	324.367	3.3	7.1	1	new tree
3	11	94	11	19.791	326.018	5	7.4	1	new tree
3	11	95	11	19.4713	328.301	3	5.2	1	new tree
3	11	96	11	19.5	330.5	4.5	7.8	1	new tree
3	11	97	11	19.8523	335.769	3.3	4.6	2	dead now
3	11	98	11	20.6934	331.616	5.6	8.2	1	new tree
3	11	99	11	20.9334	326.921	7.8	9.7	1	new tree
3	11	100	11	21.9948	323.745	3.9	7.6	1	new tree
3	11	101	11	21.8676	326.887	5.4	7.7	1	new tree
3	11	102	11	21.8639	327.778	5	7.9	1	new tree
3	11	103	11	22.3592	321.332	4.5	7.4	1	new tree
3	11	104	11	22.3849	318.157	2.6	4	2	dead now
3	11	105	11	21.3961	316.077	7	9.3	1	new tree
3	11	106	11	23.4403	309.675	4.4	6.6	1	new tree
3	11	108	1	17.3654	332.862	9.7	7.1	1	new tree
3	11	109	11	22.4311	325.537	3.4	6.1	1	new tree
3	11	110	11	22.937	322.858	6	7.5	1	new tree
3	11	111	11	23.2592	321.706	5	5.5	1	new tree
3	11	112	14	13.2856	315.615	3.5	7.7	1	new tree
3	11	113	14	13.3863	315.642	2.1	5.9	1	new tree
3	11	114	11	21.5276	320.632	3.5	7.7	1	new tree
3	12	1	1	4.6	344.9	14.5	5.18	1	broken top
3	12	15	1	17.4915	341.158	19.1	11.37	1
3	12	25	1	23.2108	340.632	25.7	16.27	1
3	12	26	11	0.6	313.9	7.8	10.1	1
3	12	27	11	4.2	333.3	10.8	10.72	1
3	12	28	11	8.8	342.2	6.4	8.16	1
3	12	29	11	10.1	356.6	8.4	10.45	1
3	12	30	1	10.2	7.4	14.8	8.92	1
3	12	31	11	12.018	347.056	8.8	9.39	1
3	12	32	11	12.1251	338.981	8.2	9.95	1
3	12	33	1	14.9108	353.286	10.8	7.88	1
3	12	34	11	15.9524	351.829	8.1	10.64	1
3	12	35	11	19.2049	359.002	8.8	10.68	1
3	12	36	11	22.1499	0.998	11	11.36	1
3	12	37	11	22.7072	1.004	10.8	10.84	1
3	12	38	11	20.1893	5.497	10.1	11.8	1
3	12	39	11	20.572	351.413	9.7	10.85	1
3	12	40	11	18.5114	346.371	8.4	10.11	1
3	12	41	11	20.9489	349.082	10.7	10.88	1
3	12	42	11	1	326.7	2.8	6.51	1	new tree
3	12	43	11	6.7	341.5	6.4	7.51	1	new tree
3	12	44	11	5.8	3.4	5.4	8.63	1	new tree
3	12	45	11	5.7	350.2	4.3	8.17	1	new tree
3	12	46	11	7	353.8	5.9	7.97	1	new tree
3	12	47	1	7.2	353.9	6	5.12	1	new tree
3	12	48	11	8.1	357.4	3.4	6.64	1	new tree
3	12	49	11	7.9	349	6.5	7.82	1	new tree
3	12	50	11	8.4	342.5	2.4	4.71	1	new tree
3	12	51	11	9	347.9	4.5	6.48	1	new tree
3	12	52	1	8.5	352.5	6.3	5.38	1	new tree
3	12	53	11	8.7	359.1	3.4	6.6	1	new tree
3	12	54	11	8.5	2	5.8	8.1	1	new tree
3	12	55	11	8.5	5.8	4.9	7.3	1	new tree
3	12	56	11	9	9.4	2.3	4.8	2	dead now
3	12	57	11	9.7	1.7	4.6	7.3	1	new tree
3	12	58	11	10.4	1.5	7	8.8	1	new tree
3	12	59	11	10.2	348.2	3.4	6	1	new tree
3	12	60	1	9	342.7	4	4	1	new tree
3	12	61	11	9.4	341.1	2.2	4.1	2	dead now
3	12	62	11	10.1	337.5	3.6	7.7	1	new tree
3	12	63	1	10	336	5.6	5.1	1	new tree
3	12	64	11	11.8565	344.622	2.7	10	1	new tree
3	12	65	11	10.8199	352.459	6.4	8.8	1	new tree
3	12	66	11	11.2983	356.493	3.4	6.7	1	new tree
3	12	67	11	11.7066	3.815	2.6	8.9	1	new tree
3	12	68	11	13.3653	4.587	5.1	7.5	1	new tree
3	12	69	11	13.4548	1.06	4.2	6.8	1	new tree
3	12	70	11	12.8	359.2	5.9	7.2	1	new tree
3	12	71	11	12.776	350.473	4.4	7	1	new tree
3	12	72	11	13.526	345.685	4.4	7.8	1	new tree
3	12	73	11	15.3159	336.96	4.2	7.3	1	new tree
3	12	74	11	15.3899	337.676	3.8	6.2	1	new tree
3	12	75	1	16.3087	337.471	5.7	6.6	1	new tree
3	12	76	1	16.641	337.907	7	7.4	1	new tree
3	12	77	1	17.4889	339.109	4.2	5.5	1	new tree
3	12	78	1	18.2447	337.585	4.6	5.6	1	new tree
3	12	79	1	17.8998	340.368	3.8	4.2	1	new tree
3	12	80	1	19.1934	339.238	6.6	6.1	1	new tree
3	12	81	11	19.2628	337.898	7.5	8.8	1	new tree
3	12	82	11	15.9455	343.567	4.2	6.7	1	new tree
3	12	83	11	16.1622	343.491	5.8	8.6	1	new tree
3	12	84	11	15.4637	346.787	4.1	6.9	1	new tree
3	12	85	11	15.9661	347.994	5.7	8.3	1	new tree
3	12	86	11	16.6862	349.89	4.9	7.2	1	new tree
3	12	87	11	17.4434	351.932	3.9	6.3	1	new tree
3	12	88	1	15.2749	355.557	4.1	5.4	1	new tree
3	12	89	1	14.5662	355.203	5.5	7.1	1	new tree
3	12	90	11	14.1217	352.859	4.1	7	1	new tree
3	12	91	11	14.6133	356.824	2.5	6	1	new tree
3	12	92	1	14.6638	358.012	6	7.1	1	new tree
3	12	93	11	14.5664	359.008	6.4	9.2	1	new tree
3	12	94	11	14.37	3.93	3	6.3	1	new tree
3	12	95	11	14.3354	4.401	5.8	8.6	1	new tree
3	12	96	11	14.8397	8.688	3.2	6.4	1	new tree
3	12	97	1	15.1786	1.753	6.5	7.6	1	new tree
3	12	98	1	15.1736	0.916	7.1	8.4	1	new tree
3	12	99	1	15.8688	358.965	3.2	4.7	1	new tree
3	12	100	1	16.0573	358.484	3.9	5.6	1	new tree
3	12	101	1	16.389	3.313	9.2	7.7	1	new tree
3	12	102	1	16.7968	0.892	3.6	4.6	1	new tree
3	12	103	1	16.9788	2.149	5.8	7	1	new tree
3	12	104	1	17.6351	1.022	4.5	5	1	new tree
3	12	105	11	17.0932	357.667	7	8.5	1	new tree
3	12	106	11	18.29	356.071	5.1	8.3	1	new tree
3	12	107	11	17.9378	350.734	2.8	5.7	1	new tree
3	12	108	11	18.205	350.483	6.7	9.9	1	new tree
3	12	109	11	17.5611	346.406	3.4	7.1	1	new tree
3	12	110	11	18.0643	345.574	2.2	5	1	new tree
3	12	111	11	18.5327	343.151	7.2	8.9	1	new tree
3	12	112	11	20.7688	342.484	5.9	8.5	1	new tree
3	12	113	11	20.4775	344.677	3.9	7.1	1	new tree
3	12	114	11	20.101	344.147	6	8.9	1	new tree
3	12	115	11	19.8531	344.955	2.6	4.4	1	new tree
3	12	116	11	18.952	346.084	5.8	8.4	1	new tree
3	12	117	11	19.1075	347.726	4.4	8.1	1	new tree
3	12	118	11	19.319	350.368	6.1	9.4	1	new tree
3	12	119	11	18.6137	349.192	7.8	10.7	1	new tree
3	12	120	11	19.2149	351.102	4.1	7.2	1	new tree
3	12	121	11	18.2796	350.004	4.3	4.1	1	new tree
3	12	122	11	19.146	356.559	5.8	8.3	1	new tree
3	12	123	11	18.8568	359.429	6.6	8.8	1	new tree
3	12	124	11	18.2221	0.397	4.4	8	1	new tree
3	12	125	11	19.3774	1.352	3.6	5.8	1	new tree
3	12	126	11	18.6437	2.214	3.5	5.5	1	new tree
3	12	127	11	19.4101	6.026	6.4	7.7	1	new tree
3	12	128	11	19.529	9.257	5.6	7.5	1	new tree
3	12	129	11	19.6289	1.835	9.7	10.9	1	new tree
3	12	130	11	20.4394	2.501	3.2	5.5	1	new tree
3	12	131	11	20.1064	355.773	2.7	5.3	1	new tree
3	12	132	11	20.5401	352.428	4.8	6.8	1	new tree
3	12	133	11	20.3434	348.899	8.9	11.1	1	new tree
3	12	134	11	21.0441	345.388	4.7	7.8	1	new tree
3	12	135	11	21.8001	346.055	2.3	4.5	2	dead now
3	12	136	11	21.4664	346.679	3.5	6.5	1	new tree
3	12	137	11	22.9038	345.013	4.5	7.8	1	new tree
3	12	138	11	22.5959	348.923	4.2	7.3	1	new tree
3	12	139	11	21.8895	350.01	2.3	4.6	2	dead now
3	12	140	11	23.5108	349.87	3.1	6.4	1	new tree
3	12	141	11	23.5576	349.454	2	4.2	1	new tree
3	12	142	11	22.0073	352.597	5.4	7.8	1	new tree
3	12	143	11	22.1807	355.016	2.2	4.6	2	dead now
3	12	144	11	21.8759	355.743	4.8	8.2	1	new tree
3	12	145	11	22.2262	356.262	5.5	7.4	1	new tree
3	12	146	11	21.6642	357.023	5.1	7.1	1	new tree
3	12	147	11	22.3439	358.166	2.2	4.3	1	new tree
3	12	148	11	22.4895	358.586	3.2	5.7	1	new tree
3	12	149	11	21.6399	0.726	7.2	9.4	1	new tree
3	12	150	11	21.3724	0.92	4.6	6.4	1	new tree
3	12	151	11	21.4164	2.338	6.5	9.7	1	new tree
3	12	152	11	21.2171	2.189	8	9.3	1	new tree
3	12	153	11	21.2621	3.037	7	9.5	1	new tree
3	12	154	11	21.558	3.797	3.2	6.7	1	new tree
3	12	155	11	22.5095	3.653	10.2	12.1	1	new tree
3	12	156	11	22.3362	3.93	5.5	8.9	1	new tree
3	12	157	11	23.9485	337.949	6.8	8.3	1	new tree
3	12	158	11	23.4275	341.735	1.9	4.4	2	dead now
3	12	159	11	22.6289	337.684	5.4	7.9	1	new tree
4	1	1	2	5.1	30.4	16.5	14.2	1
4	1	2	14	6.5	21.8	7.5	4	1
4	1	3	1	7	21.8	6.1	5.6	1
4	1	4	1	7.9	25.5	7.4	7.7	1
4	1	5	1	8	20.5	24.3	18.3	1
4	1	6	1	8.4	14.1	9.1	7.3	1
4	1	7	3	10.106	28.758	25.5	16	1
4	1	8	3	12.2	34.8	16	8.6	1	dead top
4	1	9	1	14.3	17.3	19.5	13.2	1
4	1	11	1	19.6199	27.821	20.7	13.8	1
4	1	13	1	16.3161	22.339	7.6	6.03	1	new tree
4	1	14	11	20.9216	9.767	4.6	4.67	1	new tree
4	1	15	1	9.6	16.5	7.7	6.4	1	new tree
4	1	16	1	20.0227	37.333	10.4	8.7	1	new tree
4	2	1	1	0.8	57.5	25.5	16.8	1
4	2	2	1	1.8046	70.051	4.1	4.6	1
4	2	4	1	8.8	41.7	12	8.7	1
4	2	5	1	8.4	40.4	9.3	9.6	1
4	2	6	11	9.9047	48.447	36.3	27.6	1
4	2	7	11	9.9181	68.606	28.6	26.3	1	double checked height
4	2	8	1	11.0549	53.29	11.3	8.9	1
4	2	10	11	13.3999	45.012	39.3	30.9	1
4	2	12	14	22.5097	52.977	6	8	1
4	2	15	11	17.0407	55.728	40.8	29.8	1	double checked height
4	2	17	3	18.8719	53.001	16.3	11	1
4	2	18	2	20.0931	50.624	18.4	11.3	1
4	2	19	14	20.5016	59.935	6.6	8.7	1
4	2	20	14	20.3266	59.592	8.9	8.1	1
4	2	21	11	19.6813	62.86	37.3	29.6	1
4	2	22	3	21.5019	68.702	19.5	12.4	1
4	2	25	14	19.0205	40.119	8.5	7.5	1
4	2	27	1	24.7658	41.358	20.6	16.3	1
4	2	28	1	15.2062	52.679	14.7	11.2	1	new tree
4	3	2	1	9.5906	81.295	7.9	6.6	1
4	3	3	1	10.043	82.836	6.7	7.2	1
4	3	4	1	10.1739	86.841	11	10.1	1
4	3	6	1	11.0283	87.649	6.3	5.7	1
4	3	7	1	10.4953	80.249	22.8	16.9	1
4	3	8	11	10.3663	89.595	44.1	34.2	1
4	3	9	2	14.4711	78.076	16.7	12.2	1
4	3	11	3	17.6165	100.978	14.3	11	1
4	3	12	11	17.3634	94.63	41.7	30.6	1
4	3	13	3	17.6632	90.213	8.7	4.8	1
4	3	16	3	18.4488	93.1	27	16.2	1
4	3	18	1	21.3287	101.147	12	10.7	1
4	3	19	1	21.6324	100.963	12	9.1	1
4	3	21	3	24.4669	99.012	10.9	7.6	1
4	3	22	1	9.0468	89.536	6.6	5.39	1	new tree
4	3	23	1	10.1024	95.371	6.2	5.92	1	new tree
4	4	1	11	0.8	120	52.1	32.8	1
4	4	4	11	16.6055	121.924	39.3	28.5	1
4	4	5	1	16.5808	119.874	14	11.1	1
4	4	6	1	17.827	107.578	19.3	13.7	1
4	4	7	1	17.026	107.045	9.9	7.6	1
4	4	8	1	19.2165	114.221	5.3	4.5	1
4	4	9	1	19.5931	114.653	14.9	12	1
4	4	10	1	19.8548	115.677	12	10.5	1
4	4	12	1	21.9969	114.785	8.2	6.7	1
4	4	13	14	21.801	110.616	6.1	8.7	1
4	4	16	11	20.4743	124.39	40	27	1	double checked height
4	4	17	14	21.8336	106.668	6.8	8.7	1
4	4	18	11	24.4591	104.244	41	24.8	1
4	4	20	1	24.8069	105.736	11.7	9.7	1
4	4	21	1	17.9719	112.806	6.4	7.1	1
4	4	22	1	17.1213	122.321	6.4	5.62	1	new tree
4	5	4	2	10.5907	133.943	19	15.2	1
4	5	5	11	10.7	140.6	31.8	26.6	1	double checked height
4	5	6	3	11.9413	141.902	25.2	15.4	1
4	5	9	1	13.4278	135.543	14.5	11.2	1
4	5	10	1	13.5599	132.504	8.4	8.4	1
4	5	13	2	16.7817	150.473	21.5	15.2	1
4	5	17	3	20.2615	146.094	11.3	7.9	1
4	5	18	1	20.4896	142.445	21.5	16.1	1
4	5	19	2	21.0997	132.011	16.2	15	1	double checked height
4	5	22	2	22.3739	145.862	18.4	15.6	1
4	5	23	1	22.1494	146.689	15.3	11.5	1
4	5	24	1	22.4645	148.66	8	6	1
4	5	27	3	24.3714	157.764	20.8	12.3	1
4	5	28	1	22.9317	150.822	9.5	9.6	1
4	5	29	1	23.2706	150.349	7.2	7.3	1
4	5	31	1	12.5819	131.521	10.3	9.3	1
4	5	32	1	19.0667	141.633	5	4.54	1	new tree
4	5	33	1	21.5493	140.779	4.5	4.42	1	new tree
4	5	34	1	20.5283	150.206	7.9	8.2	1	new tree
4	6	1	1	4.2	166.4	13.9	11.8	1
4	6	7	1	20.9246	183.341	8	5.2	1
4	6	8	1	21.0097	183.934	19.2	14.1	1
4	6	9	11	22.0031	188.048	38.6	29.6	1
4	6	10	3	23.0895	187.119	27.5	18.5	1
4	6	11	11	24.0232	186.053	35.9	28.8	1
4	6	12	11	23.9306	181.349	37.6	29.3	1
4	6	14	1	2.5	178.4	10	9.6	1
4	6	15	1	5	170.4	13	11.3	1
4	6	16	3	23.0991	167.319	10.5	7.9	1
4	6	17	1	4.6	177.4	4.2	4.55	1	new tree
4	6	18	1	4.3	182.3	4.3	4.77	1	new tree
4	6	19	1	11.1	173.7	5.7	5.76	1	new tree
4	7	1	1	3.6	193.4	12.7	11.48	1
4	7	3	1	8.1	212	23.3	13.9	1
4	7	5	11	15.3398	201.877	43.8	28.9	1
4	7	8	1	17.5653	215.325	18.8	14.4	1
4	7	9	11	18.1782	205.254	38.3	28.5	1	double checked height
4	7	11	2	18.3965	200.198	19.1	14.46	1
4	7	12	2	24.416	192.828	19.1	9	1
4	7	15	2	22.4987	210.045	19.4	14.13	1	double checked height
4	7	16	1	3.2	191	6.8	9.76	1
4	7	17	1	4.4	191.9	9.8	9.34	1
4	7	18	1	7.1	190.6	12.1	8.55	1
4	7	19	11	14.2373	217.592	3.9	5.54	1	new tree
4	7	20	1	17.9283	213.296	9.8	6.13	1	new tree
4	7	21	11	21.7765	207.77	4.1	4.94	1	new tree
4	8	3	1	12.3	227.9	17.2	11.39	1
4	8	4	1	12.4	238.8	28.9	21.48	1
4	8	6	1	15.1727	239.148	21.7	14.48	1
4	8	7	3	15.6398	243.706	21.2	18.36	1
4	8	9	11	16.9471	238.659	35.6	28.8	1
4	8	11	1	18.3159	227.469	8.6	7.61	1
4	8	16	1	21.1203	234.177	16.9	12.46	1
4	8	17	11	21.3017	229.39	33.4	26.3	1	double checked height
4	8	20	11	24.4265	240.446	40.5	28	1	double checked height
4	8	23	1	9.8	242.9	11.7	10.47	1
4	8	24	1	18.9021	227.459	9.6	8.04	1
4	8	25	1	18.9792	221.086	9.3	7.85	1
4	8	26	1	18.8605	222.094	5.9	6.25	1
4	8	28	1	17.6181	246.451	8.7	6.96	1	new tree
4	8	29	11	18.3259	238.814	4.9	6.24	1	new tree
4	8	30	11	19.9983	241.122	3.2	5.38	1	new tree
4	8	31	1	21.2218	226.917	4.8	4.65	1	new tree
4	8	32	1	22.7327	226.888	8.4	6.69	1	new tree
4	8	33	11	24.0189	242.95	4	5.58	1	new tree
4	9	3	1	10.7	251.6	18.5	10.99	1
4	9	5	11	12	272.8	33.9	28.6	1	double checked height
4	9	8	11	16.1	270.1	29.2	21.9	1	double checked height
4	9	13	11	21.5724	267.83	40.8	29.2	1
4	9	15	1	22.2048	261.577	26	14.94	1
4	9	18	2	24.6267	306.818	17.7	15.08	1
4	9	19	11	24.4717	272.296	34.9	25.9	1
4	9	20	1	9	263.4	11.3	9.89	1
4	9	21	1	8.7	264.9	5.3	4.79	1	new tree
4	9	22	11	23.8759	263.886	3.2	4.77	1	new tree
4	9	23	1	22.3627	265.18	5.9	5.96	1	new tree
4	10	1	11	6.9	295.2	34.5	26.6	1
4	10	3	1	12.4	301.6	18.2	12.17	1
4	10	4	11	13.7	303.2	36.6	29.9	1
4	10	8	1	19.8598	304.215	22.2	13.45	1
4	10	9	11	19.9665	308.194	47.4	31.6	1	double checked height
4	10	12	1	19.7	283.6	17.9	11.92	1
4	10	13	1	21.7976	284.295	22.4	13.28	1
4	10	15	1	22.6319	303.624	18.7	12.13	1
4	10	17	1	17.3	288.3	11.6	9.41	1
4	10	18	11	8.3	306.2	4.3	4.97	1	new tree
4	10	19	1	14.6	284.9	7.1	6.56	1	new tree
4	10	20	1	14.8	283.8	7.7	7.2	1	new tree
4	10	21	1	17.6	304.1	6.4	6.48	1	new tree
4	10	22	1	18.3172	303.425	5.8	4.44	1	new tree
4	10	23	11	21.0942	297.188	2.4	4.15	1	new tree
4	10	24	11	20.9901	298.166	4.3	5.31	1	new tree
4	11	1	3	7.5	313.7	39.4	29.1	1
4	11	3	1	14.1935	314.48	21.9	13.86	1
4	11	10	3	16.8	328.7	26.1	16.16	1
4	11	11	1	17	319.3	21.7	14.54	1
4	11	17	2	21.9	309.6	19.4	14.43	1
4	11	21	1	22.0236	327.094	14.1	8.65	1
4	11	22	14	22.5273	317.017	6.5	6.7	1
4	11	23	14	12.7	328.9	5.1	6.54	1	new tree
4	11	24	14	12.9	329.1	4.2	6.19	1	new tree
4	11	25	1	18.6	317.8	4.7	4.52	1	new tree
4	11	26	11	23.8389	313.514	6.1	7	1	new tree
4	12	4	1	10.4939	345.097	21	13.86	1
4	12	5	1	13.4094	351.18	18.7	11.39	1
4	12	10	1	18.7247	358.477	15.2	9.89	1
4	12	11	11	18.9	7.8	36.6	31.3	1
4	12	14	2	20.8909	0.357	18.4	13.18	1
4	12	17	11	21.5578	348.8	47.5	31.4	1
4	12	26	1	7.2	339.9	12.1	8.67	1
4	12	28	14	14.1	339.5	6.1	5.65	1	new tree
4	12	29	14	17.7	4.6	3.5	4.33	1	new tree
5	1	1	11	1.9	10	5.1	7.8	1	new tree
5	1	2	11	3	28.8	9	10.6	1	old tag 12
5	1	3	11	5.2	37	4.1	6.8	1	new tree
5	1	4	11	5.5	36.5	9.3	10.6	1	old tag 13
5	1	5	11	5.7	39	6	7.9	1	new tree
5	1	6	11	5.2	15.4	6.5	8.4	1	new tree
5	1	7	11	6.4	29.4	9.8	10.8	1	old tag 14
5	1	8	11	6.4	28.3	3.5	7	2	dead now
5	1	9	11	7.2	28.4	10	10.1	1	new tree
5	1	10	11	7.2	32.8	6.2	8.4	1	new tree
5	1	11	11	8.3	18.3	6.2	8.6	1	new tree
5	1	12	11	8.3	13.6	5.5	8.6	1	new tree
5	1	13	11	9.8	3.2	4	7	2	dead now
5	1	14	11	10.6	20.8	5.1	8.5	1	new tree
5	1	15	11	11.4	15.9	10	9.7	1	old tag 15
5	1	16	11	10.3	32.8	4.1	5.8	1	new tree
5	1	17	11	12.2	33.4	9.4	10.9	1	new tree
5	1	18	11	12.5	34.1	9.7	10.9	1	new tree
5	1	19	11	12.6	24.7	7	9	1	new tree
5	1	20	11	13.6	33.1	8.6	9.3	1	new tree
5	1	21	11	14.3	39.3	15.7	13.1	1	old tag 18
5	1	22	11	14.7	38.3	6.9	10.5	1	new tree
5	1	23	11	14.9	30.2	8.8	9.9	1	old tag 17
5	1	24	11	14.4	15	9.3	9.2	1	old tag 16
5	1	25	11	16	14.9	5.5	7.6	1	new tree
5	1	26	11	15.6	19.9	7.5	8.7	1	new tree
5	1	27	3	16.9	27.9	9.7	8.9	1	old tag 19
5	1	28	14	17	32.3	9.6	9.8	1	old tag 20
5	1	29	14	17	31.2	4.5	5.5	1	new tree
5	1	30	11	17	36.6	5.9	9.6	1	new tree
5	1	31	11	19.7	38.7	4.8	7.7	1	new tree
5	1	32	1	19.6	35.1	3.9	7.8	1	new tree
5	1	33	14	18.2	34.5	4.7	9	1	new tree
5	1	34	14	18.1	34.5	3	4.9	1	new tree
5	1	35	3	19.2	32.1	16	10.2	1	old tag 7
5	1	36	2	20	30.7	15.5	9.9	1	old tag 8/double checked height
5	1	37	11	19.6	21.5	10	12.4	1	old tag 21
5	1	38	11	17.8	14.8	5	9.2	1	new tree
5	1	39	14	18.1	13.3	7.2	9	1	could be older tree
5	1	40	14	18.1	12.2	3.2	7	1	new tree
5	1	41	11	21.6	10.4	4.6	7	1	new tree
5	1	42	11	21.8	15.8	12	11.5	1	new tree
[truncated: 7,125 more rows]

## Sheet: Data codes
Species code	Common name	Scientific name
[truncated: 20 more rows]
