# Supplementary material for: Data on overstory and understory trees in aspen-dominated boreal mixedwood stands over 20 years after partial harvesting
Source: Data Brief. 2018 Jan 20;17:284–7. doi: 10.1016/j.dib.2018.01.019 (PMC5988285; doi:10.1016/j.dib.2018.01.019)
Supplement: Supplementary file 3 — Supplementary material [file mmc3.xlsx]

## Sheet: Year0
Overstory plot	Understory plot	Species	Height (cm)
1	5	1	114
1	10	3	47
1	11	2	40
2	4	1	60
3	2	1	76
3	3	1	3
3	3	1	4
3	4	1	8
4	1	1	28
4	1	1	45
4	6	11	86
4	6	11	72
4	6	11	47
4	9	1	33
4	9	1	51
4	9	1	29
4	9	1	14
4	9	1	21
4	9	1	26
4	9	1	25
4	9	1	18
4	9	1	99
4	9	1	188
4	9	1	50
5	5	1	7
5	11	11	129
5	11	11	110
6	3	2	197
6	3	2	26
6	3	2	45
6	4	11	50
6	8	1	11
6	9	1	30
6	9	1	19
6	9	1	13
6	9	1	8
6	9	1	9
6	9	1	17
6	10	11	118
7	1	11	74
7	2	1	120
7	3	14	170
7	3	14	47
7	4	14	77
7	4	14	93
7	4	14	91
7	4	14	111
7	4	14	100
7	4	14	61
7	5	14	199
7	5	14	93
7	5	14	69
7	5	14	164
7	5	14	95
7	5	14	120
7	5	14	156
7	5	14	153
7	5	14	141
7	5	14	84
7	5	14	61
7	6	11	132
7	7	1	60
7	8	11	161
7	8	11	149
7	8	11	87
7	10	1	34
7	10	1	18
7	10	1	34
7	10	1	29
7	10	1	25
7	10	1	15
7	10	1	28
7	10	1	32
7	10	1	8
7	10	1	5
7	10	1	22
7	10	1	9
7	10	1	29
7	10	1	9
7	11	11	73
7	12	1	137
8	1	11	144
8	1	11	123
8	1	11	112
8	2	11	97
8	3	1	29
8	3	1	83
8	3	1	68
8	3	11	58
8	4	1	36
8	4	1	48
8	5	11	113
8	6	11	49
8	7	11	177
8	10	2	97
8	10	1	173
8	10	2	15
8	10	2	32
9	1	1	11
9	1	2	27
9	2	1	42
9	3	1	34
9	3	1	109
9	3	1	32
9	3	1	32
9	3	1	46
9	7	1	48
9	7	1	43
9	8	11	82
9	8	1	70
9	9	1	30
9	10	1	20
9	11	1	91
9	11	1	21
9	12	1	10
9	12	1	15
9	12	1	17
9	12	2	36
9	12	2	26
9	12	1	33
10	1	11	95
10	1	1	134
10	3	1	52
10	3	1	32
10	3	1	80
10	3	1	43
10	3	1	49
10	3	1	53
10	3	1	50
10	3	1	33
10	3	1	33
10	4	1	180
10	9	1	17
10	11	1	29
10	12	1	38
10	12	1	28
11	1	1	195
11	1	1	50
11	1	1	49
11	4	1	119
11	4	1	25
11	5	1	77
11	5	1	47
11	5	2	14
11	6	1	28
11	7	1	39
11	8	1	40
11	8	1	14
11	8	1	56
11	9	1	42
11	9	1	33
11	9	1	26
11	9	1	17
11	9	1	41
11	9	1	60
11	9	1	29
11	9	1	20
11	9	1	40
11	9	1	24
11	9	1	22
11	9	1	24
11	9	1	58
11	9	1	29
11	9	1	29
11	10	1	76
11	10	1	106
11	10	1	107
11	10	1	42
11	10	1	28
11	10	1	7
11	11	1	17
11	12	1	29
11	12	1	45
11	12	1	116
12	1	1	170
12	1	1	73
12	3	1	31
12	3	11	85
12	3	1	119
12	4	2	49
12	4	2	51
12	4	2	43
12	4	2	88
12	4	2	86
12	5	11	160
12	5	11	126
12	6	11	190
12	6	1	71
12	6	1	78
12	6	1	68
12	6	1	51
12	6	1	93
12	6	1	33
12	6	1	25
12	7	1	38
12	7	1	10
12	7	1	8
12	7	1	27
12	7	1	125
12	9	1	66
12	9	1	31
12	9	1	93
12	9	1	62
12	9	1	39
12	10	11	181
12	11	1	120
12	12	1	55
13	1	1	130
13	1	1	92
13	1	1	71
13	3	1	17
13	4	1	31
13	4	1	22
13	4	1	29
13	4	1	34
13	4	1	54
13	4	1	64
13	4	1	30
13	4	1	66
13	5	1	44
13	5	1	37
13	5	1	35
13	5	1	85
13	6	1	116
13	6	1	40
13	6	1	33
13	6	11	53
13	9	1	32
13	9	1	28
13	10	1	13
13	10	1	40
13	10	1	34
13	11	1	57
13	11	1	15
13	11	1	8
13	11	1	10
13	11	1	49
13	11	1	52
13	11	1	5
13	11	1	33
13	11	1	8
13	11	1	5
13	11	11	24
13	11	1	5
13	11	1	5
13	12	1	34
13	12	1	112
13	12	1	82
13	12	1	93
13	12	1	82
14	2	1	129
14	5	1	62
14	6	1	132
14	7	1	166
14	7	1	15
14	7	1	13
14	7	1	11
14	7	1	64
14	8	11	113
14	8	1	100
14	8	1	90
14	8	1	76
14	8	1	35
14	8	1	25
14	9	1	30
14	9	1	26
14	9	1	22
14	9	1	26
14	9	1	14
14	10	1	199
14	10	1	136
14	10	1	165
14	10	1	95
14	10	1	39
14	10	1	47
14	10	1	56
14	11	1	27
14	12	11	65
15	1	1	108
15	1	1	119
15	1	1	16
15	1	1	23
15	1	1	3
15	1	1	4
15	3	1	80
15	3	1	24
15	3	1	7
15	3	1	5
15	4	1	73
15	4	1	72
15	4	1	56
15	5	1	190
15	5	11	68
15	7	11	100
15	8	1	100
15	8	1	100
15	8	1	173
15	8	1	22
15	9	1	38
15	11	1	152
16	1	1	88
16	1	1	21
16	2	1	106
16	2	1	166
16	2	1	54
16	2	1	54
16	2	1	43
16	2	1	61
16	2	1	77
16	2	1	40
16	2	1	9
16	4	1	144
16	4	1	93
16	5	1	110
16	5	1	110
16	5	1	107
16	5	1	29
16	5	1	90
16	6	1	82
16	6	1	78
16	6	1	61
16	6	1	63
16	7	1	45
16	7	1	110
16	7	1	46
16	7	1	32
16	7	1	55
16	7	1	129
16	8	1	83
16	8	1	34
16	8	1	29
16	8	1	36
16	8	1	168
16	8	1	59
16	8	1	16
16	8	1	20
16	9	1	182
16	9	1	8
16	10	1	56
16	10	1	18
16	11	1	3
16	11	11	79
16	12	1	76
16	12	1	24
16	12	11	105
16	12	11	110
1	8	1	234
2	9	1	230
3	5	1	331
4	4	1	340
5	3	1	219
6	7	3	362
7	4	1	255
8	10	1	222
8	4	1	237
10	2	14	222
10	12	14	241
11	7	1	298
11	5	14	272
12	8	1	288
13	3	1	322
14	12	1	338
14	10	14	257
14	5	14	335
14	11	1	256
15	8	1	336
15	1	1	276
16	8	1	214
16	12	1	279
16	9	1	260

## Sheet: Year1
Overstory plot	Understory plot	Species	Height (cm)
1	1	1	32
1	1	1	58
1	1	1	30
1	1	1	114
1	1	1	31
1	1	1	54
1	1	1	43
1	1	1	271
1	1	1	26
1	1	1	109
1	1	1	38
1	1	1	46
1	1	1	42
1	1	1	100
1	1	1	30
1	1	1	172
1	1	1	85
1	1	1	22
1	1	1	68
1	1	1	39
1	1	1	165.5
1	1	1	140
1	1	11	33
1	1	11	6
1	1	11	9
1	4	11	46
1	4	11	23
1	4	11	34
1	5	11	59
1	5	1	128
1	5	11	26
1	5	1	4
1	7	11	45.9
1	8	11	80.5
1	8	11	34
1	8	11	24
1	8	11	43
1	8	11	34
1	8	11	12
1	8	1	6.5
1	9	1	9
1	9	11	27.5
1	9	11	45
1	9	11	24.7
1	9	11	17
1	10	11	17.8
1	10	11	17.4
1	10	11	14.3
1	10	11	15.4
1	10	11	44
1	10	11	26
1	11	3	32
1	11	3	45
1	11	11	28
1	11	11	21
1	12	1	227
1	12	11	16.5
1	12	14	32
2	1	11	68.8
2	1	11	64.4
2	1	11	49.2
2	1	11	30.8
2	1	11	50
2	1	11	16.2
2	1	11	19.5
2	2	11	31
2	2	11	28
2	2	11	40
2	2	11	8
2	2	1	3
2	3	11	32
2	4	1	47.8
2	5	11	35
2	5	11	14
2	6	11	55
2	6	11	34
2	7	1	41
2	7	1	21.7
2	7	1	4.5
2	7	1	3
2	7	1	5
2	7	1	3.2
2	7	1	2.5
2	7	1	3
2	8	11	34
2	8	11	29
2	8	11	31
2	8	11	28
2	8	11	24
2	9	11	55.5
2	9	1	7
2	9	11	30
2	10	11	20
2	11	1	208
2	11	11	18.5
2	11	11	23
2	12	14	194.5
2	12	14	170.2
2	12	11	18
2	12	11	12
2	12	11	15
2	12	11	15
2	12	11	12.5
2	12	11	12
3	1	11	41
3	1	11	46
3	1	11	66
3	1	11	28
3	1	11	10
3	1	11	17
3	1	11	49
3	1	11	13
3	1	11	12
3	1	11	7
3	2	11	70
3	2	11	18
3	2	11	59
3	2	11	24
3	2	11	48
3	2	11	52
3	2	11	18.5
3	2	11	33
3	2	11	26
3	3	11	10
3	3	11	7
3	3	11	40
3	3	11	32
3	3	11	47
3	3	11	66
3	3	11	53
3	3	11	43
3	3	11	53
3	3	11	38
3	3	11	50
3	3	11	58
3	3	11	44
3	3	11	22
3	4	11	27
3	4	11	27
3	4	11	41
3	5	11	23
3	5	11	52
3	5	11	17
3	5	11	28
3	5	11	26
3	5	11	20
3	5	11	67
3	5	11	25
3	5	11	67
3	5	11	17
3	5	11	11
3	6	11	35
3	6	11	26
3	6	11	50
3	6	11	63
3	6	11	66
3	6	11	52
3	6	11	73
3	6	11	79
3	6	11	89
3	6	11	72
3	6	11	71.5
3	6	11	78
3	6	11	35
3	6	11	77
3	6	11	57
3	6	11	73
3	6	11	102
3	6	11	59
3	6	11	76
3	6	11	43
3	7	11	51
3	7	11	64
3	7	11	35
3	7	11	69
3	7	11	72
3	7	11	79
3	7	11	64
3	7	11	12
3	7	11	27
3	7	11	35
3	7	11	50
3	7	11	35
3	7	11	77
3	7	11	70
3	7	11	72
3	7	11	62
3	7	11	46
3	7	11	80
3	7	11	39
3	7	11	7
3	7	11	6
3	8	11	71
3	8	11	39
3	8	11	74
3	8	11	51
3	8	11	52
3	8	11	51
3	8	11	77
3	8	11	65
3	8	11	58
3	8	11	57
3	8	11	54
3	8	11	50
3	8	11	48
3	8	11	23
3	8	11	36
3	8	11	23
3	8	11	25
3	8	11	21
3	8	11	9
3	8	11	24
3	8	11	57
3	8	11	33
3	8	11	38
3	9	11	46
3	10	11	15
3	10	11	28
3	10	11	30
3	10	11	16
3	10	11	20
3	10	11	33
3	10	11	6
3	10	11	19
3	10	11	11
3	10	11	12
3	11	11	74
3	11	11	45
3	11	11	8
3	11	11	18
3	12	11	24
3	12	11	53
3	12	11	29
3	12	11	45
3	12	11	24
3	12	11	49
3	12	11	11
3	12	11	30
3	12	11	12
3	12	11	8
4	1	1	31
4	3	11	53
4	3	11	16
4	3	11	27
4	3	11	35
4	3	11	26
4	3	11	12
4	3	11	11
4	3	11	28
4	3	11	14
4	3	11	13
4	4	11	41
4	4	1	4
4	4	11	24
4	4	11	23
4	4	1	3
4	4	1	2
4	5	11	24.5
4	5	11	26
4	5	11	39
4	5	11	129
4	5	11	35
4	5	11	33
4	5	11	26
4	5	11	28
4	5	11	27
4	5	11	20
4	5	11	13
4	6	11	91
4	6	11	24
4	6	1	27
4	7	1	4
4	9	1	198.4
4	9	1	53
4	9	1	36
4	9	1	34
4	9	1	24.5
4	9	11	38
4	9	11	13
4	9	1	96
4	9	1	21
4	9	11	21
4	9	11	13
4	10	11	27
4	10	11	31
4	10	11	21
4	10	11	38
4	11	11	48
4	11	11	44
4	11	11	48
4	11	11	49
4	11	11	22
4	12	11	28
4	12	11	59
4	12	11	19
4	12	11	10
5	1	11	45
5	1	11	34
5	1	11	76
5	1	11	37
5	1	11	56
5	1	11	80
5	1	11	82
5	1	11	57
5	1	11	61
5	1	11	51
5	1	11	60
5	1	11	12
5	1	11	10
5	1	11	21
5	1	11	21
5	1	11	33
5	1	11	18
5	1	11	12
5	1	11	33
5	1	11	68
5	1	11	80
5	1	11	61
5	1	11	13
5	1	11	72
5	1	11	33
5	1	11	45
5	1	11	77
5	1	11	82
5	1	11	49
5	1	11	55
5	1	11	28
5	1	11	59
5	1	11	37
5	1	11	69
5	1	11	45
5	1	11	41
5	1	11	47
5	2	11	41
5	2	11	27
5	2	11	58
5	2	11	61
5	2	11	71
5	2	11	27
5	2	11	47
5	2	11	39
5	2	11	20
5	2	11	36
5	2	11	25
5	2	11	27
5	2	11	12
5	2	11	23
5	2	3	15
5	2	11	79
5	3	11	70
5	3	11	43
5	3	11	53
5	3	11	32
5	3	11	8
5	3	11	5
5	3	11	12
5	3	11	10
5	3	11	50
5	3	11	22
5	3	11	39
5	3	11	47
5	3	11	35
5	3	11	32
5	3	11	42
5	3	11	22
5	3	11	32
5	3	11	31
5	4	11	19
5	4	11	24
5	4	11	20
5	4	11	40
5	4	11	53
5	5	1	350.5
5	5	1	33
5	5	11	69
5	5	11	28
5	5	11	42
5	5	11	13
5	5	11	42
5	6	11	39
5	6	11	13
5	6	11	15
5	6	11	20
5	7	11	37
5	7	11	56
5	7	11	46
5	7	11	44
5	7	11	42
5	7	11	37
5	7	11	35
5	7	11	29
5	7	11	58
5	7	11	65
5	7	11	48
5	7	11	70
5	7	11	34
5	7	11	40
5	7	11	28
5	8	11	72
5	8	11	52
5	8	11	40
5	8	11	45
5	8	11	33
5	8	11	34
5	8	11	14
5	8	11	29
5	8	11	41
5	8	11	43
5	8	11	22
5	8	11	24
5	9	11	59
5	9	11	13
5	9	11	72
5	9	11	48
5	9	11	24
5	9	11	20
5	9	11	12
5	9	11	19
5	9	11	10
5	9	11	12
5	10	11	58
5	10	11	11
5	10	11	9
5	10	11	24
5	10	11	26
5	10	11	12
5	10	11	18
5	10	11	17
5	10	11	13
5	10	11	12
5	10	11	26
5	10	11	31
5	10	11	28
5	10	11	18
5	10	11	17
5	11	11	58
5	11	11	44
5	11	11	35
5	11	11	63
5	11	11	62
5	11	11	75
5	11	11	48
5	11	11	37
5	11	11	41
5	11	11	31
5	11	11	42
5	12	11	21
5	12	11	32
5	12	11	20
5	12	11	23
5	12	11	13
5	12	11	71
6	3	2	27
6	3	2	14
6	4	11	31
6	4	11	18
6	6	11	58
6	8	1	9
6	9	1	33
6	9	1	25
6	9	1	9
7	1	11	53
7	1	11	27
7	1	11	15
7	2	1	129
7	2	11	20
7	2	1	2
7	3	14	123
7	3	11	36
7	3	11	17
7	3	11	18
7	3	11	22
7	3	11	18
7	3	11	13
7	4	11	42
7	4	11	30
7	4	14	77
7	4	14	47
7	4	14	82
7	4	14	85
7	4	14	62
7	4	14	32
7	4	11	18
7	4	11	18
7	4	11	12
7	4	11	27
7	4	11	10
7	4	11	24
7	4	11	48
7	4	14	34
7	4	11	12
7	5	14	214
7	5	14	118
7	5	14	89
7	5	14	70
7	5	14	56
7	5	14	79
7	5	14	92
7	5	14	74
7	5	14	97
7	5	14	100
7	5	14	157
7	5	14	177
7	6	11	134
7	7	11	30
7	7	11	22
7	7	11	34
7	7	11	52
7	7	11	34
7	7	11	29
7	7	11	41
7	7	11	27
7	7	11	31
7	7	11	36
7	7	11	20
7	7	11	33
7	7	11	19
7	8	11	179
7	8	11	17
7	8	11	7
7	9	11	53
7	9	11	67
7	9	11	38
7	9	11	19
7	9	11	28
7	9	11	56
7	9	11	46
7	9	11	35
7	9	11	43
7	9	11	21
7	9	11	26
7	9	11	35
7	9	11	44
7	9	1	2
7	9	1	6
7	9	11	19
7	9	1	1
7	9	1	3
7	10	1	25
7	10	1	25
7	10	1	24
7	10	1	18
7	10	1	32
7	10	1	32
7	10	1	32
7	10	1	31
7	10	1	8
7	11	11	38
7	11	11	28
7	11	11	4
8	1	11	152.8
8	1	11	60
8	1	11	26
8	1	11	27
8	1	11	24
8	1	11	28
8	1	11	13
8	1	11	19
8	1	11	20
8	1	11	17
8	1	11	28
8	2	1	255
8	2	11	40
8	2	11	16
8	2	11	20
8	3	1	164
8	3	1	180.5
8	3	11	36
8	3	11	35
8	3	11	35
8	3	1	131
8	3	11	101
8	4	11	24
8	4	11	23
8	4	11	27
8	4	11	56
8	4	11	41
8	4	11	61
8	4	11	20
8	4	11	50
8	4	11	37
8	4	11	67
8	4	11	19
8	4	11	24
8	4	11	30
8	4	11	13
8	4	11	12
8	4	1	28
8	5	11	43
8	5	11	28
8	5	11	21
8	5	11	42
8	5	11	108
8	5	11	31
8	6	11	38
8	6	11	22
8	6	11	14
8	6	11	67
8	6	11	27
8	7	11	155
8	8	14	206
8	8	11	80
8	8	11	36
8	9	1	264
8	9	11	31
8	9	11	74
8	9	11	43
8	9	11	25
8	10	11	21
8	10	11	92
8	10	11	80
8	10	11	69
8	10	11	37
8	10	11	13
8	10	11	48
8	10	3	22
8	11	11	47
8	11	11	58
8	11	11	51
8	11	11	71
8	11	11	45
8	11	11	38
8	11	11	53
8	11	11	52
8	11	11	70
8	11	11	46
8	11	11	53
8	11	11	43
8	11	11	58
8	11	11	52
8	11	11	47
8	11	11	46
8	11	11	35
8	11	11	31
8	11	11	18
8	11	11	33
8	11	11	20
8	11	11	31
8	11	11	18
9	1	3	26
9	1	11	22
9	1	11	18
9	1	11	35
9	1	11	18
9	1	11	18
9	1	11	18
9	1	11	10
9	2	11	24
9	2	11	20
9	2	1	2
9	2	1	2
9	2	1	3.5
9	3	1	29
9	3	1	39
9	3	14	23
9	3	1	33
9	3	14	63
9	3	1	52
9	5	11	18
9	5	11	13
9	5	11	35
9	5	11	22
9	5	11	18
9	5	11	33
9	5	11	37
9	5	11	17
9	5	11	36
9	5	11	22
9	5	11	13
9	5	11	29
9	5	11	17
9	5	11	16
9	6	11	42
9	6	11	15
9	6	11	26
9	6	11	16
9	6	11	30
9	6	11	24
9	6	11	28
9	6	11	36
9	6	11	34
9	6	11	15
9	6	11	11.8
9	6	11	9.9
9	6	11	8
9	6	11	8
9	7	1	16
9	7	1	43
9	7	1	41
9	7	11	54.1
9	7	11	48.1
9	7	11	50
9	7	11	68
9	7	11	53
9	7	11	31
9	7	11	19
9	7	11	24
9	8	1	78
9	8	11	41
9	8	11	15
9	8	11	18
9	8	11	21
9	9	11	49
9	9	11	26
9	9	11	29
9	9	11	38.2
9	9	1	37.4
9	9	11	60
9	9	11	17
9	9	11	36
9	10	11	18
9	10	11	11
9	10	1	19
9	11	1	78
9	11	1	28
9	11	1	37
9	12	1	31
9	12	1	7.3
9	12	1	16.8
9	12	2	25.3
9	12	2	37.4
9	12	1	32.8
9	12	11	18.1
9	12	1	2.9
10	1	11	36
10	1	11	33
10	1	11	27
10	1	11	16.3
10	1	11	9.9
10	1	11	40
10	1	11	42
10	1	11	20.8
10	1	11	37
10	1	11	17
10	1	11	55
10	1	11	17.4
10	1	11	18.1
10	1	11	66
10	1	11	11.8
10	1	11	84
10	1	11	6.4
10	1	11	53
10	1	11	3.2
10	1	11	65
10	1	11	79
10	1	11	36
10	1	11	26
10	1	11	36
10	1	11	55
10	1	11	72
10	1	11	80
10	1	11	74
10	1	11	76
10	2	11	64
10	2	11	15.2
10	2	11	20.1
10	2	11	32
10	2	11	18.5
10	2	11	39
10	2	11	21
10	2	11	66
10	2	11	22
10	2	11	23
10	2	11	31
10	2	11	23
10	2	11	9
10	2	11	6.4
10	2	11	28
10	2	11	4.8
10	2	11	20
10	2	11	12
10	2	11	17.2
10	2	11	8
10	2	11	41
10	2	11	58
10	2	11	30.4
10	2	11	18.3
10	3	11	59
10	3	11	58
10	3	11	62
10	3	11	69
10	3	11	58
10	3	11	44
10	3	11	86
10	3	11	40
10	3	11	68
10	3	11	49
10	3	11	65
10	3	11	57
10	3	11	53
10	3	11	41
10	3	11	30
10	3	11	29
10	3	11	100
10	3	11	62
10	3	11	28
10	3	11	52
10	3	11	53
10	3	11	19
10	4	11	23
10	4	11	40
10	5	11	54
10	5	11	80
10	5	11	79
10	5	11	48
10	5	11	26
10	5	11	67
10	5	11	48
10	5	11	40
10	5	11	25
10	5	11	77
10	5	11	85
10	5	11	60
10	5	11	83
10	5	11	79
10	5	11	23
10	5	11	19
10	6	11	87
10	6	11	87
10	6	11	68.5
10	6	11	33
10	6	11	45
10	6	11	65
10	6	11	64.5
10	6	11	50.1
10	6	11	88
10	6	11	76
10	6	11	72
10	6	11	59
10	6	11	79
10	6	11	75
10	6	11	84
10	6	11	72
10	6	11	53
10	6	11	31
10	6	11	24
10	7	11	41
10	7	11	35
10	7	11	39
10	7	11	25
10	7	11	12
10	7	11	49
10	7	11	25
10	7	11	38
10	7	11	35
10	7	11	22
10	7	11	19
10	7	11	26
10	7	11	10
10	7	11	11
10	8	11	102
10	8	11	22
10	8	11	23
10	8	11	21
10	8	11	20
10	8	11	31
10	9	11	58
10	9	11	65
10	9	11	26
10	9	11	34
10	9	11	21
10	9	11	23
10	9	11	60
10	9	11	54
10	9	11	70
10	9	11	54
10	9	11	75
10	9	11	68
10	9	11	74.5
10	9	11	46
10	9	11	10
10	10	11	57
10	10	11	48
10	10	11	7.5
10	10	11	35.4
10	10	11	25
10	10	11	17.3
10	10	11	44
10	11	11	67
10	11	11	43
10	11	11	15
10	11	11	25
10	11	11	18
10	11	11	12
10	11	11	17
10	11	11	68
10	11	11	18
10	11	11	11
10	11	11	13
10	11	11	18
10	11	11	50
10	11	1	35
10	12	11	67
10	12	11	15
10	12	11	93
10	12	11	29
10	12	11	19
10	12	11	19
10	12	11	53
10	12	11	58
10	12	11	48
10	12	11	45
10	12	11	59
10	12	11	30
10	12	11	62
10	12	11	32
10	12	11	54
10	12	11	53
11	1	1	221.6
11	1	1	51
11	1	11	30
11	2	11	48
11	2	11	36
11	2	11	37
11	2	11	26
11	2	11	40
11	2	11	41
11	2	11	18
11	2	14	45
11	2	11	32
11	5	2	19.5
11	5	1	81
11	5	1	74
11	5	1	70
11	5	14	193
11	6	1	34
11	6	11	9
11	7	11	36
11	7	11	38
11	7	1	47
11	7	11	40
11	7	11	42
11	7	11	67
11	7	11	19
11	7	11	196
11	8	1	59
11	9	1	65
11	9	1	48
11	9	1	34
11	9	1	72
11	9	1	31
11	9	1	23
11	9	1	40
11	9	1	40
11	9	1	42
11	9	11	44
11	9	11	22
11	10	1	28
11	10	1	40
11	10	1	37
11	10	11	34
11	10	11	47
11	10	11	68
11	10	11	19
11	11	11	35
11	11	11	52
11	12	1	136
12	1	1	183
12	1	1	72
12	3	11	35
12	3	1	135.4
12	3	11	44
12	3	11	51
12	3	1	40.5
12	3	1	18
12	3	11	28
12	4	2	90
12	4	2	89
12	4	11	27
12	4	2	58
12	4	2	34
12	4	2	47
12	5	11	24
12	5	11	106
12	6	1	84
12	6	1	75
12	6	1	106
12	6	11	43
12	6	1	74
12	6	1	36
12	6	1	32
12	6	1	6
12	6	1	57
12	6	1	89
12	7	1	129
12	7	1	31
12	7	1	53
12	7	1	32
12	8	11	16
12	8	11	10
12	9	1	62
12	9	1	36
12	9	1	100
12	9	1	56
12	9	1	35
12	9	1	35
12	10	11	62
12	11	1	128
12	12	1	80
12	12	11	48.4
12	12	11	16.5
12	12	1	2.8
13	1	11	24
13	1	11	12
13	1	1	48
13	1	1	56
13	2	11	75
13	2	11	58
13	2	11	51
13	2	1	6
13	3	11	17
13	3	1	46
13	3	1	17
13	3	11	36
13	4	1	78
13	4	1	57
13	4	1	52
13	4	1	35
13	4	1	24
13	4	11	12
13	5	11	54
13	5	11	64
13	5	11	30
13	5	11	16
13	5	11	28
13	5	11	76
13	5	11	77
13	5	11	40
13	5	11	38
13	5	11	23
13	5	1	48
13	5	1	25
13	5	1	27
13	5	1	79
13	5	1	20
13	5	11	14
13	6	11	67
13	6	11	58
13	6	11	56
13	6	11	53
13	6	11	73
13	6	11	29
13	6	11	63
13	6	11	45
13	6	11	69
13	6	1	116
13	7	11	90
13	7	11	50
13	7	11	52
13	7	11	17
13	7	11	8
13	7	11	46
13	7	11	18
13	7	11	5
13	9	11	105
13	9	11	39
13	9	1	27
13	9	1	25
13	9	1	17
13	10	11	70
13	10	11	55
13	10	1	13
13	10	1	35
13	10	1	15
13	10	11	13
13	11	1	58
13	11	1	35
13	11	1	59
13	11	1	53
13	11	11	35
13	11	11	18
13	11	1	6
13	11	1	4
13	11	1	5
13	11	1	6
13	11	1	6
13	12	1	77
13	12	1	90
13	12	1	80
13	12	1	129
13	12	1	37
13	12	11	13
14	1	11	25
14	1	11	27
14	1	11	52
14	1	11	63
14	1	11	78
14	1	11	23
14	1	11	80
14	2	1	144
14	2	11	73
14	2	11	98
14	2	11	61
14	2	11	56
14	3	11	47
14	3	11	37
14	3	11	79
14	4	11	47
14	4	11	36
14	4	11	52
14	4	11	64
14	4	11	50
14	4	11	59
14	4	11	28
14	4	11	13
14	4	11	23
14	5	1	236.8
14	5	11	26
14	5	11	31
14	5	11	20
14	5	11	68
14	5	11	44
14	5	11	24
14	5	11	27
14	5	11	11
14	5	1	4
14	6	1	153
14	6	11	22
14	7	11	41
14	7	11	20
14	8	1	110
14	8	1	114
14	8	11	63
14	8	11	54
14	8	11	20
14	8	11	12
14	8	11	19
14	8	11	19
14	8	11	18
14	8	1	20
14	8	11	6
14	9	11	47
14	9	11	37
14	9	1	36
14	9	11	38
14	9	11	22
14	9	11	41
14	9	11	60
14	9	11	20
14	9	1	39
14	9	1	37
14	9	11	28
14	9	11	74
14	9	11	60
14	9	11	79
14	9	11	22
14	9	11	13
14	9	1	16
14	9	11	8
14	10	1	173.4
14	10	11	51
14	10	1	148.5
14	10	11	42
14	10	1	213
14	10	11	55
14	10	1	102
14	10	1	47
14	10	11	13
14	10	11	39
14	10	1	116
14	10	11	37
14	10	11	18
14	10	11	20
14	11	1	210
14	11	1	40
14	11	1	23
14	11	11	50
14	11	11	13
14	11	11	39
14	11	11	9
14	12	11	69
14	12	11	26
14	12	11	66
14	12	11	69
14	12	11	75
14	12	11	23
14	12	11	22
14	12	11	47
14	12	11	40
14	12	11	32
14	12	11	42
14	12	11	49
14	12	11	66
14	12	1	13
15	1	1	242
15	1	1	238.5
15	1	11	34
15	1	11	111
15	1	11	46
15	1	11	82
15	1	11	79
15	1	11	70
15	1	11	92
15	1	11	77
15	1	11	82
15	1	11	56
15	1	1	120
15	1	11	37
15	1	11	97
15	1	11	54
15	1	11	44
15	1	11	65
15	1	11	79
15	1	11	18
15	1	1	3
15	2	11	130
15	2	11	120
15	2	11	107
15	2	11	65
15	2	11	33
15	2	11	55
15	2	11	71
15	2	11	56
15	2	11	98
15	2	11	48
15	2	11	30
15	3	1	89
15	3	1	18
15	3	11	61
15	3	11	47
15	3	11	41
15	3	11	48
15	3	11	62
15	3	11	45
15	3	11	30
15	3	11	48
15	3	11	19
15	3	11	22
15	3	11	25
15	3	11	49
15	3	11	84
15	3	11	34
15	3	11	32
15	3	11	19
15	3	11	18
15	3	11	12
15	3	11	16
15	3	11	19
15	3	11	13
15	3	11	13
15	3	1	5
15	3	1	6
15	3	1	7
15	4	11	50
15	4	11	39
15	4	11	32
15	4	11	29
15	4	11	95
15	4	11	31
15	4	11	54
15	4	11	92
15	4	11	58
15	4	11	47
15	5	11	79
15	5	11	27
15	5	11	65
15	5	11	67
15	5	11	40
15	5	11	104
15	5	11	58
15	5	11	85
15	5	11	90
15	5	11	92
15	5	11	94
15	5	11	97
15	5	11	52
15	5	11	40
15	5	11	56
15	5	11	43
15	5	11	18
15	5	11	80
15	5	11	78
15	5	11	40
15	5	11	80
15	5	11	76
15	5	11	83
15	5	11	75
15	5	11	71
15	5	11	70
15	5	11	22
15	6	11	97
15	6	11	35
15	6	11	31
15	7	11	100
15	7	11	97
15	7	11	56
15	7	11	23
15	7	11	87
15	7	11	57
15	7	11	24
15	7	11	23
15	7	11	11
15	7	11	9
15	7	11	22
15	8	11	29
15	8	11	36
15	8	11	34
15	8	11	27
15	8	11	20
15	8	11	15
15	8	11	13
15	8	1	168.8
15	8	1	249
15	8	1	4
15	9	11	109
15	9	11	105
15	9	11	107
15	9	11	79
15	9	11	100
15	9	11	81
15	9	11	65
15	9	11	105
15	9	11	154
15	9	11	69
15	9	11	88
15	9	11	126
15	9	11	36
15	9	11	73
15	9	11	106
15	9	11	96
15	9	11	86
15	9	11	78
15	9	11	52
15	9	11	52
15	9	11	25
15	10	11	49
15	10	11	41
15	10	11	36
15	10	11	40
15	10	11	72
15	10	11	67
15	10	11	80
15	10	11	76
15	10	11	58
15	10	11	74
15	10	11	64
15	11	11	22
15	11	11	22
15	12	11	84
15	12	11	76
15	12	11	29
15	12	11	81
15	12	11	54
15	12	11	14
15	12	11	9
15	12	11	16
16	1	1	104
16	1	1	22
16	1	1	13
16	1	11	12
16	2	1	124
16	2	1	91
16	2	1	20
16	2	1	32
16	2	1	18
16	2	1	11
16	2	1	15
16	2	1	39
16	2	1	58
16	2	1	56
16	2	1	40
16	3	1	1
16	3	1	3
16	3	1	3
16	3	1	3
16	3	1	3
16	3	1	3
16	3	1	3
16	4	1	192.2
16	4	14	144
16	4	14	137
16	4	14	96
16	4	14	130
16	4	14	75
16	4	1	96
16	4	1	4
16	4	1	3
16	4	1	4
16	5	1	110
16	5	1	7
16	5	1	101
16	5	1	124
16	5	1	30
16	6	11	46
16	6	1	61
16	6	11	28
16	6	11	14
16	6	1	60
16	7	1	42
16	7	1	28
16	7	1	53
16	7	1	136
16	7	1	117
16	7	1	36
16	7	11	22
16	7	1	1
16	7	1	2
16	8	1	257
16	8	1	181.4
16	8	1	144
16	8	1	20
16	8	1	23
16	8	11	16
16	8	11	21
16	8	1	37
16	8	1	33
16	8	1	32
16	8	11	29
16	9	1	203
16	9	11	11
16	10	1	62
16	10	1	22
16	10	11	36
16	10	11	7
16	10	11	11
16	11	11	75
16	12	1	308.4
16	12	11	85
16	12	11	57
16	12	1	28

## Sheet: Year3
Overstory plot	Understory plot	Species	Height (cm)
1	1	1	322.1
1	1	1	171.8
1	1	1	194.4
1	1	1	149.3
1	1	11	81.4
1	1	1	117.5
1	1	1	61.5
1	1	1	88.9
1	1	1	102.5
1	1	1	66.5
1	1	1	55.7
1	2	11	136.7
1	2	11	103.7
1	2	11	137.9
1	2	11	76.6
1	2	11	139
1	2	11	115.9
1	2	11	109.2
1	2	11	52.2
1	3	1	4.2
1	4	11	152.6
1	4	11	175
1	4	11	108.8
1	4	11	81.4
1	4	11	86.2
1	4	11	81.5
1	4	11	117.6
1	5	1	6.5
1	5	11	187.8
1	5	11	180.4
1	5	11	142.5
1	5	1	151.9
1	5	11	85.5
1	5	11	75.5
1	5	11	69.6
1	5	11	111.5
1	5	11	122.4
1	5	11	83.9
1	5	11	90.4
1	5	11	54.8
1	5	11	99.1
1	6	11	41.2
1	6	1	4.7
1	7	11	4.5
1	7	1	10.2
1	7	11	99.8
1	7	11	173.1
1	7	11	96.5
1	7	11	100
1	7	11	60.8
1	8	11	173.8
1	8	11	172.6
1	8	11	162.8
1	8	11	123.2
1	8	11	101.9
1	9	11	68.5
1	9	1	12.4
1	9	11	55.8
1	9	11	142.9
1	9	11	135.2
1	10	11	66
1	11	3	52.3
1	11	3	36.8
1	11	11	89.2
1	11	11	74.7
1	11	11	131.5
1	11	11	92.7
1	11	11	126.8
1	12	1	243
1	12	11	60.5
1	12	11	66.6
1	12	11	56.8
2	1	11	145.4
2	1	11	122.8
2	1	11	125.2
2	1	11	168.1
2	1	11	161.8
2	1	11	49.4
2	1	11	110.8
2	2	11	106.2
2	2	11	56.1
2	2	11	80.7
2	2	11	88.6
2	2	11	92.3
2	2	11	88.5
2	3	11	73.5
2	3	11	75.8
2	4	11	86.3
2	4	1	80.5
2	4	11	127.6
2	5	11	125
2	5	11	13.8
2	5	11	36.5
2	5	11	84.3
2	6	11	87.2
2	6	11	68.4
2	6	11	87.5
2	6	11	33.8
2	6	11	28.6
2	6	11	26.1
2	6	11	42.4
2	6	11	168.5
2	7	1	8.1
2	7	1	52.9
2	7	11	117.9
2	7	11	111.4
2	8	11	163.5
2	8	11	71.2
2	8	11	94.3
2	8	11	57.5
2	8	11	107.2
2	8	11	48.7
2	8	11	35.9
2	9	11	144.8
2	9	11	155.2
2	9	11	169.5
2	9	11	103.2
2	9	11	55
2	9	11	75
2	9	11	75.5
2	9	11	115.1
2	9	11	50.5
2	9	11	45.5
2	9	1	9.3
2	10	11	183.7
2	10	11	141.7
2	10	11	61.3
2	10	11	124.1
2	10	11	114.1
2	10	11	20.2
2	10	11	101.7
2	10	11	64.1
2	10	11	86.2
2	10	11	74.3
2	10	11	92.7
2	10	11	83.5
2	11	11	150.4
2	11	1	286.4
2	11	11	93.2
2	11	11	74.9
2	11	11	55.5
2	11	11	87.8
2	11	11	32
2	12	14	225.6
2	12	11	80.4
2	12	11	95.6
2	12	11	85.2
2	12	11	85.6
2	12	11	70.4
3	1	11	180.2
3	1	11	216.5
3	1	11	156.8
3	1	11	157.2
3	1	11	121.5
3	1	11	126.7
3	1	11	83.5
3	1	11	197.9
3	1	11	92.5
3	2	11	151
3	2	11	210.5
3	2	11	203.9
3	2	11	206.8
3	2	11	187.3
3	2	13	133.2
3	2	13	120.4
3	2	11	28.2
3	2	11	154.6
3	2	11	128.6
3	2	11	79.4
3	3	1	6.5
3	3	11	141.8
3	3	11	168.9
3	3	11	125.7
3	3	11	114.7
3	3	11	101.5
3	3	11	74.5
3	3	11	81.7
3	4	11	141.7
3	4	11	164.5
3	4	11	141.7
3	4	11	188.1
3	4	11	99.8
3	4	11	112.5
3	4	11	83.2
3	5	11	204.6
3	5	11	184.8
3	5	11	133
3	5	11	133
3	5	11	205.1
3	5	11	179.9
3	5	11	188.4
3	5	11	200
3	5	11	197.5
3	5	11	111.5
3	5	11	129.9
3	5	11	106.4
3	5	11	124.9
3	5	11	88.9
3	6	11	206.5
3	6	11	194.3
3	6	11	180
3	6	11	188
3	6	11	226.5
3	6	11	156.3
3	6	11	235.5
3	6	11	232
3	7	11	221.5
3	7	11	215.4
3	7	11	157.5
3	7	11	84.7
3	8	11	206
3	8	11	165.6
3	8	11	247.7
3	8	11	57.4
3	8	1	25.2
3	8	11	65.5
3	8	11	111.2
3	9	11	125.5
3	9	11	50
3	9	11	70.4
3	9	11	101.3
3	9	11	86.5
3	10	11	201.8
3	10	11	191.5
3	10	11	196.4
3	10	11	209.1
3	10	11	200.2
3	10	11	53.2
3	10	11	99.4
3	10	11	90.4
3	10	11	65.9
3	10	11	84.2
3	10	11	64.2
3	10	11	125.4
3	10	11	177.3
3	11	11	193.5
3	11	11	154
3	11	11	199.5
3	11	11	82.5
3	11	11	75.6
3	11	11	72.2
3	11	11	60.9
3	12	11	218.8
3	12	11	190.4
3	12	11	169.5
3	12	11	166.5
3	12	11	115.5
3	12	11	107.5
3	12	11	144.3
3	12	11	67.1
3	12	11	120.2
3	12	11	44.5
3	12	1	30.2
4	1	1	44.2
4	1	1	24.5
4	3	11	56.9
4	4	11	34.9
4	5	11	34.9
4	6	11	23.2
4	9	11	49.3
4	9	1	18.3
4	9	1	101.9
4	9	1	211.7
4	9	11	55.7
4	9	1	26.3
4	9	1	64.2
4	9	11	60.6
4	9	11	59.1
4	9	11	62.1
4	9	11	35.5
4	9	11	36.4
4	9	11	41.2
4	9	1	44.4
4	10	11	76
4	11	11	126.5
4	12	11	53.2
5	1	11	250.4
5	1	11	187.3
5	1	11	234.3
5	1	11	235.7
5	2	11	225.6
5	2	11	245
5	2	11	162.3
5	3	11	269.3
5	3	11	141.7
5	3	11	178.3
5	3	11	134.6
5	3	11	214.7
5	3	11	115.2
5	4	11	204.8
5	4	11	159.4
5	4	11	207.5
5	4	11	146.4
5	4	11	205
5	4	11	79.1
5	4	11	83.5
5	4	11	57.3
5	4	11	37.2
5	4	11	16.2
5	5	11	188.8
5	5	11	142.6
5	5	11	183.2
5	5	11	123.9
5	5	11	54.8
5	5	11	42.9
5	5	11	89.2
5	5	11	113.5
5	5	11	129.8
5	5	11	52.3
5	5	11	42.9
5	5	1	40.3
5	5	11	65
5	6	11	141.5
5	6	11	141.6
5	6	11	210.3
5	6	11	129.3
5	6	11	118.4
5	6	11	95.6
5	6	11	39.5
5	7	11	148
5	7	11	132.7
5	7	11	128.7
5	7	11	143.2
5	7	11	65.6
5	7	11	36
5	7	11	43.8
5	7	11	163.5
5	7	11	125.7
5	7	11	40
5	7	11	60
5	7	11	43
5	8	11	276
5	8	11	243.5
5	8	11	141.7
5	8	11	212.5
5	8	11	127.8
5	8	11	79.2
5	9	11	155.6
5	9	11	213
5	9	11	166.6
5	9	11	142.6
5	9	11	167.9
5	9	11	147.6
5	9	11	47.9
5	9	11	93.5
5	9	11	81.4
5	10	11	184.5
5	10	11	185.1
5	10	11	151.5
5	10	11	197.4
5	10	11	178.3
5	10	11	94.2
5	10	11	123.7
5	10	11	94.5
5	10	11	48.6
5	11	11	169
5	11	11	184.8
5	11	11	257.4
5	11	11	226.4
5	11	11	62.8
5	12	11	224.8
5	12	11	158.2
5	12	11	105.8
6	1	11	59.5
6	8	11	45.2
6	9	1	37
6	9	1	25.8
6	9	1	27.5
7	1	11	29.2
7	1	11	65.2
7	1	11	63.8
7	2	1	162.6
7	2	11	29
7	2	11	22.2
7	2	11	35.9
7	3	11	94.6
7	3	11	128.5
7	3	11	28.8
7	3	11	61.5
7	3	11	61.5
7	3	11	39.9
7	3	11	76.8
7	3	11	102.9
7	4	14	161.6
7	4	11	56.4
7	4	14	52.2
7	4	11	124.7
7	4	11	106.2
7	4	14	52.9
7	4	14	144.6
7	4	14	143.9
7	4	14	116.1
7	4	14	73.6
7	4	14	74.7
7	4	14	40.2
7	4	11	112.7
7	4	11	8.2
7	5	11	50.9
7	5	11	47.2
7	6	11	177.7
7	6	11	22
7	6	11	3.6
7	7	11	76
7	7	11	111.8
7	7	11	96.5
7	7	11	95.5
7	7	11	139.5
7	7	11	138.9
7	7	11	52.9
7	7	11	87.7
7	7	11	6.2
7	7	1	24.3
7	8	11	237.8
7	8	11	121.6
7	8	11	42.8
7	8	11	69.7
7	8	11	156.1
7	8	1	5.8
7	8	1	4
7	8	1	4
7	9	11	128.5
7	9	11	71.5
7	9	11	18
7	9	11	35.1
7	9	11	165.1
7	9	11	21.9
7	9	1	12.1
7	9	1	8.9
7	9	11	24.7
7	9	11	32.4
7	9	11	6.2
7	10	11	42.2
7	10	1	12.6
7	10	1	28.4
7	10	1	53.6
7	10	11	64.5
7	10	1	68.4
7	10	1	51.6
7	10	1	65.2
7	10	1	63
7	10	1	47.6
7	10	1	57.2
7	11	11	100.8
7	11	11	50.1
7	12	1	191.8
7	12	1	164
7	12	11	87.2
7	12	11	66.2
7	12	11	63.5
8	1	11	117.5
8	1	11	108.5
8	1	11	54.4
8	1	11	55.7
8	1	11	77.4
8	1	11	89.7
8	1	11	55.8
8	1	11	48.1
8	1	11	70.4
8	1	11	88.1
8	1	11	117.5
8	1	11	50.1
8	1	11	72.4
8	2	1	338
8	2	11	79.1
8	2	11	59.8
8	2	11	42.4
8	3	1	212.5
8	3	1	225.9
8	3	11	135.2
8	3	11	111.5
8	3	1	176.2
8	3	1	114.3
8	3	11	115.9
8	3	11	101.9
8	3	11	120.1
8	4	11	142.4
8	4	11	154
8	4	11	169
8	4	11	63.2
8	4	1	61.2
8	4	11	63
8	4	1	33
8	5	11	183.5
8	5	11	148.8
8	5	11	103.9
8	5	11	82.7
8	5	11	88.4
8	5	11	96.7
8	6	11	47.9
8	6	11	40.1
8	6	11	62.6
8	6	11	71.3
8	7	11	96.2
8	8	14	236
8	8	11	74.6
8	9	1	271.5
8	9	11	145.6
8	9	11	119.5
8	9	11	41.5
8	9	11	62.4
8	9	11	15.5
8	10	11	171.7
8	10	11	216.4
8	10	11	221.3
8	11	11	104.5
8	11	11	134.8
8	12	11	110.2
9	1	11	65.4
9	1	11	55.4
9	1	11	47.6
9	1	11	82.1
9	1	11	42.1
9	1	11	18.9
9	1	11	143.5
9	1	11	81.7
9	1	11	61.5
9	1	11	25.5
9	1	11	19.9
9	1	2	28.7
9	2	11	68.8
9	2	11	17.3
9	2	1	49
9	2	11	78.2
9	3	1	155.6
9	3	1	48.9
9	3	1	42.5
9	3	2	49.5
9	3	1	43.4
9	3	14	99.8
9	3	11	55
9	5	11	85.2
9	5	11	48.8
9	5	11	93.9
9	5	11	64.3
9	5	11	91.2
9	5	11	41.6
9	5	11	95.5
9	5	11	57.3
9	5	11	106.2
9	6	11	134.5
9	6	11	133.2
9	6	11	106.2
9	6	11	81.4
9	6	11	89.2
9	6	11	115.4
9	6	11	122.8
9	6	11	91.4
9	7	11	176.5
9	7	11	158.2
9	7	11	142.6
9	7	11	105.4
9	7	11	103.2
9	8	1	99.1
9	8	11	98.4
9	8	11	67.8
9	8	11	22.1
9	9	11	212.2
9	9	11	143.4
9	9	11	148.8
9	9	11	182.9
9	9	11	224
9	9	11	212.1
9	9	11	147.1
9	9	11	119.3
9	9	11	98.3
9	10	1	26.4
9	10	11	70.5
9	10	11	49.5
9	10	1	4
9	11	11	54.7
9	11	11	116.4
9	11	11	118.5
9	11	11	93.7
9	11	11	133.8
9	11	1	59.8
9	11	11	183.7
9	11	11	180
9	11	11	154.5
9	11	11	172.1
9	12	11	59.5
9	12	11	141
9	12	1	19.6
9	12	11	47
9	12	11	71.3
9	12	11	94.2
9	12	11	96.8
9	12	1	46.5
9	12	2	41.3
9	12	2	25.2
9	12	1	5.2
10	1	11	181.4
10	1	11	170.3
10	1	11	211
10	1	11	233.6
10	1	11	60.4
10	1	11	94.8
10	1	11	47.1
10	2	11	126.4
10	2	11	113.2
10	2	11	50
10	2	11	99.6
10	3	11	280.4
10	3	11	150.5
10	3	11	212.7
10	3	11	142.4
10	3	11	199
10	3	11	219.7
10	3	11	237.6
10	3	11	166.4
10	3	1	145.7
10	3	11	252.9
10	3	11	161.1
10	3	11	205.8
10	4	1	188.5
10	4	11	161.4
10	4	11	118.5
10	4	11	123
10	4	11	118.2
10	5	11	142.4
10	5	11	191.2
10	5	11	268
10	5	11	237.6
10	5	11	141.7
10	5	11	266.8
10	5	11	180.4
10	5	11	90.7
10	6	11	287
10	6	11	218.6
10	6	11	223.6
10	6	11	281.4
10	6	11	238.4
10	6	11	265.7
10	6	11	106.5
10	7	11	141.2
10	7	11	137.7
10	7	11	142.4
10	7	11	158.5
10	7	11	205.8
10	7	11	145.5
10	7	11	108
10	7	11	93.8
10	7	11	108.5
10	7	11	134.2
10	7	11	49
10	8	11	150.3
10	8	11	154.7
10	8	11	80.5
10	8	11	102.6
10	9	1	44.2
10	9	11	78.1
10	9	11	96.8
10	9	11	72.3
10	9	11	97.2
10	9	11	53.2
10	9	11	42.3
10	9	11	60.5
10	9	11	54.5
10	9	11	66.2
10	9	11	53
10	9	11	105
10	9	11	8.2
10	10	11	68.2
10	10	11	72.5
10	10	11	85.3
10	10	11	65.2
10	10	11	117.2
10	10	11	111.1
10	10	11	75.2
10	10	11	47.1
10	10	11	31.2
10	10	11	50.4
10	11	11	55.5
10	11	1	78
10	11	11	60.2
10	11	11	55.5
10	11	11	61.2
10	11	11	72.5
10	11	11	77.5
10	12	11	218.4
10	12	11	184.5
10	12	11	169
10	12	11	181.8
10	12	11	152.3
10	12	11	177.4
10	12	11	185
10	12	11	182.3
10	12	11	25.4
10	12	11	85.2
10	12	11	63.4
10	12	11	101.3
10	12	1	39.7
11	1	1	272.9
11	2	11	91.4
11	2	11	90.2
11	2	11	81.5
11	2	11	59.3
11	2	11	50.4
11	3	11	31.8
11	3	11	55.8
11	3	1	4
11	3	11	10.7
11	4	11	43.5
11	4	11	31.2
11	4	4	4.3
11	5	1	77.2
11	5	3	24.9
11	6	11	35.6
11	6	1	39.2
11	6	11	82.5
11	6	11	58.3
11	7	11	14
11	7	11	127
11	7	1	64.2
11	7	11	179.7
11	8	11	103.2
11	8	1	81
11	8	11	32.2
11	8	1	13.2
11	9	1	59.6
11	9	1	51
11	9	1	62.5
11	9	1	46.2
11	9	1	45.1
11	9	1	9.8
11	9	1	33
11	10	11	188.5
11	10	11	160.5
11	10	1	67.1
11	10	1	34.2
11	10	1	60.9
11	10	11	60.4
11	10	11	32.3
11	10	11	122.9
11	10	1	17
11	10	1	42.1
11	10	11	23.5
11	11	11	144.3
11	11	11	82.2
11	11	11	45.4
11	11	11	20.7
11	11	1	22.3
11	11	11	10.6
11	12	1	199.1
12	1	1	224
12	1	1	75.6
12	1	1	23.9
12	3	1	139.2
12	3	11	52.5
12	3	11	64.3
12	3	1	23.5
12	3	11	24.1
12	3	1	35.5
12	4	2	104.4
12	4	2	108.6
12	4	2	59.8
12	4	2	34.2
12	6	1	104.2
12	6	1	90.4
12	6	1	80.4
12	6	1	112.3
12	6	1	27.4
12	6	1	43.6
12	7	1	166.4
12	7	1	45.5
12	7	1	14.5
12	8	14	90.2
12	8	14	89.7
12	8	11	79.4
12	8	11	39.3
12	9	1	72.8
12	9	1	39.5
12	9	1	113.5
12	9	1	53.6
12	9	1	43.2
12	11	1	141.5
12	12	11	27
12	12	1	53.1
12	12	11	15.2
12	12	11	15.1
12	12	11	35.7
12	12	1	4.2
12	12	11	28
13	1	11	72.8
13	1	11	95.4
13	1	11	92.3
13	1	11	119.5
13	1	11	51.1
13	1	11	88.3
13	1	11	72.8
13	1	11	99.9
13	1	11	74.6
13	1	11	74.4
13	1	11	64.2
13	1	11	64.9
13	1	11	51
13	2	11	177.7
13	2	11	199.9
13	2	11	99.6
13	3	1	32.1
13	3	11	58.8
13	3	11	84.5
13	3	11	140.1
13	3	11	137.2
13	3	11	58.1
13	3	11	136.8
13	3	11	102.5
13	4	1	87.5
13	4	1	72.6
13	4	1	71.3
13	4	1	27.7
13	4	11	96.3
13	4	11	28.6
13	4	11	4.5
13	4	1	24.7
13	4	1	21.2
13	5	11	50
13	5	11	96.5
13	5	1	47.5
13	5	1	55
13	5	11	29.7
13	5	11	21.2
13	5	11	188.2
13	5	11	94.5
13	5	11	136.3
13	5	11	89.5
13	5	11	130
13	5	11	154.3
13	5	11	30
13	5	11	22.5
13	5	11	26
13	5	1	98.5
13	5	1	30
13	5	1	14.7
13	6	1	352
13	6	11	142.5
13	6	11	189.9
13	6	11	102.4
13	6	11	99.9
13	6	11	73.4
13	6	11	80.3
13	6	1	136.2
13	6	11	42.3
13	6	11	57.3
13	6	11	61.4
13	6	1	60.4
13	7	11	134.9
13	7	11	114.5
13	7	11	127.2
13	7	11	111.5
13	9	1	24.1
13	9	1	32.5
13	9	11	124.9
13	9	11	44.7
13	9	11	18.3
13	10	11	136.8
13	10	11	105.2
13	10	1	57.4
13	10	11	69.6
13	10	11	57.2
13	10	11	41.1
13	10	1	45.6
13	10	11	92.4
13	11	11	38.1
13	11	1	68.2
13	11	1	38.4
13	11	11	118
13	11	1	7
13	11	1	64.8
13	11	1	9
13	11	1	60.1
13	11	1	10.2
13	11	1	4
13	11	11	101.2
13	11	1	28.5
13	11	1	6.3
13	11	1	6.3
13	12	1	93
13	12	1	110.2
13	12	1	95.8
13	12	1	134.8
13	12	11	39.2
13	12	11	22.1
13	12	1	21.4
14	1	11	145.2
14	1	11	89.3
14	1	11	81.2
14	1	11	95.2
14	2	11	147.5
14	2	11	158.5
14	2	1	190.3
14	2	11	145.6
14	2	11	104.2
14	2	11	133.2
14	2	11	143.3
14	2	11	112.1
14	2	11	102
14	3	11	131.9
14	3	11	109.9
14	3	11	63.4
14	3	11	101.2
14	3	11	60
14	3	11	68.4
14	3	11	101.4
14	4	11	75.4
14	4	11	54
14	5	1	299.8
14	5	11	47.2
14	5	11	97.2
14	5	11	53.5
14	5	11	38.4
14	5	11	64.4
14	5	11	53
14	5	11	65.2
14	5	11	6.5
14	6	1	191.8
14	6	1	212.5
14	6	11	73.8
14	7	11	21.5
14	7	11	83.4
14	7	11	54.4
14	7	11	72.1
14	7	11	42.7
14	7	11	41.4
14	8	1	131.4
14	8	11	94.4
14	8	11	99.4
14	8	11	128.2
14	8	1	25.7
14	9	11	156
14	9	11	119.1
14	9	11	60.2
14	9	11	48.2
14	9	11	52.2
14	9	11	96.5
14	9	11	77.9
14	9	11	133.5
14	9	11	124.7
14	9	11	61.3
14	9	11	62.7
14	9	11	60.4
14	9	11	39.8
14	9	11	101.2
14	9	1	22.6
14	9	1	58
14	9	1	45.9
14	10	1	199.4
14	10	1	189.1
14	10	1	114.1
14	10	1	286
14	10	1	50.2
14	11	1	179
14	11	11	106.2
14	11	11	128.9
14	11	11	91.2
14	11	11	97.3
14	11	11	76.7
14	11	11	57.2
14	11	11	35.6
14	11	11	39.5
14	11	11	54.9
14	11	11	56.2
14	12	11	152
14	12	11	144.7
14	12	11	164
14	12	11	25.4
14	12	1	122.8
14	12	11	57.4
14	12	11	119.4
14	12	11	116.2
14	12	11	17.4
14	12	11	78
14	12	11	119.2
15	1	1	263.6
15	1	1	265.6
15	1	11	212.5
15	1	11	229
15	1	11	198.4
15	1	11	184.5
15	1	11	192.5
15	1	11	163.4
15	1	11	158.6
15	1	11	238
15	1	11	196
15	1	11	158
15	1	11	64.4
15	1	11	62.3
15	2	11	204
15	2	11	205.5
15	2	11	161.9
15	2	11	202
15	2	11	153
15	2	11	153.6
15	2	11	217
15	2	11	171.6
15	2	11	146.8
15	2	11	83.5
15	2	11	53.6
15	2	11	67.2
15	2	11	109.4
15	2	11	35.2
15	3	11	147
15	3	11	168
15	3	11	158.1
15	3	11	189.7
15	3	1	39.5
15	3	11	99.5
15	3	11	140.2
15	3	11	95.6
15	3	11	135
15	3	11	103.2
15	3	11	76.1
15	3	11	99.9
15	3	1	99
15	3	11	48.2
15	3	11	92
15	3	11	119.7
15	3	11	106.2
15	3	11	71
15	3	11	34.6
15	3	1	12
15	4	11	188.6
15	4	11	192
15	4	11	177
15	4	11	181.5
15	4	11	168.7
15	4	11	194
15	4	11	198
15	4	11	228.3
15	5	11	153.1
15	5	11	172
15	5	11	185.5
15	5	11	184.5
15	5	11	216.8
15	5	11	222.9
15	5	11	257
15	5	11	227.3
15	5	11	162.5
15	5	11	210
15	5	11	203.6
15	5	11	169.6
15	5	11	162
15	5	11	194.1
15	5	11	118
15	5	11	73
15	5	11	80.2
15	6	11	178.5
15	6	11	156.1
15	6	11	127.5
15	6	11	137.4
15	6	11	161.6
15	6	11	36.6
15	6	11	8.2
15	6	11	26
15	7	11	273.4
15	7	11	195.6
15	7	11	74.2
15	7	11	88.4
15	7	11	88
15	7	11	111.8
15	7	11	112.1
15	7	11	68.2
15	7	11	105.6
15	7	11	102.2
15	7	11	44.8
15	7	11	30
15	8	1	201.5
15	8	11	201.3
15	8	1	281
15	8	11	132
15	8	11	35.8
15	8	11	63.7
15	8	11	115.2
15	8	11	59.8
15	8	11	70.5
15	8	13	131.2
15	8	11	132.4
15	8	11	77.2
15	8	11	72
15	8	11	68.3
15	8	11	89.9
15	8	11	85.5
15	8	11	37.8
15	8	11	26.2
15	9	1	359.5
15	9	11	244.9
15	9	11	258.2
15	9	11	243.4
15	9	11	154.2
15	9	11	154.5
15	9	11	231.4
15	9	11	172.6
15	9	11	210
15	9	11	260.3
15	9	11	188.4
15	9	11	199
15	9	11	210.7
15	9	11	305.4
15	9	11	162.2
15	9	11	52.2
15	9	11	80.2
15	9	14	61.1
15	9	11	49.4
15	9	11	39.5
15	9	11	87.6
15	9	11	78.4
15	9	11	66.7
15	9	11	99.4
15	9	11	69.2
15	9	11	143.4
15	10	11	163.8
15	10	11	164
15	10	11	184.2
15	10	11	242.4
15	10	11	151.4
15	10	11	35.6
15	10	11	161.6
15	10	11	49.6
15	10	11	66.7
15	10	11	104.2
15	10	11	112.1
15	11	11	148.8
15	11	11	157.5
15	11	11	124.3
15	11	11	73.2
15	11	11	42.2
15	11	11	79.1
15	11	11	92.1
15	12	11	221.6
15	12	11	161.1
15	12	11	226.3
15	12	11	46.9
15	12	11	96.5
15	12	11	108.3
15	12	1	102.3
16	1	11	47.7
16	1	1	27.4
16	1	1	124.2
16	2	1	155.2
16	2	1	27.4
16	2	1	63
16	2	1	57.2
16	2	1	15.2
16	3	1	3.5
16	4	1	185.5
16	4	14	134.2
16	4	14	105.6
16	4	14	170.8
16	4	14	7.9
16	4	14	116
16	4	1	91.5
16	4	14	18.5
16	4	14	16.3
16	5	1	134.2
16	5	1	146.5
16	5	1	109.8
16	6	1	97.8
16	6	1	58.2
16	6	1	64.5
16	7	1	162.4
16	7	1	127.5
16	8	1	289.5
16	8	1	208.5
16	8	1	157.3
16	8	11	8.5
16	9	1	194.5
16	10	11	25.2
16	10	1	25.6
16	10	11	15.2
16	11	11	74.2
16	12	1	352

## Sheet: Year5
Overstory plot	Understory plot	Species	Height (cm)
1	1	1	344
1	1	1	181
1	1	1	177.6
1	1	1	222.6
1	1	11	164.4
1	1	1	158
1	1	1	84.2
1	1	1	59.2
1	1	1	37.1
1	1	1	45.1
1	1	1	44.6
1	1	1	39.5
1	1	1	22.5
1	2	11	154.9
1	2	1	4.7
1	2	11	136.8
1	2	11	123.2
1	2	11	89.5
1	3	11	82.6
1	3	1	12.4
1	3	1	3.5
1	3	1	8.7
1	3	1	5.2
1	4	11	125.4
1	4	11	120.9
1	5	11	221.2
1	5	11	131.8
1	5	11	100
1	5	11	200.7
1	5	11	163.9
1	5	1	37.4
1	5	1	10.2
1	5	1	94
1	5	1	198.3
1	5	11	123.1
1	5	1	7.4
1	5	11	172.4
1	5	1	11.5
1	5	1	4
1	6	1	8.6
1	7	11	183.4
1	7	11	139.5
1	7	1	21.3
1	8	11	86
1	9	11	123
1	9	11	145.3
1	9	11	30.8
1	9	11	65.7
1	9	11	122.4
1	9	11	73.7
1	9	11	124.2
1	9	11	6.2
1	9	11	15.3
1	9	11	28.3
1	9	11	33.1
1	9	11	29.1
1	10	11	171.2
1	11	11	135.8
1	11	11	111.5
1	11	11	66.3
1	11	11	87.2
1	11	2	63.7
1	11	2	39.2
1	12	1	270.6
1	12	11	144.5
1	12	11	64.2
1	12	11	43.6
2	1	11	157.3
2	1	11	165.9
2	1	11	148.5
2	1	11	198.8
2	1	11	175.9
2	1	11	23.2
2	1	11	56.6
2	1	11	63.2
2	1	11	84.7
2	1	11	61.1
2	3	11	86.8
2	3	11	130.2
2	3	11	31.5
2	4	1	127.6
2	4	11	66.4
2	4	11	65.6
2	5	11	135.2
2	5	11	57.3
2	5	11	190.4
2	5	11	65.5
2	5	11	79.3
2	5	11	38.5
2	5	11	64.5
2	6	11	223.7
2	6	11	52.8
2	6	11	46.9
2	7	1	14.8
2	7	11	75.4
2	7	11	140.8
2	7	11	35.3
2	7	11	80.2
2	7	11	28.2
2	7	1	12.2
2	8	11	199.4
2	8	11	97.3
2	8	11	186.7
2	8	11	79.4
2	8	11	64.6
2	9	11	130.2
2	9	11	157.8
2	9	11	126.2
2	9	11	84
2	9	11	57.5
2	9	11	190.6
2	9	11	125.2
2	9	1	8.2
2	10	11	208.2
2	10	11	128.9
2	10	11	122.4
2	10	11	109.6
2	10	11	94.6
2	11	11	353.7
2	11	11	201.5
2	11	11	212.4
2	11	11	54.1
2	11	11	65.5
2	12	14	224.4
2	12	11	103.2
2	12	11	123.8
3	1	11	172.2
3	1	11	189.8
3	1	11	220.6
3	1	11	254.5
3	1	11	145.4
3	1	11	163.3
3	1	11	160.4
3	1	11	187.1
3	2	11	204.3
3	2	11	279.4
3	2	11	266.9
3	2	11	141.6
3	2	13	158.7
3	2	13	106.7
3	2	11	49
3	2	11	107.5
3	2	11	129.6
3	2	11	111.7
3	3	11	153.1
3	3	11	141.5
3	3	11	219.1
3	3	11	163.6
3	3	11	81.7
3	4	11	208.4
3	4	11	143.4
3	4	11	133.5
3	4	11	121.2
3	5	11	231.8
3	5	11	244.6
3	5	11	156.4
3	5	11	190.9
3	5	11	220.7
3	5	11	215.4
3	5	11	274.3
3	5	11	170
3	5	11	159.5
3	5	11	148.6
3	5	11	272
3	5	11	326.1
3	5	11	125.3
3	5	11	114.9
3	6	11	215.6
3	6	11	217.2
3	6	11	202.9
3	6	11	236.4
3	6	11	174.6
3	6	11	231.7
3	6	11	210.3
3	7	11	165.7
3	7	11	255.2
3	8	11	253.5
3	8	11	159.6
3	8	11	173.7
3	8	11	157.8
3	8	11	251.2
3	8	11	36.1
3	9	11	150.2
3	10	11	168.8
3	10	11	264.4
3	10	11	204.2
3	10	11	199.2
3	10	11	251.6
3	10	11	107.1
3	10	11	103.7
3	11	11	248.1
3	11	11	205.9
3	11	11	241.8
3	11	11	74.9
3	11	13	24.9
3	12	11	168.4
3	12	11	188.9
3	12	11	249
3	12	11	270.2
3	12	1	29.4
3	12	11	118.7
3	12	1	6.1
4	1	1	32.2
4	1	1	45.1
4	1	14	3.5
4	3	1	4.2
4	3	11	47
4	4	11	81.2
4	4	11	83.9
4	4	11	42.5
4	4	11	47.1
4	5	11	45.2
4	7	11	84.3
4	7	11	81.1
4	7	11	72.2
4	7	11	50.5
4	7	11	39.3
4	7	11	64.5
4	8	11	87.5
4	8	11	27.6
4	8	11	87.3
4	8	11	73.5
4	8	11	63.1
4	8	11	35.7
4	8	11	58.6
4	9	1	232.6
4	9	11	86.2
4	9	1	62.1
4	9	1	116.7
4	9	11	67.2
4	9	11	66.1
4	9	11	51.5
4	9	1	27.5
4	9	1	20.6
4	9	1	74.2
4	9	1	29.5
4	9	11	57.2
4	9	11	81.5
4	9	11	55.5
4	10	11	53.4
4	10	11	39.8
4	10	11	96.5
4	10	11	31.4
4	11	11	55.2
4	11	11	63.3
4	11	11	65.1
4	11	11	60.5
4	11	11	58.1
4	11	11	74.1
4	11	11	142.5
4	11	11	65.2
4	11	11	49.9
4	12	11	97.8
4	12	11	72.2
4	12	11	74.5
4	12	11	93.7
4	12	11	48.3
4	12	11	30.2
4	12	11	112.8
4	12	1	4.1
5	1	11	263.1
5	2	14	381
5	2	1	305.2
5	2	11	193.1
5	3	11	346.1
5	3	11	216.8
5	3	11	195.9
5	3	11	321.3
5	3	11	219.5
5	3	11	220.5
5	4	11	199.9
5	4	11	208
5	4	11	221
5	4	11	190.5
5	4	11	164.5
5	4	11	117.3
5	4	11	99.1
5	4	11	133.6
5	4	11	45.7
5	4	11	13.5
5	5	11	199.9
5	5	11	305.5
5	5	11	184.3
5	5	11	194.7
5	5	11	148.3
5	5	11	214.8
5	5	11	180.2
5	5	11	167.9
5	5	11	20.7
5	5	1	48.2
5	5	11	131.3
5	6	11	177.4
5	6	11	147.9
5	6	11	220.7
5	6	11	28.4
5	6	11	124.5
5	6	11	92.7
5	6	11	109.8
5	7	11	173.5
5	7	11	148.5
5	7	11	197.4
5	7	11	147.2
5	7	11	33.4
5	7	11	119.5
5	7	11	9.8
5	8	11	370
5	8	11	345.5
5	8	11	241.1
5	8	11	268
5	8	11	291
5	8	11	229.1
5	8	11	112.5
5	8	11	142.5
5	9	11	273.3
5	9	11	155.4
5	9	11	196.8
5	9	11	201
5	9	11	150.1
5	9	11	215.5
5	9	11	126.5
5	9	11	120.7
5	9	11	118.9
5	10	11	207.1
5	10	11	191.2
5	10	11	195.5
5	10	11	221.3
5	10	11	16.8
5	10	11	91.6
5	10	11	45
5	11	11	298.2
5	11	11	328.1
5	11	11	56.1
5	12	11	169.8
5	12	11	172.7
6	1	11	99.7
6	1	14	29.3
6	1	11	30.7
6	1	11	23.6
6	1	11	16.5
6	2	11	13.4
6	3	2	14.7
6	4	11	12.8
6	4	11	71.6
6	4	11	107.9
6	5	11	48.3
6	5	2	2.7
6	6	11	30.8
6	6	11	80.5
6	8	11	61.1
6	8	1	13.9
6	8	11	17.5
6	9	1	32.8
6	9	1	21.5
6	9	1	13.5
6	10	11	104.2
6	10	11	31.4
6	10	11	12.4
6	11	11	41.2
6	12	11	19.5
7	2	1	215.7
7	2	11	82.4
7	2	11	45.3
7	3	14	191
7	3	11	149.1
7	3	11	161.9
7	3	11	91.7
7	3	11	58.2
7	3	11	60.7
7	3	11	72.4
7	3	11	45.4
7	3	11	109.5
7	3	11	65.1
7	4	14	157.1
7	4	14	183.4
7	4	14	148
7	4	14	83.5
7	4	11	114.7
7	4	14	48.5
7	5	14	175.2
7	5	11	152
7	5	14	201.9
7	5	14	289.4
7	5	14	144.1
7	5	14	264.2
7	5	14	236.4
7	5	14	293.1
7	5	14	261.6
7	5	14	159.9
7	5	14	144.5
7	5	14	16.5
7	5	14	23.8
7	5	14	19.5
7	5	14	24.1
7	5	14	109.7
7	5	14	61.8
7	6	11	172.4
7	6	11	54.4
7	6	11	11.4
7	7	11	169.4
7	7	11	174
7	7	14	149.9
7	7	1	140.3
7	7	11	57.5
7	7	11	117.6
7	7	11	96.5
7	7	11	66.2
7	7	11	51.8
7	7	11	11.7
7	7	11	19.8
7	8	11	218.5
7	8	11	50.5
7	9	11	81.5
7	9	11	42.2
7	9	11	31.5
7	9	11	110.5
7	9	11	3.5
7	9	11	67.4
7	9	11	13.2
7	9	11	12.2
7	9	1	9.8
7	9	1	16.5
7	9	11	37.2
7	9	11	5.2
7	10	1	16.2
7	10	1	94.3
7	10	1	117.1
7	10	1	77.2
7	10	1	109.9
7	10	1	101
7	10	1	87.4
7	10	1	71.2
7	10	1	4.2
7	10	1	38.7
7	11	11	51.5
7	11	11	114.5
7	11	11	44.3
7	11	11	15.8
8	1	11	161.7
8	1	11	145.9
8	1	11	103.2
8	1	11	97.5
8	1	11	115.1
8	1	11	108.3
8	1	11	77.1
8	1	11	71.2
8	1	11	25.4
8	1	11	108.7
8	1	11	27.5
8	1	11	52.4
8	2	11	58.1
8	2	11	58.2
8	2	11	54.4
8	3	11	199.5
8	3	11	151.3
8	3	1	332.7
8	3	1	257.2
8	3	1	201.9
8	3	11	128.2
8	3	11	84.2
8	3	1	30.2
8	3	1	119.5
8	4	11	149.5
8	4	11	209
8	4	1	93.8
8	4	1	41.1
8	4	11	184.6
8	4	11	46.5
8	5	11	173.4
8	5	11	144.5
8	5	11	61.8
8	5	11	40.2
8	6	11	142.4
8	8	14	233.1
8	9	11	165.2
8	9	11	142.8
8	9	1	315.1
8	9	11	58.9
8	9	11	110.8
8	9	11	58.9
8	10	11	245.4
8	10	11	227.5
9	1	2	35.6
9	1	11	38.3
9	1	11	103.2
9	1	11	92.3
9	1	11	98.2
9	1	11	39.5
9	1	11	30.1
9	1	11	25.7
9	1	11	87.7
9	1	11	91
9	1	11	31.3
9	1	11	27.5
9	1	11	34
9	1	1	15.5
9	2	11	99.4
9	2	1	55.3
9	2	11	84.4
9	2	1	6.4
9	2	1	10
9	2	1	3.5
9	3	14	134.5
9	3	14	100.5
9	3	1	58.3
9	3	1	69.8
9	3	1	194.2
9	3	1	33.5
9	4	1	7.1
9	5	11	127.2
9	5	11	156.2
9	6	11	172.7
9	6	11	146
9	6	11	77.6
9	6	11	32.2
9	6	11	104.2
9	6	11	109.5
9	6	11	98.6
9	6	11	18.4
9	6	11	118.6
9	6	11	79.4
9	6	11	48
9	6	11	76.1
9	6	11	2.3
9	7	11	199.1
9	7	1	7.3
9	8	11	68.2
9	8	11	40.1
9	8	1	106.5
9	8	11	77.4
9	8	11	21.8
9	9	11	33.8
9	9	1	54.5
9	9	11	79
9	9	11	57.2
9	9	11	75.9
9	9	11	82
9	9	11	68.2
9	9	11	62.2
9	9	11	62.5
9	9	11	23
9	10	11	94.2
9	10	1	39.6
9	11	11	101.6
9	11	11	82.2
9	11	1	40.8
9	11	1	37.7
9	11	11	87.3
9	11	11	79.5
9	12	11	92.5
9	12	11	70.6
9	12	11	133.8
9	12	11	59.2
9	12	1	23.1
9	12	2	41.5
9	12	1	43.1
9	12	2	22.7
9	12	1	5.1
10	1	11	285.5
10	1	11	222.7
10	1	11	161.7
10	1	11	41.8
10	1	11	112.2
10	3	11	174.5
10	3	11	373.2
10	3	1	172.9
10	3	11	265.4
10	3	11	293.2
10	3	11	180.3
10	3	11	223
10	3	11	224.9
10	3	11	158.2
10	3	11	213.6
10	3	11	259.1
10	4	11	141.5
10	4	11	116.5
10	5	11	262.5
10	6	11	323.4
10	6	11	189.6
10	6	11	217.6
10	6	11	277.7
10	7	11	242.8
10	7	11	158.5
10	7	11	170.5
10	7	11	143.3
10	7	11	125.3
10	7	11	136.3
10	7	11	107.5
10	7	11	66.6
10	7	11	93.4
10	8	11	81.1
10	8	11	81.7
10	8	11	134.6
10	9	11	248.2
10	9	11	173.1
10	9	11	142.9
10	9	11	303.8
10	9	11	173.6
10	9	11	236.9
10	9	11	210.4
10	9	11	153.1
10	9	11	281.6
10	9	11	66.5
10	9	11	128.5
10	9	11	103.1
10	10	11	170
10	10	11	157.8
10	10	11	157.4
10	10	11	167.3
10	10	11	89.2
10	10	11	117.3
10	10	11	127.7
10	10	11	80.2
10	11	11	146.9
10	11	11	216.6
10	11	11	182.6
10	11	11	172.4
10	11	11	148
10	11	11	111.4
10	11	11	82.5
10	11	11	117.1
10	11	11	87.8
10	11	1	67.5
10	12	11	252
10	12	11	222.7
10	12	11	183.5
10	12	11	145.6
10	12	11	134.5
10	12	11	65.6
10	12	11	67.1
10	12	11	92.5
11	1	1	333.9
11	1	1	77.8
11	1	1	41
11	2	11	57.6
11	2	11	91.6
11	2	11	70.2
11	2	11	134.2
11	3	1	4.1
11	3	1	2.3
11	3	1	1.7
11	3	1	1.9
11	4	4	38.1
11	4	11	41.2
11	4	2	3.5
11	4	2	7.5
11	4	1	6.2
11	4	2	3.1
11	4	2	9
11	4	1	9.3
11	4	1	6
11	5	14	248.6
11	5	2	39.5
11	5	1	74.3
11	5	1	84.2
11	5	1	61.3
11	5	1	44.2
11	5	1	5.1
11	5	14	2.3
11	6	1	40.6
11	6	11	60.2
11	6	11	57.7
11	7	11	176.9
11	7	11	170.2
11	7	1	85.2
11	7	11	72.1
11	7	11	37.2
11	8	1	127.2
11	9	1	73.5
11	9	1	48.3
11	9	1	39.6
11	9	1	42.7
11	9	1	97.1
11	9	11	59.3
11	9	1	75.2
11	9	1	90.1
11	9	11	54.5
11	9	1	41.5
11	9	1	66.8
11	9	1	35.5
11	9	11	48.2
11	10	11	164.3
11	10	11	173.4
11	10	11	217.8
11	10	11	140.2
11	10	1	96.4
11	10	1	97.3
11	10	1	20.2
11	11	11	149
11	11	11	28.1
11	11	11	75.5
11	11	11	59.2
11	11	11	86.2
11	11	11	57.8
11	11	11	100
11	11	1	16.7
11	12	1	261.6
11	12	11	40.2
12	1	1	280.1
12	1	1	90.8
12	3	11	59.3
12	4	11	88.4
12	4	11	44.9
12	4	11	21.5
12	4	11	40.5
12	4	2	137.2
12	4	2	62.5
12	4	2	11.4
12	4	11	22.5
12	4	11	4.5
12	5	11	46.2
12	5	11	40.5
12	6	1	160
12	6	1	173.3
12	6	1	203.5
12	6	1	114.7
12	6	1	61.3
12	6	1	106.2
12	6	1	44.1
12	6	1	103.9
12	6	1	107.7
12	7	1	214.2
12	7	1	67.1
12	7	1	20.5
12	7	1	32.3
12	7	1	66.1
12	7	11	24.5
12	8	11	156.5
12	8	11	44.1
12	8	14	49.2
12	8	14	125.7
12	8	11	56.6
12	9	1	94.3
12	9	1	152.1
12	9	1	52.3
12	9	1	60.1
12	9	1	14.7
12	9	1	8.5
12	9	1	42.1
12	10	11	93.5
12	10	11	22.8
12	11	1	196.1
12	11	1	27.5
12	11	1	4.7
12	12	1	61.5
12	12	11	76.9
12	12	11	42.1
12	12	11	54.5
12	12	11	68.4
13	1	11	81.5
13	1	11	69.8
13	1	11	20.5
13	2	11	5.4
13	3	11	142.7
13	3	11	208.1
13	3	11	165.8
13	3	11	40.2
13	3	11	109.8
13	3	11	94.5
13	3	11	70.1
13	3	11	46.4
13	3	11	39.1
13	3	11	94.5
13	4	11	83.4
13	4	1	97.9
13	4	1	102.8
13	4	1	102.1
13	4	1	48.6
13	4	1	40.5
13	4	1	21.2
13	4	1	22.4
13	4	11	58.6
13	4	11	61.8
13	4	1	28.4
13	5	11	174.4
13	5	11	230.6
13	5	11	146.5
13	5	11	141.6
13	5	11	268.1
13	5	1	15.4
13	5	11	56.5
13	5	1	48.5
13	5	1	73.8
13	5	1	89.2
13	5	11	51.8
13	6	1	224.6
13	6	11	149
13	6	11	123
13	6	1	76.6
13	6	11	137.7
13	7	11	151.2
13	7	11	143.9
13	7	11	103.8
13	7	11	38
13	7	11	60.5
13	7	11	101.2
13	9	1	43.4
13	9	11	96
13	9	1	63.5
13	9	1	13.5
13	9	11	83.7
13	9	11	30.4
13	9	2	12.5
13	10	1	79.9
13	10	1	44.7
13	10	11	128.6
13	10	11	99.4
13	10	1	26
13	11	11	261.6
13	11	1	73.5
13	11	1	24.5
13	11	1	25.3
13	11	1	8.7
13	11	1	18.2
13	11	1	16.5
13	11	1	13.2
13	11	1	5.4
13	11	1	4.8
13	11	1	81.5
13	11	1	12.7
13	11	1	8.3
13	11	1	17.3
13	11	1	10.4
13	11	1	81.3
13	11	1	10.5
13	11	1	49
13	12	1	153.6
13	12	1	146
13	12	1	62.1
13	12	1	78.2
13	12	1	142.1
13	12	1	140.3
13	12	11	139.8
13	12	11	68.2
13	12	11	76.5
13	12	11	11.2
14	1	11	114.32
14	1	11	106.8
14	1	11	62.1
14	1	11	52.1
14	2	11	165
14	2	11	295.4
14	2	11	178.3
14	2	11	149.9
14	2	11	174.7
14	2	11	47.8
14	2	11	110.2
14	3	11	169.3
14	3	11	83.8
14	4	11	93.4
14	4	11	43.1
14	4	11	33.2
14	5	11	67.5
14	5	1	111.3
14	5	1	47.5
14	5	11	20.5
14	5	11	98.8
14	6	1	285.6
14	6	1	35.1
14	7	11	55.8
14	7	11	34.3
14	7	11	28.3
14	7	11	120.2
14	8	1	22.5
14	8	11	132.5
14	8	11	84.6
14	8	11	107.3
14	9	11	142.5
14	9	1	89.5
14	9	11	54.7
14	9	1	52.1
14	9	11	88.5
14	9	1	16.7
14	9	11	81.3
14	9	11	137.1
14	9	11	91
14	9	11	62.9
14	9	11	62.3
14	9	11	60.5
14	10	1	179.5
14	10	1	101.2
14	10	1	114.1
14	10	11	116.7
14	10	11	93.4
14	10	1	310
14	11	1	369
14	11	11	141.2
14	11	11	86.5
14	11	11	35.5
14	12	1	194.5
14	12	11	215.5
14	12	11	162
14	12	11	172.1
14	12	11	92.3
15	1	1	336.6
15	1	1	349.5
15	1	11	268.7
15	1	11	177.9
15	1	11	177.3
15	1	11	204.3
15	1	11	151
15	1	11	249.4
15	1	11	204.1
15	1	11	171.5
15	1	11	293.1
15	1	11	144.9
15	1	11	176.6
15	1	11	227.6
15	1	11	134.6
15	1	1	72.3
15	1	11	119.3
15	2	11	152.3
15	2	11	115.4
15	2	11	150.5
15	2	11	226.4
15	2	11	132.2
15	2	11	259.8
15	2	11	238.4
15	2	11	196.1
15	2	11	148.4
15	2	11	206
15	2	11	205.1
15	2	11	217.5
15	2	11	105.5
15	2	11	164.9
15	2	11	205.4
15	2	11	124.2
15	3	11	213.8
15	3	11	265.3
15	3	11	207.8
15	3	11	174.8
15	3	1	149
15	3	11	168.7
15	3	11	160.4
15	3	11	139.7
15	3	11	91.7
15	3	1	15.5
15	3	11	99.8
15	3	11	125.5
15	3	11	106.2
15	3	11	111.7
15	3	1	54.2
15	4	11	212.2
15	4	11	240
15	4	11	285.1
15	4	11	199.6
15	4	11	176.2
15	4	11	192.9
15	4	11	197.6
15	4	11	241.8
15	5	11	191.1
15	5	11	235
15	5	11	271.5
15	5	11	213.5
15	5	11	249.5
15	5	11	187.7
15	5	11	194
15	5	11	189.9
15	5	11	238.1
15	5	11	184.5
15	5	11	158.5
15	5	11	211.5
15	5	11	103.2
15	6	11	195
15	6	11	159.4
15	6	11	253.4
15	6	11	161.6
15	6	11	224.4
15	6	11	54
15	7	11	195.2
15	7	11	218.6
15	7	11	148.9
15	7	11	74.3
15	7	11	123.1
15	7	11	104.1
15	7	11	61.5
15	7	11	107.3
15	7	11	27.8
15	8	1	338.5
15	8	1	263.5
15	8	11	226.5
15	8	11	187
15	8	11	152.2
15	8	13	195.6
15	8	11	84.6
15	8	13	197.6
15	8	1	24.8
15	9	11	205.7
15	9	11	268.3
15	9	11	352.2
15	9	11	315
15	9	11	283
15	9	11	232.5
15	9	11	190.2
15	9	11	139.5
15	9	11	210.1
15	9	14	93.7
15	10	11	48.2
15	10	11	180.5
15	10	11	152.2
15	10	11	299.1
15	10	11	194.1
15	10	11	194.8
15	10	11	206.8
15	10	11	204
15	10	11	168.6
15	11	11	285.9
15	11	11	178.3
15	11	11	113.9
15	11	3	3.2
15	11	11	56.1
15	12	11	230.1
15	12	11	210
15	12	11	297.3
15	12	11	177.1
15	12	11	66.5
15	12	11	70.2
15	12	11	85.3
16	1	1	188.9
16	1	11	30.5
16	1	1	51.2
16	1	1	30.6
16	2	1	291.1
16	2	1	170.7
16	2	1	174.2
16	2	1	227.2
16	2	1	69.4
16	2	1	79.7
16	2	11	24.8
16	3	1	27.8
16	3	1	3.2
16	4	1	233
16	4	14	158.5
16	4	14	120.6
16	4	14	117.1
16	4	11	76.4
16	4	1	124.8
16	5	1	165
16	5	1	141.6
16	5	1	161
16	5	11	23.5
16	5	11	50.8
16	5	11	22.3
16	6	11	31.2
16	6	11	55.2
16	6	11	67
16	6	11	75
16	6	1	138.2
16	6	11	69.2
16	7	1	150.8
16	7	1	72.5
16	7	1	123.7
16	7	1	60.8
16	7	1	2.3
16	7	1	10.8
16	7	1	16.4
16	8	1	380.5
16	8	1	273.5
16	8	1	226.1
16	8	1	115.9
16	8	1	40.4
16	8	1	85.6
16	8	11	65.5
16	9	1	230.4
16	10	1	80.2
16	10	1	31
16	11	11	81.3
16	12	1	144.9
16	12	11	18.5

## Sheet: Year11
Overstory plot	Understory plot	Species	Height (cm)
1	1	1	363
1	1	1	359
1	1	1	310
1	1	1	250
1	1	1	189
1	1	1	159
1	1	1	154
1	1	1	138
1	1	1	137
1	1	1	128
1	1	1	93
1	1	1	90
1	1	1	83
1	1	1	49
1	2	11	98
1	3	1	43
1	3	1	23
1	3	11	208
1	3	14	203
1	4	1	17
1	4	11	100
1	5	1	239
1	6	1	19
1	6	2	16
1	6	1	15
1	6	1	14
1	6	1	11
1	7	1	72
1	7	11	186
1	7	11	88
1	9	1	41
1	9	11	368
1	9	11	368
1	9	11	366
1	9	11	353
1	9	11	335
1	9	11	322
1	9	11	89
1	11	2	151
1	11	2	82
2	1	11	378.1
2	1	11	249.5
2	1	11	191
2	1	11	180.5
2	4	1	373
2	5	11	299.5
2	7	1	100
2	7	1	14.8
2	8	11	356.3
2	8	11	255.5
2	9	1	116.5
2	9	1	23.1
2	9	11	280
2	9	11	266.4
2	9	11	188.5
2	9	11	178.6
2	9	11	170.2
2	10	1	38.2
2	12	14	390.1
2	12	14	333.1
2	12	14	332
2	12	14	304
2	12	14	273.5
3	1	11	361
3	3	11	354
3	3	1	26
3	4	11	266
3	4	11	326
3	4	11	307
3	4	11	206
3	5	11	318
3	5	11	224
3	8	1	72
3	9	11	218
3	10	11	384
3	10	11	256
3	10	11	379
3	10	11	238
3	11	11	296
3	12	1	7
3	12	1	4
3	12	1	11
3	12	1	15
3	12	1	77
3	12	1	3
3	12	11	142
3	12	11	260
3	12	11	200
4	1	1	48
4	1	1	40
4	3	1	72
4	3	1	12
4	6	11	64
4	7	11	70
4	7	1	10
4	8	11	41
4	8	11	214
4	8	11	189
4	8	11	82
4	9	1	90
4	9	1	374
4	9	1	197
4	9	1	23
4	9	1	43
4	9	1	58
4	9	11	59
4	9	1	78
4	9	1	51
5	4	1	7
5	4	11	181
5	4	11	117
5	4	11	121
5	4	11	248
5	4	11	147
5	4	11	242
5	4	11	399
5	4	11	379
5	5	11	273
5	5	11	327
5	5	11	334
5	5	1	127
5	6	11	360
5	6	11	291
5	6	11	376
5	7	11	287
5	9	11	252
6	1	14	152
6	1	11	62
6	1	11	32
6	4	11	288
6	5	11	139
6	5	11	58
6	6	11	196
6	6	11	136
6	7	1	195
6	7	1	26
6	8	11	136
6	8	1	29
6	9	1	49
6	9	11	18
6	10	11	257
6	10	1	11
7	3	1	20
7	3	11	135
7	3	11	327
7	3	11	270
7	4	14	243
7	4	14	195
7	4	14	235
7	4	14	192
7	5	14	303
7	5	14	167
7	5	14	349
7	5	14	187
7	5	14	135
7	5	14	90
7	5	14	135
7	5	14	70
7	5	14	319
7	5	14	380
7	8	1	2
7	8	1	24
7	8	1	17
7	8	11	80
7	8	11	74
7	8	11	47
7	9	1	6
7	9	1	3
7	9	1	4
7	9	1	10
7	9	1	43
7	9	1	48
7	9	1	5
7	10	1	22
7	10	1	40
7	10	1	42
7	10	1	86
7	10	1	135
7	10	1	371
7	10	1	188
7	10	1	341
7	10	1	138
7	10	1	397
7	10	1	307
7	10	1	257
7	10	1	208
7	12	1	373
7	12	1	369
8	2	11	230
8	4	1	352
8	4	1	77
8	4	1	103
8	6	1	17
8	6	1	28
8	8	14	289
9	1	2	67
9	1	11	105
9	1	11	349
9	1	11	309
9	2	1	20
9	2	1	15
9	2	1	10
9	2	1	11
9	2	1	9
9	2	1	154
9	2	11	171
9	2	11	217
9	3	1	216
9	3	14	247
9	3	14	264
9	3	14	150
9	3	1	154
9	3	1	130
9	4	1	21
9	5	11	216
9	6	11	47
9	6	11	30
9	6	11	224
9	6	11	227
9	8	1	393
9	9	11	128
9	9	1	296
9	9	1	36
9	10	1	164
9	11	1	154
9	12	1	113
9	12	1	39
9	12	1	17
9	12	1	11
9	12	2	48
10	1	11	237
10	3	1	253
10	3	1	349
10	3	11	306
10	3	11	282
10	6	11	276
10	7	11	227
10	7	11	254
10	7	11	183
10	7	11	243
10	7	11	364
10	9	11	239
10	9	11	281
10	9	11	389
10	9	11	150
10	10	11	307
10	10	11	130
10	11	11	164
10	11	11	223
10	11	11	365
10	11	11	258
10	12	1	152
11	1	1	154
11	2	1	28
11	2	11	316
11	3	1	12
11	3	1	15
11	4	11	169
11	4	1	29
11	4	1	54
11	4	1	32
11	4	2	57
11	4	4	348
11	4	2	42
11	4	2	51
11	4	14	188
11	5	1	94
11	5	2	132
11	5	1	96
11	6	1	197
11	7	11	28
11	7	11	53
11	7	1	282
11	8	1	364
11	9	1	223
11	9	1	190
11	9	1	378
11	9	1	333
11	9	1	239
11	9	1	245
11	9	1	158
11	9	1	205
11	9	11	110
11	10	1	22
11	10	1	131
11	10	11	381
11	10	1	368
11	10	1	303
11	10	1	279
11	11	1	100
11	11	11	298
11	12	1	24
12	1	1	145
12	3	1	49
12	3	1	118
12	4	11	165
12	4	11	203
12	4	2	156
12	4	2	288
12	4	2	148
12	4	2	79
12	4	2	31
12	4	2	74
12	6	1	312
12	6	1	264
12	6	1	141
12	6	1	172
12	6	1	25
12	6	1	113
12	6	1	86
12	6	1	58
12	7	1	140
12	7	1	46
12	8	14	284
12	9	1	344
12	9	1	244
12	9	1	207
12	9	1	37
12	9	1	37
12	9	1	82
12	11	1	7
12	11	1	385
12	12	1	124
13	2	11	380
13	3	1	154
13	3	1	397
13	4	1	146
13	4	1	238
13	4	1	201
13	4	1	227
13	4	1	49
13	4	1	25
13	5	1	129
13	5	1	59
13	6	1	216
13	8	1	185
13	8	1	229
13	8	1	139
13	8	1	234
13	8	1	144
13	8	1	89
13	9	2	29
13	10	1	141
13	10	1	57
13	10	1	44
13	11	1	190
13	11	1	83
13	11	1	11
13	11	1	11
13	11	1	19
13	11	1	32
13	11	1	19
13	11	1	30
13	11	1	22
13	11	1	10
13	11	1	18
13	11	1	217
13	11	1	327
13	11	1	319
13	12	11	289
13	12	1	125
13	12	1	252
13	12	1	387
13	12	1	292
14	1	11	135
14	2	11	269
14	2	11	238
14	2	11	186
14	5	1	310
14	5	1	187
14	7	14	223
14	7	2	93
14	7	1	6
14	8	1	104
14	9	1	81
14	9	1	139
14	9	1	46
14	10	1	342
14	10	1	281
14	10	1	143
14	11	1	87
14	12	11	376
14	12	11	266
14	12	1	15
15	1	11	307
15	1	11	371
15	1	11	216
15	1	11	216
15	1	11	173
15	1	1	296
15	1	1	278
15	2	11	330
15	3	1	23
15	3	1	104
15	3	11	373
15	3	11	239
15	3	11	237
15	3	1	365
15	5	11	315
15	5	11	347
15	5	11	214
15	5	11	378
15	5	11	382
15	5	11	169
15	6	11	258
15	6	11	335
15	7	11	379
15	7	11	135
15	7	11	362
15	8	1	25
15	8	11	335
15	8	13	316
15	11	11	135
15	12	11	325
16	1	1	85
16	2	1	99
16	2	1	107
16	2	1	334
16	2	1	84
16	3	1	64
16	4	14	193
16	4	14	174
16	4	14	150
16	4	1	48
16	4	1	222
16	5	1	283
16	5	1	334
16	5	1	97
16	5	14	94
16	6	1	312
16	6	1	125
16	7	1	326
16	7	1	13
16	7	1	341
16	7	1	219
16	7	1	288
16	7	1	114
16	8	1	62
16	8	1	60
16	8	1	241
16	8	1	149
16	9	1	350
16	10	1	81
16	10	1	95
16	12	1	248

## Sheet: Year20
Overstory plot	Understory plot	Species	Height (cm)
1	1	1	0.9
1	1	1	2.6
1	1	1	2.4
1	1	1	3.4
1	1	1	0.5
1	1	1	283
1	1	1	194
1	1	1	146
1	1	1	352
1	1	1	87
1	1	1	10
1	2	11	8
1	2	11	4
1	2	1	9.1
1	2	1	13.5
1	3	1	6.6
1	3	1	3.5
1	3	1	8.3
1	3	1	15.4
1	3	1	125
1	3	14	6.4
1	3	3	16.3
1	4	3	9.1
1	4	1	12
1	4	1	1.3
1	4	1	3
1	4	1	40.2
1	4	1	3.5
1	4	1	10.6
1	4	1	10.9
1	4	11	328
1	5	1	5.2
1	5	1	2.5
1	5	1	3.1
1	5	1	2.6
1	5	1	3.5
1	5	1	3.2
1	5	1	1.9
1	5	1	4.2
1	5	1	3.2
1	5	1	4
1	5	1	8.9
1	5	1	21
1	5	1	2.4
1	5	3	201
1	5	1	98
1	6	1	2.5
1	6	1	2.8
1	6	1	1.8
1	6	1	10.9
1	6	3	20.5
1	6	1	7.5
1	6	1	11
1	6	1	7.8
1	6	1	14.2
1	6	1	4.5
1	6	1	3.5
1	6	1	3.1
1	6	1	3
1	6	1	7.1
1	6	1	3.5
1	6	1	30.5
1	6	1	2.9
1	6	1	13.5
1	6	3	38.5
1	6	1	12
1	6	1	69
1	6	1	3.9
1	6	1	3.1
1	6	1	61.4
1	6	1	24.5
1	6	1	4.9
1	6	1	10.2
1	6	1	8.5
1	6	1	2.5
1	6	1	15.3
1	6	1	4.9
1	6	1	15.1
1	6	1	9.9
1	6	1	123.3
1	7	1	4.1
1	7	1	3.2
1	7	1	1.8
1	7	1	4.3
1	7	1	2.1
1	7	1	2.8
1	7	1	3.5
1	7	1	3.9
1	7	1	1.9
1	7	1	1.5
1	7	1	2.5
1	7	1	2.1
1	7	1	256
1	8	11	27.5
1	8	11	8.5
1	8	1	8.8
1	8	1	2.3
1	9	1	2.3
1	9	1	2.1
1	9	1	7.5
1	9	1	2.5
1	9	1	2.9
1	9	1	2.1
1	9	1	5.6
1	9	1	1.5
1	9	1	3.4
1	9	1	1.8
1	9	1	22.3
1	9	1	2.6
1	9	1	98
1	9	1	2.5
1	9	1	3.2
1	9	1	3.3
1	9	1	25.1
1	9	1	3.2
1	9	11	340
1	10	1	2.1
1	11	1	7.3
1	11	1	2.2
1	11	1	7.1
1	11	1	2.5
1	11	1	11.9
1	11	1	4
1	11	1	3.5
1	11	1	2.5
1	11	1	3
1	11	1	2.7
1	11	1	2
1	11	1	1.3
1	11	1	2.1
1	11	1	5
1	11	1	9.8
1	11	1	5.5
1	11	1	1.5
1	11	1	2
1	11	1	2.5
1	11	1	1.9
1	11	1	2.7
1	11	1	3
1	11	1	3.2
1	11	1	2.5
1	11	1	3.1
1	11	1	3.3
1	11	1	1.9
1	11	1	3
1	11	1	2.5
1	11	1	2.7
1	11	2	146
1	12	1	8.2
1	12	1	1.2
1	12	1	28
1	12	1	3
2	1	11	11.2
2	1	1	3.5
2	1	1	4
2	1	1	4
2	1	11	360
2	2	1	2
2	2	1	1.6
2	2	1	3.5
2	2	1	3.7
2	2	1	4.9
2	2	1	3.6
2	2	1	4.2
2	2	1	7.2
2	2	1	6.9
2	2	1	2.6
2	2	1	3
2	2	1	4
2	2	1	2.5
2	2	1	5
2	2	1	4.6
2	2	1	3.2
2	2	1	3
2	2	1	2.8
2	2	1	2.2
2	2	1	3.4
2	2	1	4.1
2	2	1	5.2
2	2	1	2.8
2	2	1	3
2	2	1	1.8
2	2	1	2.6
2	2	1	1.9
2	2	1	3.1
2	2	1	3
2	2	1	4
2	2	1	3.6
2	2	1	2.1
2	2	1	3.2
2	2	1	3.6
2	2	1	4
2	2	1	2.2
2	2	1	4
2	2	1	2.5
2	2	1	2.2
2	2	1	2.4
2	2	1	5.9
2	2	1	3.2
2	2	1	3
2	2	1	2.2
2	2	1	2.1
2	2	1	4.6
2	2	1	2.8
2	2	1	1.8
2	2	1	2.2
2	2	1	1.2
2	2	1	2.2
2	2	1	3
2	2	1	3.1
2	2	1	3.2
2	2	1	2.5
2	2	1	4
2	2	1	2
2	2	1	2
2	2	1	3
2	2	1	2.5
2	2	1	3
2	2	1	2.4
2	2	1	2.6
2	2	1	3
2	2	1	3
2	2	1	3
2	3	1	4.2
2	3	1	2.5
2	3	1	2
2	3	1	3.2
2	3	1	3.5
2	3	1	2.4
2	3	1	3.2
2	3	1	5.2
2	3	1	3.2
2	3	1	2.1
2	3	1	4
2	3	1	1.8
2	3	1	2.2
2	3	1	2.4
2	3	1	1.9
2	3	1	2.6
2	3	1	1.8
2	3	1	2.4
2	3	1	3.2
2	3	1	12.1
2	3	1	2.4
2	3	1	2.8
2	3	1	5.1
2	3	1	7.5
2	3	1	2
2	3	1	1.8
2	3	1	1.8
2	3	1	4
2	3	1	1.5
2	3	1	2
2	3	1	2.2
2	3	1	3.3
2	3	1	2.5
2	3	1	1.6
2	3	1	2.7
2	4	1	1.5
2	4	1	2.8
2	4	1	2.4
2	4	1	3
2	4	1	4
2	4	1	3
2	4	1	9.2
2	4	1	2.4
2	4	1	1.6
2	4	1	5.2
2	4	1	5
2	4	1	4
2	4	1	3.2
2	4	1	2.1
2	4	1	2.3
2	4	1	2.6
2	4	1	4.9
2	4	1	3
2	5	1	2.5
2	5	1	4
2	5	1	3.2
2	6	1	2.6
2	7	1	4.5
2	7	1	4
2	7	1	3.8
2	7	1	3.5
2	7	1	2.4
2	7	1	3.8
2	7	1	3.5
2	7	11	9.2
2	7	1	3.6
2	7	1	2.4
2	7	1	3.5
2	7	1	1.9
2	7	1	2
2	7	1	3.3
2	7	1	3.2
2	7	1	2.2
2	7	1	2
2	7	1	4
2	7	1	3.8
2	7	1	3.4
2	7	1	3.8
2	7	1	2.8
2	7	1	2.6
2	7	1	3.5
2	7	1	3.3
2	7	1	3
2	7	1	3.2
2	7	1	3
2	7	1	3.8
2	7	1	2.8
2	7	1	109
2	8	1	1.8
2	8	1	2
2	8	1	4.2
2	8	1	3.8
2	9	1	34.2
2	9	1	2.4
2	9	1	3
2	9	1	2.3
2	9	1	2.4
2	9	1	3
2	9	1	3.8
2	9	1	274
2	10	1	1
2	10	1	0.8
2	10	1	2.5
2	10	1	68.2
2	11	1	9.8
2	11	1	2.6
2	11	1	2
2	11	1	1.8
2	11	1	3
2	11	1	1.9
2	11	1	3.2
2	11	1	2.6
2	11	1	3
2	11	1	2.2
2	11	1	2.4
2	11	1	2.3
2	11	1	4
2	11	1	3.2
2	11	1	3.5
2	11	1	2
2	11	1	3
2	11	1	14.5
2	11	1	2.3
2	12	1	3.2
2	12	1	4
2	12	1	3.4
2	12	1	1.9
2	12	1	2.6
2	12	1	2
2	12	1	1.8
2	12	1	8.4
3	1	1	3.4
3	1	1	21
3	1	1	3.9
3	1	1	3.4
3	1	11	79
3	1	11	72
3	2	1	3.5
3	2	1	5.8
3	2	1	1
3	2	1	2.5
3	2	1	3.4
3	2	1	2.4
3	2	1	3
3	2	1	1.4
3	2	1	1
3	2	1	5.9
3	3	1	62
3	3	1	1
3	3	1	6
3	3	1	1.8
3	3	1	1.5
3	3	1	2.9
3	4	1	4.5
3	4	1	4.2
3	4	1	3.8
3	4	1	3
3	4	1	3.5
3	4	1	3.6
3	4	1	4.8
3	4	1	3.2
3	4	1	5.2
3	4	1	5.6
3	5	1	2.5
3	5	1	2.5
3	5	1	2.5
3	5	1	3
3	5	1	3
3	5	1	3
3	5	1	2.5
3	5	1	2
3	5	1	2.8
3	5	1	4
3	5	1	4
3	6	1	2
3	6	1	2
3	6	1	2
3	6	1	3.2
3	6	1	3.4
3	6	1	2.4
3	7	1	3.4
3	7	1	2.3
3	7	1	3
3	7	1	210
3	7	1	3.5
3	7	1	2.8
3	7	1	2.1
3	8	1	3
3	8	1	2
3	8	1	2.1
3	8	1	2.5
3	8	1	1.6
3	8	1	2.1
3	8	1	2.3
3	8	1	1.1
3	8	1	2
3	8	1	6
3	8	1	2.8
3	8	1	2.3
3	8	1	2.7
3	8	1	2.3
3	8	1	2.8
3	8	1	2.5
3	8	1	2.4
3	8	1	2.3
3	8	1	2.2
3	8	1	2
3	8	1	1.8
3	8	1	1.5
3	8	1	3.1
3	8	1	2.6
3	8	1	2
3	8	1	1.9
3	8	1	2.1
3	8	1	2.1
3	8	1	1.8
3	8	1	3
3	8	1	2.1
3	8	1	2.9
3	8	1	2
3	8	1	6
3	8	1	0.9
3	8	1	3
3	8	1	2.3
3	8	1	2
3	8	1	5.1
3	8	1	2
3	8	1	4.3
3	8	1	3.3
3	8	1	2.5
3	8	1	2.2
3	8	1	2.5
3	8	1	1.8
3	8	1	3.4
3	8	1	1
3	8	1	2.8
3	8	1	2.8
3	8	1	2.3
3	8	1	3
3	8	1	1.8
3	8	1	2.1
3	8	1	1.8
3	8	1	2.4
3	8	1	21.1
3	8	1	2.3
3	8	1	1.8
3	8	1	3
3	8	1	2.1
3	8	1	2.6
3	8	1	2.1
3	8	1	2.2
3	8	1	3.5
3	8	1	2
3	8	1	4
3	8	1	1.6
3	8	1	3.2
3	8	1	0.8
3	8	1	3.1
3	8	1	3.3
3	8	1	4
3	8	1	2.2
3	8	1	3.2
3	8	1	3
3	8	1	2.6
3	8	1	12
3	8	1	2.5
3	8	1	3.1
3	8	1	2
3	8	1	2
3	8	1	3.6
3	8	1	1.8
3	8	1	4.1
3	8	1	2.1
3	8	1	3.2
3	8	1	2
3	8	1	1.8
3	8	1	2.5
3	8	1	3
3	8	1	1.6
3	8	1	2.2
3	8	1	3.9
3	8	1	2.1
3	8	1	3.5
3	8	1	2.8
3	8	1	2.7
3	8	1	2.9
3	8	1	11.6
3	8	1	2.9
3	8	1	2.8
3	8	1	3.8
3	8	1	2.6
3	8	1	2.9
3	8	1	3.3
3	8	1	2.8
3	8	1	3.3
3	8	1	2.8
3	8	1	3.6
3	8	1	2.7
3	8	1	3.5
3	8	1	3
3	8	1	2.6
3	8	1	3
3	8	1	2.1
3	8	1	2.6
3	8	1	2.8
3	8	1	9
3	8	1	27.3
3	8	1	18.2
3	8	1	3.2
3	8	1	3.5
3	8	1	2
3	8	1	2.4
3	8	1	1.5
3	8	1	17.8
3	8	1	1.8
3	8	1	3
3	8	1	3
3	8	1	2.4
3	8	1	2.8
3	8	1	2.6
3	8	1	1.6
3	8	1	4
3	8	1	2.6
3	8	1	1.8
3	8	1	2.5
3	8	1	2.3
3	8	1	2
3	8	1	2
3	8	1	1.9
3	8	1	2.4
3	8	1	2.4
3	8	1	2.2
3	8	1	2.5
3	8	1	2
3	8	1	2
3	8	1	1.8
3	8	1	2
3	8	1	1.2
3	8	1	2.8
3	8	1	2.3
3	8	1	3.4
3	8	1	3.1
3	8	1	2.6
3	8	1	1.9
3	8	1	3.5
3	8	1	2.5
3	8	1	3.1
3	8	1	2.4
3	8	1	2.1
3	8	1	1.4
3	8	1	2.9
3	8	1	2.1
3	8	1	2.2
3	8	1	3.1
3	8	1	2
3	8	1	2.4
3	8	1	2.6
3	8	1	1.8
3	8	1	2.4
3	8	1	2.4
3	8	1	2.3
3	8	1	2.2
3	8	1	3.5
3	8	1	2.1
3	8	1	2.1
3	8	1	2.3
3	8	1	2
3	8	1	2.1
3	8	1	2
3	8	1	2
3	8	1	2
3	8	1	2.6
3	8	1	1.1
3	8	1	2.6
3	8	1	2.8
3	8	1	3
3	8	1	2.6
3	8	1	3
3	8	1	2
3	8	1	14.4
3	8	1	13.5
3	8	1	52.4
3	8	1	71.2
3	8	1	34.8
3	8	1	21.4
3	8	1	61.6
3	9	1	2.5
3	9	1	4
3	9	1	3.8
3	9	1	2.8
3	9	1	2.4
3	9	1	2.8
3	9	1	3
3	9	1	5.8
3	9	1	2.4
3	9	1	2.3
3	9	1	2.9
3	9	1	2.2
3	9	1	2.1
3	9	1	2.8
3	9	1	2.5
3	9	1	2.4
3	9	1	2.6
3	9	1	3.2
3	9	1	3.1
3	9	1	2.8
3	9	1	3.1
3	9	1	3.2
3	9	1	5.6
3	9	1	3
3	9	1	8.1
3	9	1	1.8
3	9	1	2.1
3	9	1	2.3
3	9	1	2.2
3	9	1	2.4
3	9	1	3.2
3	9	1	3.3
3	9	1	2.2
3	9	1	2.5
3	9	1	1.5
3	9	1	1.8
3	9	1	4
3	9	1	2.4
3	9	1	2.1
3	9	1	6.2
3	9	1	2.1
3	9	1	2.4
3	9	1	2.2
3	9	1	2
3	9	1	3.1
3	9	1	1.9
3	9	1	2.1
3	9	1	3
3	9	1	2.4
3	9	1	4.2
3	9	1	1.2
3	9	1	3.8
3	9	1	1.5
3	9	1	2.3
3	9	1	2
3	9	1	3.1
3	9	1	1.1
3	9	1	2.1
3	9	1	3.2
3	9	1	3.2
3	9	1	3
3	9	1	2.5
3	9	1	1.8
3	9	1	4
3	9	1	4.2
3	9	1	5.6
3	9	1	4.3
3	9	1	5.5
3	9	1	2
3	9	1	3.3
3	9	1	2.5
3	9	1	2.3
3	9	1	7.5
3	9	1	4.1
3	9	1	3.2
3	9	1	2.9
3	9	1	3.8
3	9	1	3.5
3	9	1	2.5
3	9	1	2.2
3	9	1	1.1
3	9	1	3.5
3	9	1	3
3	9	1	3.6
3	9	1	2.5
3	10	1	2.5
3	10	1	3.5
3	10	1	4.2
3	10	1	3.8
3	10	1	2.8
3	10	1	1.8
3	10	1	3.1
3	10	1	2.5
3	10	1	2.8
3	10	1	3.5
3	10	1	3
3	10	1	2.1
3	10	1	4.1
3	10	1	2.8
3	10	1	2.1
3	10	1	2.8
3	10	1	3.2
3	10	1	3.6
3	10	1	3.1
3	10	1	4
3	10	1	3.5
3	10	1	3.1
3	10	1	1.5
3	10	1	2.2
3	10	1	2.5
3	10	1	2.5
3	10	1	3.2
3	10	1	2.5
3	10	1	3.6
3	10	1	3.8
3	10	1	3.5
3	10	1	5.5
3	10	1	2.2
3	10	1	1.8
3	10	1	2
3	10	1	3.1
3	10	1	1.1
3	10	1	2.1
3	10	1	2.5
3	10	1	1.5
3	10	1	3
3	10	1	1.1
3	10	1	4.5
3	10	1	3
3	10	1	3.5
3	10	1	2.4
3	10	1	4.2
3	10	1	2.8
3	10	1	2
3	10	1	2.5
3	10	1	3
3	10	1	2.1
3	10	1	1.4
3	10	1	3.5
3	10	1	2.8
3	10	1	3.5
3	10	1	2
3	10	1	3.4
3	10	1	2.8
3	10	1	3
3	10	1	2.5
3	10	1	2.4
3	10	1	3.1
3	10	1	2.8
3	11	1	2.5
3	11	1	3
3	11	1	3.2
3	11	1	3.5
3	11	1	2.8
3	11	1	3.5
3	11	1	2.5
3	11	1	3
3	11	1	1.5
3	11	1	2.1
3	11	1	2.8
3	11	1	2.5
3	11	1	4.2
3	11	1	2.8
3	11	1	4
3	11	1	4.2
3	11	1	4.5
3	11	1	3
3	11	1	3.5
3	11	1	3.2
3	11	1	2.4
3	11	1	3.3
3	11	1	3.8
3	11	1	2.4
3	11	1	3
3	11	1	3.1
3	11	1	3.5
3	11	1	4
3	11	1	4
3	11	1	3.8
3	11	1	4.1
3	11	1	3.3
3	11	1	2.2
3	11	1	3.8
3	11	1	4.2
3	11	1	2
3	11	1	3.8
3	11	1	3.2
3	11	1	3
3	12	1	2.2
3	12	1	14.1
3	12	1	2.6
3	12	1	2.2
3	12	1	2.5
3	12	1	3
3	12	1	2
3	12	1	3.2
3	12	1	3
3	12	1	3.5
3	12	1	2.1
3	12	1	2
3	12	1	1.5
3	12	1	1.5
3	12	1	2.5
3	12	1	3.5
3	12	1	4
3	12	1	4
3	12	1	260
4	1	1	3.5
4	1	1	2.7
4	1	1	22
4	1	1	30
4	1	1	48
4	1	1	33
4	1	1	25
4	1	1	71
4	2	11	15
4	2	1	2.1
4	2	1	4.5
4	2	1	2.2
4	2	1	4
4	2	1	1.5
4	2	1	2.1
4	2	1	4.5
4	2	1	2.7
4	2	1	2.4
4	2	1	2
4	2	1	2.6
4	2	1	4.1
4	2	1	3.8
4	2	1	5.2
4	2	1	3.1
4	2	1	3.2
4	2	1	5.1
4	2	1	3.4
4	2	1	4
4	2	1	4.5
4	2	1	1.6
4	2	1	1.8
4	2	1	2.6
4	2	1	1.8
4	2	1	2
4	2	1	2.1
4	2	1	3.4
4	2	1	3.1
4	2	1	5.6
4	3	1	2.5
4	3	1	5.2
4	3	1	3.2
4	3	1	5.8
4	3	1	4
4	3	1	3.1
4	3	1	3.3
4	3	1	5.5
4	3	1	1.8
4	3	1	2.5
4	3	1	3.9
4	3	1	3.2
4	3	1	5.5
4	3	1	4.8
4	3	1	3.5
4	3	1	8
4	3	1	3.4
4	3	1	3
4	3	1	5.2
4	3	1	3.1
4	3	1	2
4	3	1	2.8
4	3	1	1.5
4	3	1	5
4	3	1	2.6
4	3	1	3
4	3	1	2.2
4	3	1	1.5
4	3	1	3.1
4	3	1	3
4	3	1	3
4	3	2	5.9
4	3	1	5
4	3	1	4.5
4	3	1	1.9
4	3	1	2.5
4	3	1	4.9
4	3	1	2.5
4	3	1	3.1
4	3	1	3
4	3	1	8.3
4	3	1	9
4	3	1	3.5
4	3	1	3.9
4	3	1	3
4	3	1	4.2
4	3	1	1.5
4	3	1	3.1
4	3	1	3.8
4	3	1	3.5
4	3	1	2
4	3	1	3.2
4	3	1	6.1
4	3	1	3.8
4	3	1	3.5
4	3	1	3.1
4	3	1	3.6
4	3	1	4
4	3	1	2.8
4	3	1	1.9
4	3	1	5
4	3	1	2.5
4	3	1	3.2
4	3	1	3.1
4	3	1	3.2
4	3	1	4.5
4	3	1	3.8
4	4	1	3.1
4	4	1	1.1
4	4	1	1.5
4	4	1	12.1
4	4	1	1.4
4	4	1	2.4
4	4	1	2.5
4	4	1	2.1
4	4	1	2
4	4	1	8.5
4	4	1	2.9
4	4	1	1.5
4	4	1	3
4	4	1	1.5
4	4	1	1.8
4	4	1	2.9
4	4	1	2
4	4	1	3.1
4	5	1	5
4	5	1	2.1
4	5	1	2.2
4	5	1	3
4	5	1	3
4	5	1	3
4	5	1	2.5
4	5	1	1.8
4	5	1	2
4	5	1	2.8
4	5	1	2
4	5	1	2.9
4	5	11	24.8
4	5	11	14.5
4	5	11	18
4	5	1	5
4	5	1	1.5
4	5	1	0.9
4	5	1	4
4	5	1	2.7
4	5	1	7.6
4	5	1	2.2
4	5	1	4.1
4	5	1	8.5
4	5	1	3.2
4	5	1	1.5
4	5	1	3
4	5	1	2.2
4	5	1	2.8
4	5	1	1
4	5	1	3.3
4	5	1	2.3
4	5	1	4.9
4	5	1	2.8
4	5	1	1.5
4	5	1	3
4	5	11	5
4	5	1	2.5
4	5	1	2.6
4	5	1	3
4	5	1	3.5
4	6	1	3.5
4	6	1	9.5
4	6	1	4
4	6	1	8.1
4	6	1	7
4	6	1	5.4
4	6	1	7.2
4	6	1	2.5
4	6	1	3
4	6	1	2.5
4	6	1	3.3
4	6	1	2.9
4	6	1	3.5
4	6	1	3.2
4	6	1	3
4	6	1	1.5
4	6	1	1.1
4	6	1	3.6
4	6	1	6.7
4	6	1	2.9
4	6	1	3.3
4	6	1	3.1
4	6	1	3.1
4	6	1	3.3
4	6	2	1.1
4	6	1	1.5
4	6	1	2
4	6	1	2.6
4	6	1	2.1
4	6	1	1.2
4	6	1	3.2
4	6	1	2.1
4	6	1	3
4	6	1	1.5
4	6	1	2
4	6	1	3
4	6	1	3
4	6	1	1.8
4	6	1	2.1
4	6	1	3.1
4	6	1	3.5
4	6	1	2.1
4	6	1	2.2
4	6	1	1.7
4	6	1	2
4	6	1	1.6
4	6	1	1.8
4	6	1	2.3
4	6	1	2.3
4	6	1	2.7
4	6	1	2.3
4	6	1	1.5
4	6	1	3
4	6	1	3
4	6	1	3
4	6	1	2
4	6	1	2.5
4	6	1	2.6
4	6	1	2.1
4	6	1	2.9
4	6	1	2.2
4	6	1	2.1
4	6	1	7.5
4	6	1	3.5
4	6	1	1.5
4	6	1	2.5
4	6	1	1.2
4	6	1	2.8
4	6	1	2.5
4	6	1	2
4	6	1	2
4	6	1	3
4	6	1	2
4	6	1	2
4	6	1	2.9
4	6	1	2.1
4	6	1	2.1
4	6	1	2.1
4	6	1	2.3
4	6	1	2.3
4	6	1	1.5
4	6	1	3.1
4	6	1	2
4	6	1	2.1
4	6	1	2.9
4	6	1	3.9
4	6	1	3.8
4	6	1	4.5
4	6	1	3.8
4	6	1	2.5
4	6	1	3.1
4	6	1	1
4	6	1	5.2
4	6	1	3.1
4	6	1	3.2
4	6	1	2.1
4	6	1	0.9
4	6	1	2.4
4	6	1	2.8
4	6	1	4.1
4	6	1	3.5
4	6	1	1
4	6	1	3.1
4	6	1	3
4	6	1	4.2
4	6	1	2.4
4	6	1	1.1
4	6	11	144
4	7	11	360
4	7	11	76
4	7	1	7.3
4	7	1	2.5
4	7	1	25
4	7	1	3.1
4	7	1	3
4	7	1	2.5
4	7	1	3.9
4	7	1	5.2
4	7	1	3.1
4	7	1	14.5
4	7	2	13.5
4	7	1	5.8
4	7	1	3.4
4	7	1	5.7
4	8	1	1.4
4	8	1	7.5
4	8	1	6.5
4	8	1	7
4	8	1	6.8
4	8	1	7.5
4	8	1	6.9
4	8	1	3.5
4	8	1	6.5
4	8	1	11.9
4	8	1	16.2
4	8	1	6.5
4	8	1	2
4	8	1	2.5
4	8	1	2
4	8	1	2.1
4	8	1	2.5
4	8	1	1.4
4	8	1	3.3
4	8	1	1.5
4	8	1	1.7
4	8	1	2.6
4	8	1	2.8
4	8	1	2.1
4	8	1	3.1
4	8	1	7.4
4	8	1	2.9
4	8	1	2.8
4	8	1	4.1
4	8	1	3.2
4	8	1	2.9
4	8	1	2.5
4	8	1	2.8
4	8	1	4
4	8	1	5.1
4	8	1	1.9
4	8	1	2.9
4	8	1	3
4	8	1	2.1
4	8	1	2.5
4	8	1	2.1
4	8	1	9.8
4	8	1	1.5
4	8	1	3.8
4	8	1	2.8
4	8	1	1.4
4	8	1	1.9
4	8	1	1.5
4	8	1	1.5
4	8	1	5.1
4	8	1	1.5
4	8	1	3.1
4	8	1	3
4	8	1	2
4	8	1	2
4	8	1	2
4	8	1	2.1
4	8	1	3
4	8	1	2.5
4	8	1	2.9
4	8	1	2.5
4	8	1	1.5
4	8	1	2.9
4	8	1	1.1
4	8	1	1.8
4	8	1	3.1
4	8	1	3.2
4	8	11	248
4	8	11	65
4	9	1	2.5
4	9	1	1.9
4	9	1	2.8
4	9	1	2.5
4	9	1	2.5
4	9	1	2.6
4	9	1	2.5
4	9	1	3
4	9	1	3.1
4	9	1	2.8
4	9	1	2.2
4	9	1	1.5
4	9	1	4
4	9	1	2.8
4	9	1	3.5
4	9	1	2
4	9	1	3.1
4	9	1	3.2
4	9	1	3.5
4	9	1	2.5
4	9	1	2.9
4	9	1	2.5
4	9	1	1
4	9	1	3.9
4	9	1	2
4	9	1	2
4	9	1	2.7
4	9	1	3
4	9	1	2.4
4	9	1	2.9
4	9	1	3.1
4	9	1	2
4	9	1	2.1
4	9	1	1.9
4	9	1	2.4
4	9	1	1.8
4	9	1	2.5
4	9	1	3.2
4	9	11	18.4
4	9	1	19
4	9	1	271
4	10	1	2.8
4	10	1	1.1
4	10	1	2.5
4	10	1	1.5
4	10	1	2.5
4	10	1	2.5
4	10	1	3.1
4	10	1	2.1
4	10	1	1.8
4	10	1	2.1
4	10	1	3.4
4	10	1	6
4	10	1	1.9
4	10	1	3
4	10	1	2.1
4	10	1	3.4
4	10	1	3.6
4	10	1	3.8
4	10	1	3
4	10	1	7.1
4	10	1	3.1
4	10	1	3.2
4	10	1	3.8
4	10	1	3.1
4	10	1	3.6
4	10	1	3
4	10	1	3.5
4	10	1	2.5
4	10	1	2.1
4	10	11	11
4	11	11	14
4	11	11	9
4	11	11	8.5
4	11	1	2.1
4	11	1	2.5
4	11	1	2.1
4	11	1	2.5
4	11	1	4
4	11	1	4.1
4	11	1	3.5
4	11	1	3.7
4	11	1	4.2
4	11	1	3
4	11	1	2.1
4	11	1	2.9
4	11	1	3.2
4	11	1	4.2
4	11	1	3.5
4	11	1	3.1
4	11	1	3.6
4	11	1	1.9
4	11	1	2.7
4	11	1	5.1
4	11	1	5
4	11	1	2.5
4	11	1	1
4	11	1	3.2
4	11	1	2.6
4	11	1	3
4	11	1	0.9
4	11	1	3.1
4	11	1	2.9
4	11	1	2.1
4	11	1	3.1
4	11	1	4.2
4	11	1	2.5
4	11	1	3.9
4	11	1	2
4	11	1	5.9
4	11	1	2.3
4	11	1	2.5
4	11	1	3.6
4	12	1	3.5
4	12	1	3
4	12	1	3.1
4	12	1	2.8
4	12	1	2.8
4	12	1	3
4	12	1	3.2
4	12	1	3.2
4	12	1	3.5
4	12	1	3.2
4	12	1	4.5
4	12	1	4.5
4	12	1	3
4	12	1	2
4	12	1	3.4
4	12	1	2.5
4	12	1	2
4	12	1	3.4
4	12	1	3
4	12	1	2.1
4	12	1	1.9
4	12	1	4
4	12	1	2.5
4	12	1	4.2
4	12	1	3.5
4	12	1	3.1
4	12	1	2.1
4	12	1	2.5
4	12	1	2.2
4	12	1	3.3
4	12	1	2.2
4	12	1	2.9
5	1	1	4.5
5	1	1	3
5	1	1	4.2
5	1	1	3.5
5	1	1	3
5	1	1	5.1
5	1	1	2.1
5	1	1	10.5
5	1	1	4.1
5	1	1	2.8
5	1	1	2.5
5	1	1	2.1
5	1	1	3.1
5	1	1	1.4
5	1	1	2.1
5	1	1	3
5	1	1	2.5
5	1	1	2.9
5	1	1	4.5
5	2	1	2.5
5	2	1	4.8
5	2	1	2.1
5	2	1	3.2
5	2	1	5.2
5	2	1	4.3
5	2	1	2.4
5	2	1	4.4
5	2	1	4.4
5	2	1	3.2
5	2	1	4
5	3	1	10
5	3	1	3.8
5	3	1	15
5	3	1	5
5	3	1	4
5	3	1	5.5
5	3	1	5.2
5	3	1	7
5	3	1	7.1
5	3	1	4.5
5	3	1	9
5	3	1	5
5	3	1	12.9
5	3	1	4.5
5	3	1	3.2
5	3	1	10
5	3	1	9
5	3	1	6.4
5	3	1	3.5
5	3	1	6.1
5	3	1	4.5
5	3	1	2
5	3	1	3.1
5	4	1	3.6
5	4	1	3
5	4	1	2.2
5	4	1	3.1
5	4	1	3.5
5	4	1	2.2
5	4	1	2
5	4	1	2.5
5	4	1	2.3
5	4	1	4
5	4	1	1.9
5	4	1	2.1
5	4	1	5.5
5	4	1	2.2
5	4	1	4
5	4	1	2.1
5	4	1	4.3
5	4	1	4.4
5	4	1	3.4
5	4	1	5
5	4	1	2.9
5	5	1	2.5
5	5	1	2.1
5	5	1	2.5
5	5	1	2.1
5	5	1	2.8
5	5	1	2.4
5	5	1	2
5	5	1	3.2
5	5	1	2.5
5	5	1	2.5
5	5	1	3
5	5	1	2.8
5	5	1	3.2
5	5	1	3.9
5	5	1	2.9
5	5	1	2.8
5	5	1	3.4
5	5	1	1.8
5	5	1	3.5
5	5	1	1.1
5	5	1	2.2
5	5	1	2
5	5	1	2.1
5	5	1	2.1
5	5	1	2.1
5	5	1	152
5	6	1	4.3
5	6	1	2.5
5	6	1	3.1
5	6	1	2.5
5	7	1	4.8
5	7	1	4.1
5	7	1	2.5
5	7	1	4.4
5	7	1	3.2
5	7	1	3.5
5	7	1	4
5	7	1	4.8
5	7	1	3
5	7	1	4.5
5	7	1	3.2
5	7	1	4
5	7	1	4.2
5	7	1	3.6
5	7	1	4.2
5	7	1	2
5	7	1	3.2
5	7	1	3.6
5	7	1	3.5
5	7	1	3.8
5	7	1	4.5
5	7	1	4.2
5	7	1	2.4
5	7	1	3.8
5	8	1	18.9
5	8	1	15.4
5	8	1	18.4
5	8	1	2.1
5	8	1	7.1
5	8	1	3
5	8	1	2.8
5	8	1	4.2
5	8	1	3
5	8	1	6.2
5	8	1	3.8
5	8	1	2.6
5	8	1	3
5	9	1	3.5
5	9	1	4.8
5	9	1	4.1
5	9	1	2.3
5	9	1	2.1
5	9	1	2
5	9	1	3.8
5	9	1	1.7
5	9	1	3.1
5	9	1	3.5
5	9	1	4.9
5	9	1	2.8
5	9	1	1.8
5	9	1	3
5	9	1	3.1
5	9	1	1.5
5	9	1	3
5	9	1	2.3
5	9	1	3.5
5	9	1	3.1
5	9	1	3.5
5	9	1	2
5	9	1	3
5	9	1	1.5
5	9	1	1
5	9	1	3
5	9	1	7.2
5	9	1	6.1
5	9	1	2.5
5	9	1	7.3
5	9	1	0.8
5	9	1	2.5
5	9	1	2.5
5	9	1	2
5	9	1	2.8
5	9	1	4.1
5	9	1	2.5
5	9	1	1.5
5	9	1	3
5	9	1	2.8
5	9	1	4.7
5	9	1	1.9
5	9	1	2.1
5	9	1	2.2
5	9	1	2.3
5	9	1	6.3
5	9	1	15.5
5	9	1	18
5	9	1	8.3
5	10	1	4.5
5	10	1	5.2
5	10	1	3.5
5	10	1	2.5
5	10	1	2
5	10	1	2.1
5	10	1	4.1
5	10	1	3.2
5	10	1	3.1
5	10	1	3.2
5	10	1	2.5
5	10	1	4.2
5	10	1	2.4
5	10	1	2.8
5	10	1	3.1
5	10	1	4.5
5	10	1	3
5	10	1	5
5	10	1	1.2
5	10	1	3.1
5	10	1	2.8
5	10	1	2.3
5	10	1	1.4
5	10	1	2.5
5	11	1	1.8
5	11	1	2.5
5	11	1	1.9
5	11	1	4
5	11	1	2
5	11	1	2.8
5	11	1	2.6
5	11	1	2
5	11	1	4
5	11	1	3.5
5	11	1	5.2
5	11	1	4.2
5	11	1	2.8
5	11	1	3.4
5	11	1	2.5
5	11	1	3.5
5	11	1	2.4
5	11	1	2.5
5	11	1	2.5
5	11	1	2.8
5	11	1	3.2
5	11	1	2
5	11	1	3.2
5	11	1	3.5
5	11	1	2.8
5	11	1	2
5	11	1	3.1
5	11	1	13.5
5	11	1	4.2
5	11	1	4
5	11	1	16
5	11	1	1.8
5	11	1	3.5
5	11	1	2.8
5	11	1	9.5
5	11	1	3.5
5	11	2	10.5
5	11	1	3.2
5	11	1	2.8
5	11	1	9.4
5	11	1	2.5
5	11	1	3.5
5	11	1	3
5	12	1	3
5	12	1	3.5
5	12	1	5.2
5	12	1	2.9
5	12	1	3.9
5	12	1	2.5
5	12	1	3.8
5	12	1	2.5
5	12	1	2.5
5	12	1	1.5
5	12	1	4.5
5	12	1	4
5	12	1	2.5
5	12	1	2.5
5	12	1	1.8
5	12	1	2
6	1	14	375
6	1	11	387
6	2	2	15.4
6	6	1	6.1
6	6	2	14.4
6	6	11	248
6	7	1	14.6
6	8	1	84.6
6	8	1	10.3
6	8	1	5.8
6	8	1	11.3
6	8	1	13.1
6	8	1	8.2
6	8	1	12.2
6	8	1	4.9
6	8	11	132
6	8	11	154
6	9	1	90.4
6	10	1	4.5
6	10	1	2.8
6	10	1	2.6
6	11	1	11.2
6	11	1	9.3
6	12	11	76.8
6	12	11	75
7	1	1	2.5
7	1	1	3.1
7	1	1	3.5
7	1	1	2.3
7	1	1	3.2
7	1	1	2.8
7	1	1	1.6
7	1	1	4
7	1	1	3.8
7	1	1	2.5
7	1	1	1.8
7	1	1	2.5
7	1	1	3.4
7	1	1	2
7	1	1	2.3
7	1	1	2.6
7	1	1	2.8
7	1	1	3
7	1	1	4.6
7	1	1	3.5
7	1	1	1.5
7	1	1	3.2
7	1	1	1.5
7	1	1	2
7	1	1	2.5
7	1	1	2.6
7	1	1	5.2
7	1	1	0.5
7	1	1	1.8
7	1	1	1.6
7	1	1	4.1
7	1	1	1.5
7	1	1	3.1
7	1	1	2.2
7	1	1	1.8
7	1	1	3
7	1	1	1.5
7	1	1	0.5
7	1	1	0.6
7	1	1	2.8
7	1	1	2.5
7	1	1	1.9
7	1	1	1.5
7	1	1	2.8
7	1	1	1.8
7	1	1	1.5
7	1	1	2
7	1	1	2.5
7	1	1	3
7	1	1	0.9
7	1	1	2.6
7	1	1	3.1
7	2	1	2
7	2	1	3
7	2	1	4.2
7	2	1	2.2
7	2	1	3.1
7	2	1	4.2
7	2	1	3.8
7	2	1	3.6
7	2	1	2.8
7	2	1	3.4
7	2	1	5.6
7	3	1	3.8
7	3	1	1.9
7	3	1	51
7	3	1	3.1
7	3	1	2.1
7	3	1	2.9
7	3	1	2.6
7	3	1	1.7
7	4	1	3.5
7	4	1	3.9
7	4	1	3
7	4	14	370
7	4	14	270
7	5	1	3.1
7	5	1	2.5
7	5	1	4.5
7	5	1	2.6
7	5	1	3.5
7	5	1	8.1
7	5	1	3.4
7	5	1	2.8
7	5	1	2.5
7	5	1	2.6
7	5	1	3.1
7	5	1	4.2
7	5	1	2.1
7	5	1	2.5
7	5	1	2.5
7	5	1	4.3
7	5	1	4.9
7	5	1	2.2
7	5	1	2.8
7	5	1	2.9
7	5	1	3
7	5	1	4.9
7	5	1	4.5
7	5	1	4.1
7	5	1	3.5
7	5	1	4
7	5	1	5.1
7	5	1	2.1
7	5	1	1.2
7	5	1	3.2
7	5	1	2.1
7	5	1	2.8
7	5	1	3.1
7	5	1	4
7	5	1	7.5
7	5	1	5.2
7	5	1	3.5
7	5	1	3.8
7	5	1	3.9
7	5	1	3.8
7	5	1	7.5
7	5	1	4.5
7	5	1	2.3
7	5	1	2.5
7	5	1	3.2
7	5	1	3.1
7	5	1	2.6
7	5	1	1
7	5	1	3.2
7	5	14	308
7	8	1	40
7	8	1	109
7	8	11	100
7	8	11	48
7	8	1	104
7	9	1	55.5
7	9	1	2.5
7	9	1	3.6
7	9	1	3.1
7	9	1	25
7	9	1	34.8
7	9	1	20
7	9	1	12.5
7	9	1	282
7	9	1	312
7	9	1	5.3
7	10	1	194
7	10	1	211
7	10	1	390
7	11	1	1.8
7	11	1	3.1
7	11	1	2.6
7	11	1	2.1
7	11	1	70
7	11	1	2.2
7	11	1	4
7	11	1	2.1
7	11	1	1.5
7	11	1	3.6
7	12	1	3.2
7	12	1	2.4
7	12	1	180
8	1	1	2.5
8	1	1	2.2
8	1	1	2.5
8	1	1	3.8
8	1	1	2.4
8	1	1	1.6
8	1	1	2.9
8	1	1	3.4
8	1	1	6.2
8	1	1	2.4
8	1	1	2.6
8	1	1	2
8	1	1	1.9
8	1	1	2.8
8	1	1	2.1
8	1	1	3.2
8	1	1	2.6
8	1	1	3.4
8	1	1	3.9
8	1	1	4.6
8	1	1	3.5
8	2	1	2.1
8	2	1	2.3
8	2	1	2.5
8	2	1	2.5
8	2	1	2.6
8	2	1	2.8
8	2	1	3
8	2	1	3.1
8	2	1	2.1
8	2	1	3.8
8	2	1	3
8	2	1	3.9
8	2	1	2.2
8	2	1	2.1
8	2	1	3.1
8	2	1	2.5
8	2	1	2.6
8	2	1	2
8	2	1	3
8	2	1	2.5
8	2	1	3.1
8	2	1	3.2
8	2	1	3.2
8	2	1	3
8	2	1	3.5
8	2	1	2.1
8	2	1	4
8	2	1	2.5
8	2	1	3.2
8	2	1	1.4
8	2	1	4
8	2	1	1.8
8	2	1	3
8	2	1	3
8	2	1	1.2
8	2	1	3.2
8	2	1	2.5
8	2	1	2.6
8	2	1	1.8
8	2	1	2.7
8	2	1	2.1
8	2	1	2.4
8	2	1	1.9
8	2	1	2.2
8	2	1	2.1
8	2	1	2.3
8	2	1	2.9
8	2	1	2
8	2	1	2
8	2	1	2
8	2	1	2.5
8	2	1	2.3
8	2	1	3
8	2	1	1.9
8	2	1	1.8
8	2	1	2.5
8	2	1	2.4
8	2	1	1.9
8	2	1	4.2
8	2	1	2.8
8	2	1	2.6
8	2	1	4
8	2	1	3.4
8	2	1	1.8
8	2	1	1.5
8	2	1	2
8	2	1	3.2
8	2	1	3.5
8	2	1	2.9
8	2	1	4.2
8	2	1	2.8
8	2	1	2.2
8	2	1	2
8	3	1	2
8	3	1	3.4
8	3	1	3.4
8	3	1	2.6
8	3	1	2.8
8	3	1	2.4
8	3	1	2.1
8	3	1	2
8	3	1	3.2
8	3	1	1.6
8	3	1	1.9
8	3	1	2.2
8	3	1	2.1
8	3	1	2.9
8	3	1	3.2
8	3	1	2.6
8	3	1	3.4
8	3	1	1.2
8	3	1	2.6
8	3	1	3.9
8	3	1	2.4
8	3	1	2.6
8	3	1	1.4
8	3	1	2.6
8	3	1	3.4
8	3	1	2.1
8	3	1	1.5
8	3	1	3.3
8	3	1	2.4
8	3	1	5
8	3	1	1.5
8	3	1	2.2
8	3	1	1.2
8	3	1	3.2
8	3	1	3.4
8	3	1	3.6
8	3	1	3.1
8	3	1	2.9
8	3	1	1.5
8	3	1	3.9
8	3	1	4.8
8	3	1	3.4
8	3	1	1.5
8	3	1	2.4
8	3	1	3.2
8	3	1	4.2
8	3	1	2.3
8	3	1	3.1
8	3	1	2.6
8	3	1	3.4
8	3	1	3.9
8	3	1	3.8
8	3	1	4.9
8	3	1	2.9
8	3	1	2.8
8	3	1	1.2
8	3	1	3.4
8	3	1	3.6
8	3	1	4.6
8	3	1	3.4
8	3	1	2.6
8	3	1	3.2
8	3	1	3.2
8	3	1	2.9
8	3	1	3.4
8	4	1	3
8	4	1	5.1
8	4	1	2.9
8	4	1	1.7
8	4	1	3.2
8	4	1	2.4
8	4	1	1.6
8	4	1	2.1
8	4	1	85.6
8	4	1	2.5
8	4	1	2.6
8	4	1	1.9
8	4	1	2.4
8	4	1	47.1
8	4	1	3.2
8	4	1	2.6
8	4	1	3.1
8	4	1	3.1
8	4	1	3
8	4	1	1.4
8	4	1	3.2
8	4	1	1.1
8	4	1	2.1
8	4	1	3.9
8	4	1	3.5
8	4	1	3
8	4	1	3
8	4	1	3
8	4	1	2.9
8	4	1	2.5
8	4	1	3
8	4	1	3.1
8	4	1	3
8	4	1	2.5
8	4	1	2.9
8	4	1	4
8	4	1	3.1
8	4	1	3.2
8	4	1	3.3
8	4	1	3.1
8	4	1	2.4
8	4	1	2.6
8	4	1	1.8
8	4	1	3.4
8	4	1	2.6
8	4	1	3.2
8	4	1	1.9
8	4	1	1.8
8	4	1	2.4
8	4	1	3
8	4	1	1.8
8	4	1	3.9
8	4	1	3.5
8	4	1	3.8
8	4	1	2.9
8	4	1	3
8	4	1	3.1
8	4	1	4
8	4	1	3.9
8	4	1	2.8
8	4	1	272
8	5	1	2.5
8	5	1	3.2
8	5	1	3
8	5	1	1.6
8	5	1	2.1
[truncated: 2,450 more rows]

## Sheet: Data codes
Species code	Common name	Scientific name
1	Balsam Fir	Abies balsamea (L.) Mill.
2	Black Spruce	Picea mariana (Mill.) B.S.P.
3	White Spruce	Picea glauca (Moench) Voss
4	Jack Pine	Pinus banksiana Lamb.
11	Trembling Aspen	Populus tremuloides Michx.
13	Balsam Poplar	Populus balsamifera L.
14	White Birch	Betula papyrifera Marsh.
Harvest treatment	Overstory plot
Unharvested	4,6,12,16
Partially harvested	1,2,7,8,9,11,13,14
Clearcut	3,5,10,15
Block	Overstory plot
1	1,2,3,4
2	5,6,7,8
3	9,10,11,12
4	13,14,15,16
Vegetation plot	1 to 12 per overstory plot
